# Supplementary material for: Crystal structures and Hirshfeld surface analyses of tetra­kis­(4,5-di­hydro­furan-2-yl)silane and tetra­kis­(4,5-di­hydro­furan-2-yl)germane
Source: Acta Crystallogr E Crystallogr Commun. 2023 Apr 14;79(Pt 5):458–64. doi: 10.1107/S2056989023003158 (PMC10162092; doi:10.1107/S2056989023003158)
Supplement: Supplementary file 1 [file e-79-00458-sup1.cif]

##############################################################################
#                                                                            #
# This CIF contains the data in a paper accepted for publication in          #
# Acta Crystallographica Section E. It conforms to the requirements of       #
# Notes for Authors for Acta Crystallographica Section E, and has been       #
# peer reviewed under the auspices of the IUCr Commission on Journals.       #
#                                                                            #
# Full details of the Crystallographic Information File format               #
# are given in the paper "The Crystallographic Information File (CIF):       #
# a New Standard Archive File for Crystallography" by S. R. Hall, F. H.      #
# Allen and I. D. Brown [Acta Cryst. (1991), A47, 655-685].                  #
#                                                                            #
# The current version of the core CIF dictionary is obtainable from          #
# ftp://ftp.iucr.org/pub/cif_core.dic.                                       #
#                                                                            #
# Software is freely available for graphical display of the structure(s)     #
# in this CIF. For information consult the CIF software page                 #
# http://www.iucr.org/resources/cif/software.                                #
#                                                                            #
# This file may be used for bona fide research purposes within the           #
# scientific community so long as proper attribution is given to the journal # 
# article from which it was obtained.                                        #
#                                                                            #
##############################################################################
data_1
_audit_creation_method
;
Olex2 1.5
(compiled 2022.04.07 svn.rca3783a0 for OlexSys, GUI svn.r6498)
;
_journal_data_validation_number     ?
_journal_date_recd_electronic     2023-03-02
_journal_date_accepted     2023-04-04
_journal_name_full     'Acta Crystallographica, Section E'
_journal_year     2023
_journal_volume     79
_journal_issue      5
_journal_page_first     0
_journal_page_last     0
_journal_paper_category     GM
_journal_paper_doi     10.1107/S2056989023003158
_journal_coeditor_code     HB8058
_publ_contact_author_name     'Carsten Strohmann'
_publ_contact_author_address
;
Technische Universit\"at Dortmund
Fakult\"at f\"ur Chemie und Chemische Biologie
Anorganische Chemie
Otto-Hahn-Stra\&se 6
44227 Dortmund
Germany
;
_publ_contact_author_email     'carsten.strohmann@tu-dortmund.de'
_publ_contact_author_fax     ?
_publ_contact_author_phone     ?
_publ_section_title
;
Crystal structures and Hirshfeld surface analyses of
tetrakis(4,5-dihydrofuran-2-yl)silane and
tetrakis(4,5-dihydrofuran-2-yl)germane
;
_publ_section_title_footnote     .
loop_
    _publ_author_name
    _publ_author_footnote
    _publ_author_address
    'Ressel, Arnold' .
;
Technische Universit\"at Dortmund
Fakult\"at f\"ur Chemie und Chemische Biologie
Anorganische Chemie
Otto-Hahn-Stra\&se 6
44227 Dortmund
Germany
;
    'Krupp, Anna' .
;
Technische Universit\"at Dortmund
Fakult\"at f\"ur Chemie und Chemische Biologie
Anorganische Chemie
Otto-Hahn-Stra\&se 6
44227 Dortmund
Germany
;
    'Strohmann, Carsten' .
;
Technische Universit\"at Dortmund
Fakult\"at f\"ur Chemie und Chemische Biologie
Anorganische Chemie
Otto-Hahn-Stra\&se 6
44227 Dortmund
Germany
;
_publ_section_synopsis
;
The crystal structures of a dihydrofurylsilane and a dihydrofurylgermane are
reported. Hirshfeld surface analyses were performed to investigate the
intermolecular interactions.
;
_chemical_name_systematic
;
Tetrakis(4,5-dihydrofuran-2-yl)silane
;
_chemical_name_common     ?
_chemical_formula_moiety     'C16 H20 O4 Si'
_chemical_formula_sum     'C16 H20 O4 Si'
_chemical_formula_iupac     'C16 H20 O4 Si'
_chemical_formula_weight     304.41
_chemical_melting_point     ?
_space_group_crystal_system     monoclinic
_space_group_name_H-M_alt     'P 1 21/n 1'
_space_group_name_Hall     '-P 2yn'
loop_
    _space_group_symop_operation_xyz
    'x, y, z'
    '-x+1/2, y+1/2, -z+1/2'
    '-x, -y, -z'
    'x-1/2, -y-1/2, z-1/2'
_cell_length_a     14.2044(7)
_cell_length_b     14.2458(7)
_cell_length_c     15.4851(8)
_cell_angle_alpha     90
_cell_angle_beta     102.605(2)
_cell_angle_gamma     90
_cell_volume     3057.9(3)
_cell_formula_units_Z     8
_cell_measurement_reflns_used     9905
_cell_measurement_theta_min     2.62
_cell_measurement_theta_max     17.23
_cell_measurement_temperature     100.0
_exptl_crystal_description     block
_exptl_crystal_colour     white
_exptl_crystal_size_max     0.684
_exptl_crystal_size_mid     0.536
_exptl_crystal_size_min     0.478
_exptl_crystal_density_diffrn     1.322
_exptl_crystal_density_meas     ?
_exptl_crystal_density_method     ?
_exptl_crystal_F_000     1296
_exptl_absorpt_coefficient_mu     0.167
_exptl_absorpt_correction_type     multi-scan
_exptl_absorpt_process_details
;
(SADABS; Krause <i>et al.</i>,  2015)
;
_exptl_absorpt_correction_T_min     0.5318
_exptl_absorpt_correction_T_max     0.5699
_diffrn_ambient_temperature     100.0
_diffrn_source     'microfocus sealed X-ray tube'
_diffrn_source_power     0.05
_diffrn_source_voltage     50.0
_diffrn_source_current     1.0
_diffrn_radiation_type     MoK\a
_diffrn_radiation_wavelength     0.71073
_diffrn_radiation_monochromator     'HELIOS mirror optics'
_diffrn_measurement_device_type     'Bruker D8 VENTURE'
_diffrn_measurement_device     'four-circle diffractometer'
_diffrn_measurement_method     '\w and \f scans'
_diffrn_detector     'Bruker D8 VENTURE area detector'
_diffrn_detector_area_resol_mean     10.4167
_diffrn_reflns_number     371220
_diffrn_reflns_av_R_equivalents     0.0357
_diffrn_reflns_av_unetI/netI     0.0067
_diffrn_reflns_theta_min     2.050
_diffrn_reflns_theta_max     30.498
_diffrn_reflns_theta_full     25.242
_diffrn_measured_fraction_theta_max     0.999
_diffrn_measured_fraction_theta_full     0.998
_diffrn_reflns_limit_h_min     -20
_diffrn_reflns_limit_h_max     20
_diffrn_reflns_limit_k_min     -20
_diffrn_reflns_limit_k_max     20
_diffrn_reflns_limit_l_min     -22
_diffrn_reflns_limit_l_max     22
_diffrn_standards_number     0
_diffrn_radiation_probe     x-ray
_refine_special_details     ?
_reflns_number_total     9331
_reflns_number_gt     8779
_reflns_threshold_expression     'I > 2\s(I)'
_refine_ls_structure_factor_coef     Fsqd
_refine_ls_matrix_type     full
_refine_ls_R_factor_all     0.0385
_refine_ls_R_factor_gt     0.0367
_refine_ls_wR_factor_gt     0.1011
_refine_ls_wR_factor_ref     0.1030
_refine_ls_goodness_of_fit_ref     1.026
_refine_ls_restrained_S_all     1.026
_refine_ls_number_reflns     9331
_refine_ls_number_parameters     419
_refine_ls_number_restraints     0
_refine_ls_hydrogen_treatment     mixed
_refine_ls_weighting_scheme     calc
_refine_ls_weighting_details
              'w=1/[\s^2^(Fo^2^)+(0.0578P)^2^+1.2587P] where P=(Fo^2^+2Fc^2^)/3'
_atom_sites_solution_hydrogens     mixed
_atom_sites_solution_primary     direct
_atom_sites_solution_secondary     ?
_refine_ls_shift/su_max     0.001
_refine_ls_shift/su_mean     0.000
_refine_diff_density_max     0.893
_refine_diff_density_min     -0.384
_refine_ls_extinction_method     none
_refine_ls_extinction_coef     .
loop_
    _atom_type_symbol
    _atom_type_description
    _atom_type_scat_dispersion_real
    _atom_type_scat_dispersion_imag
    _atom_type_scat_source
    'C' 'C' 0.0033 0.0016
                         'International Tables Vol C Tables 4.2.6.8 and 6.1.1.4'
    'H' 'H' 0.0000 0.0000
                         'International Tables Vol C Tables 4.2.6.8 and 6.1.1.4'
    'O' 'O' 0.0106 0.0060
                         'International Tables Vol C Tables 4.2.6.8 and 6.1.1.4'
    'Si' 'Si' 0.0817 0.0704
                         'International Tables Vol C Tables 4.2.6.8 and 6.1.1.4'
_computing_data_collection
;
APEX2 (Bruker 2018)
;
_computing_cell_refinement
;
SAINT V8.38A (Bruker, 2018)
;
_computing_data_reduction
;
SAINT V8.38A (Bruker, 2018)
;
_computing_structure_solution
;
SHELXS  (Sheldrick, 2008)
;
_computing_structure_refinement
;
<i>SHELXL2019/2</i> (Sheldrick, 2015b)
;
_computing_molecular_graphics
;
Olex2 1.5 (Dolomanov <i>et al.</i>,  2009)
;
_computing_publication_material
;
CrystalExplorer21 (Spackman <i>et al.</i>,  2021), Mercury (Macrae <i>et
al.</i>,  2020),
publCIF (Westrip, 2010)
;
loop_
    _atom_site_type_symbol
    _atom_site_label
    _atom_site_fract_x
    _atom_site_fract_y
    _atom_site_fract_z
    _atom_site_U_iso_or_equiv
    _atom_site_adp_type
    _atom_site_calc_flag
    _atom_site_occupancy
    _atom_site_disorder_assembly
    _atom_site_disorder_group
    Si Si1 0.74622(2) 0.28841(2) 0.75077(2) 0.01509(6) Uani d 1 . .
    O O1 0.93162(5) 0.25935(5) 0.85344(5) 0.02192(14) Uani d 1 . .
    O O2 0.66166(7) 0.30739(6) 0.89526(5) 0.02813(17) Uani d 1 . .
    O O3 0.72770(6) 0.45724(6) 0.65291(5) 0.02471(15) Uani d 1 . .
    O O4 0.68036(6) 0.15675(7) 0.61688(6) 0.03055(19) Uani d 1 . .
    C C1 0.86791(7) 0.32761(7) 0.81134(6) 0.01724(16) Uani d 1 . .
    C C2 0.90373(7) 0.41431(7) 0.82338(7) 0.02177(18) Uani d 1 . .
    H H2 0.871274 0.469549 0.798507 0.026 Uiso calc 1 . .
    C C3 1.00352(8) 0.41171(8) 0.88241(7) 0.0249(2) Uani d 1 . .
    H H3A 1.003889 0.437693 0.941784 0.030 Uiso calc 1 . .
    H H3B 1.050636 0.446387 0.855916 0.030 Uiso calc 1 . .
    C C4 1.02411(7) 0.30597(8) 0.88647(7) 0.02419(19) Uani d 1 . .
    H H4A 1.070235 0.289812 0.849205 0.029 Uiso calc 1 . .
    H H4B 1.052002 0.286370 0.948076 0.029 Uiso calc 1 . .
    C C5 0.67360(7) 0.24575(7) 0.82938(6) 0.01708(16) Uani d 1 . .
    C C6 0.63131(8) 0.16312(7) 0.83393(7) 0.02348(19) Uani d 1 . .
    H H6 0.630973 0.112660 0.793750 0.028 Uiso calc 1 . .
    C C7 0.58398(9) 0.16119(7) 0.91211(8) 0.0264(2) Uani d 1 . .
    H H7A 0.616413 0.116278 0.957809 0.032 Uiso calc 1 . .
    H H7B 0.514695 0.144991 0.893973 0.032 Uiso calc 1 . .
    C C8 0.59827(10) 0.26230(8) 0.94469(8) 0.0310(2) Uani d 1 . .
    C C9 0.67957(7) 0.39005(7) 0.69126(6) 0.01753(16) Uani d 1 . .
    C C10 0.58506(7) 0.40639(8) 0.68000(7) 0.02276(18) Uani d 1 . .
    H H10 0.540808 0.367188 0.701030 0.027 Uiso calc 1 . .
    C C11 0.55907(8) 0.49611(8) 0.62906(8) 0.0270(2) Uani d 1 . .
    H H11A 0.537713 0.544989 0.666015 0.032 Uiso calc 1 . .
    H H11B 0.507913 0.485739 0.575246 0.032 Uiso calc 1 . .
    C C12 0.65508(8) 0.52240(8) 0.60570(7) 0.0257(2) Uani d 1 . .
    H H12A 0.649902 0.517179 0.541082 0.031 Uiso calc 1 . .
    H H12B 0.672832 0.587780 0.623997 0.031 Uiso calc 1 . .
    C C13 0.76134(7) 0.19008(7) 0.67562(6) 0.01761(16) Uani d 1 . .
    C C14 0.84148(7) 0.14317(7) 0.67128(6) 0.02059(17) Uani d 1 . .
    H H14 0.903761 0.156174 0.706378 0.025 Uiso calc 1 . .
    C C15 0.81904(8) 0.06663(8) 0.60272(7) 0.02422(19) Uani d 1 . .
    H H15A 0.827125 0.003588 0.630249 0.029 Uiso calc 1 . .
    H H15B 0.860033 0.071638 0.558782 0.029 Uiso calc 1 . .
    C C16 0.71307(7) 0.08715(8) 0.56085(7) 0.02435(19) Uani d 1 . .
    H H16A 0.706698 0.111915 0.500114 0.029 Uiso calc 1 . .
    H H16B 0.674129 0.029137 0.557871 0.029 Uiso calc 1 . .
    Si Si2 0.27704(2) 0.32421(2) 0.76377(2) 0.01562(6) Uani d 1 . .
    O O5 0.09592(6) 0.28846(5) 0.65743(5) 0.02374(15) Uani d 1 . .
    O O6 0.27220(6) 0.47644(6) 0.87285(5) 0.02643(16) Uani d 1 . .
    O O7 0.21828(7) 0.14802(6) 0.81068(5) 0.03273(19) Uani d 1 . .
    O O8 0.34396(7) 0.33545(6) 0.60778(5) 0.02971(18) Uani d 1 . .
    C C17 0.15457(7) 0.35882(6) 0.70150(6) 0.01701(16) Uani d 1 . .
    C C18 0.11405(8) 0.44363(7) 0.69027(7) 0.02251(18) Uani d 1 . .
    H H18 0.143122 0.499966 0.716098 0.027 Uiso calc 1 . .
    C C19 0.01501(8) 0.43670(7) 0.63035(7) 0.02359(19) Uani d 1 . .
    H H19A 0.013165 0.466606 0.572297 0.028 Uiso calc 1 . .
    H H19B -0.034782 0.465527 0.657760 0.028 Uiso calc 1 . .
    C C20 0.00210(7) 0.33032(7) 0.62152(7) 0.02269(19) Uani d 1 . .
    H H20A -0.045780 0.308461 0.654906 0.027 Uiso calc 1 . .
    H H20B -0.020752 0.312609 0.558609 0.027 Uiso calc 1 . .
    C C21 0.33102(7) 0.42965(7) 0.82634(6) 0.01817(16) Uani d 1 . .
    C C22 0.41603(8) 0.47116(8) 0.83225(8) 0.0262(2) Uani d 1 . .
    H H22 0.465781 0.449003 0.805262 0.031 Uiso calc 1 . .
    C C23 0.42186(8) 0.55853(8) 0.88805(9) 0.0290(2) Uani d 1 . .
    C C24 0.31965(8) 0.56474(7) 0.90322(7) 0.02153(18) Uani d 1 . .
    C C25 0.26895(7) 0.22739(7) 0.84255(6) 0.01758(16) Uani d 1 . .
    C C26 0.30693(9) 0.22394(8) 0.92899(7) 0.0288(2) Uani d 1 . .
    H H26 0.343000 0.272690 0.962848 0.035 Uiso calc 1 . .
    C C27 0.28359(12) 0.13035(9) 0.96465(8) 0.0375(3) Uani d 1 . .
    C C28 0.20576(9) 0.09462(8) 0.88849(8) 0.0285(2) Uani d 1 . .
    H H28A 0.213710 0.026545 0.879398 0.034 Uiso calc 1 . .
    H H28B 0.140908 0.105698 0.900266 0.034 Uiso calc 1 . .
    C C29 0.34752(7) 0.28210(7) 0.68322(6) 0.01786(16) Uani d 1 . .
    C C30 0.39575(7) 0.20199(7) 0.68338(7) 0.02305(19) Uani d 1 . .
    H H30 0.406776 0.157557 0.730256 0.028 Uiso calc 1 . .
    C C31 0.43036(8) 0.19189(8) 0.59856(8) 0.0278(2) Uani d 1 . .
    C C32 0.38774(9) 0.28001(8) 0.54776(7) 0.0271(2) Uani d 1 . .
    H H32A 0.439067 0.316510 0.528906 0.033 Uiso calc 1 . .
    H H32B 0.338577 0.262374 0.494472 0.033 Uiso calc 1 . .
    H H23A 0.4712(13) 0.5512(12) 0.9465(11) 0.041(5) Uiso d 1 . .
    H H23B 0.4341(13) 0.6133(13) 0.8545(11) 0.041(4) Uiso d 1 . .
    H H8A 0.6292(14) 0.2656(14) 1.0055(13) 0.052(5) Uiso d 1 . .
    H H8B 0.5353(15) 0.2977(14) 0.9324(13) 0.053(5) Uiso d 1 . .
    H H27A 0.3448(15) 0.0826(15) 0.9746(13) 0.059(6) Uiso d 1 . .
    H H27B 0.2664(15) 0.1338(15) 1.0187(14) 0.061(6) Uiso d 1 . .
    H H31A 0.5013(13) 0.1894(13) 0.6088(11) 0.040(4) Uiso d 1 . .
    H H31B 0.4046(14) 0.1348(14) 0.5651(13) 0.050(5) Uiso d 1 . .
    H H24A 0.3158(10) 0.5717(11) 0.9629(10) 0.024(3) Uiso d 1 . .
    H H24B 0.2840(11) 0.6143(11) 0.8672(10) 0.030(4) Uiso d 1 . .
loop_
    _atom_site_aniso_label
    _atom_site_aniso_U_11
    _atom_site_aniso_U_22
    _atom_site_aniso_U_33
    _atom_site_aniso_U_12
    _atom_site_aniso_U_13
    _atom_site_aniso_U_23
    Si1 0.01493(11) 0.01596(12) 0.01465(11) -0.00030(8) 0.00382(8) -0.00069(8)
    O1 0.0174(3) 0.0222(3) 0.0238(3) -0.0004(3) -0.0006(3) 0.0016(3)
    O2 0.0447(5) 0.0198(3) 0.0264(4) -0.0128(3) 0.0220(3) -0.0079(3)
    O3 0.0213(3) 0.0232(3) 0.0288(4) 0.0003(3) 0.0036(3) 0.0100(3)
    O4 0.0163(3) 0.0400(5) 0.0336(4) 0.0013(3) 0.0016(3) -0.0198(4)
    C1 0.0162(4) 0.0208(4) 0.0150(4) -0.0006(3) 0.0039(3) 0.0003(3)
    C2 0.0225(4) 0.0212(4) 0.0208(4) -0.0030(3) 0.0030(3) -0.0010(3)
    C3 0.0218(4) 0.0290(5) 0.0230(4) -0.0070(4) 0.0026(4) -0.0047(4)
    C4 0.0167(4) 0.0316(5) 0.0227(4) -0.0027(4) 0.0008(3) 0.0011(4)
    C5 0.0181(4) 0.0170(4) 0.0168(4) -0.0005(3) 0.0054(3) -0.0019(3)
    C6 0.0285(5) 0.0179(4) 0.0278(5) -0.0048(4) 0.0145(4) -0.0059(4)
    C7 0.0351(5) 0.0192(4) 0.0295(5) -0.0081(4) 0.0171(4) -0.0036(4)
    C8 0.0477(7) 0.0216(5) 0.0322(6) -0.0104(5) 0.0271(5) -0.0062(4)
    C9 0.0191(4) 0.0174(4) 0.0159(4) -0.0001(3) 0.0033(3) -0.0011(3)
    C10 0.0194(4) 0.0243(5) 0.0241(4) 0.0021(3) 0.0037(3) 0.0000(4)
    C11 0.0244(5) 0.0257(5) 0.0277(5) 0.0067(4) -0.0016(4) 0.0003(4)
    C12 0.0290(5) 0.0210(4) 0.0246(5) 0.0032(4) 0.0000(4) 0.0048(4)
    C13 0.0171(4) 0.0190(4) 0.0168(4) -0.0010(3) 0.0037(3) -0.0020(3)
    C14 0.0198(4) 0.0205(4) 0.0201(4) 0.0029(3) 0.0012(3) -0.0025(3)
    C15 0.0240(4) 0.0221(4) 0.0252(5) 0.0048(4) 0.0025(4) -0.0058(4)
    C16 0.0217(4) 0.0270(5) 0.0240(4) -0.0009(4) 0.0043(3) -0.0096(4)
    Si2 0.01722(12) 0.01467(12) 0.01523(11) -0.00029(8) 0.00411(9) -0.00052(8)
    O5 0.0218(3) 0.0164(3) 0.0287(4) 0.0020(2) -0.0038(3) -0.0029(3)
    O6 0.0260(4) 0.0261(4) 0.0300(4) -0.0089(3) 0.0122(3) -0.0140(3)
    O7 0.0474(5) 0.0228(4) 0.0234(4) -0.0128(3) -0.0022(3) 0.0023(3)
    O8 0.0418(5) 0.0291(4) 0.0225(4) 0.0143(3) 0.0164(3) 0.0068(3)
    C17 0.0193(4) 0.0165(4) 0.0158(4) 0.0002(3) 0.0051(3) -0.0006(3)
    C18 0.0257(5) 0.0171(4) 0.0238(4) 0.0023(3) 0.0035(4) -0.0006(3)
    C19 0.0244(4) 0.0227(4) 0.0234(4) 0.0074(4) 0.0046(4) 0.0032(4)
    C20 0.0178(4) 0.0252(5) 0.0245(4) 0.0024(3) 0.0033(3) -0.0003(4)
    C21 0.0218(4) 0.0156(4) 0.0174(4) -0.0007(3) 0.0048(3) -0.0001(3)
    C22 0.0233(5) 0.0203(4) 0.0365(5) -0.0024(4) 0.0100(4) -0.0042(4)
    C23 0.0243(5) 0.0195(4) 0.0425(6) -0.0054(4) 0.0060(4) -0.0061(4)
    C24 0.0268(5) 0.0170(4) 0.0202(4) -0.0022(3) 0.0037(3) -0.0028(3)
    C25 0.0187(4) 0.0159(4) 0.0183(4) 0.0007(3) 0.0044(3) 0.0002(3)
    C26 0.0353(6) 0.0249(5) 0.0216(5) -0.0109(4) -0.0037(4) 0.0042(4)
    C27 0.0539(8) 0.0304(6) 0.0227(5) -0.0157(5) -0.0039(5) 0.0089(4)
    C28 0.0301(5) 0.0211(5) 0.0324(5) -0.0068(4) 0.0025(4) 0.0044(4)
    C29 0.0181(4) 0.0186(4) 0.0174(4) -0.0007(3) 0.0049(3) -0.0005(3)
    C30 0.0219(4) 0.0208(4) 0.0283(5) 0.0028(3) 0.0095(4) 0.0027(4)
    C31 0.0267(5) 0.0268(5) 0.0330(5) 0.0044(4) 0.0133(4) -0.0041(4)
    C32 0.0300(5) 0.0330(5) 0.0210(4) 0.0036(4) 0.0111(4) -0.0027(4)
_geom_special_details
;
 All esds (except the esd in the dihedral angle between two l.s. planes)
 are estimated using the full covariance matrix.  The cell esds are taken
 into account individually in the estimation of esds in distances, angles
 and torsion angles; correlations between esds in cell parameters are only
 used when they are defined by crystal symmetry.  An approximate (isotropic)
 treatment of cell esds is used for estimating esds involving l.s. planes.
;
loop_
    _geom_bond_atom_site_label_1
    _geom_bond_atom_site_label_2
    _geom_bond_site_symmetry_2
    _geom_bond_distance
    _geom_bond_publ_flag
    Si1 C1 . 1.8632(10) y
    Si1 C5 . 1.8611(9) y
    Si1 C9 . 1.8604(10) y
    Si1 C13 . 1.8633(10) y
    O1 C1 . 1.3901(11) ?
    O1 C4 . 1.4613(12) ?
    O2 C5 . 1.3842(11) ?
    O2 C8 . 1.4525(13) ?
    O3 C9 . 1.3834(12) ?
    O3 C12 . 1.4598(12) ?
    O4 C13 . 1.3853(11) ?
    O4 C16 . 1.4587(12) ?
    C1 C2 . 1.3334(13) ?
    C2 H2 . 0.9500 ?
    C2 C3 . 1.5102(14) ?
    C3 H3A . 0.9900 ?
    C3 H3B . 0.9900 ?
    C3 C4 . 1.5332(16) ?
    C4 H4A . 0.9900 ?
    C4 H4B . 0.9900 ?
    C5 C6 . 1.3304(13) ?
    C6 H6 . 0.9500 ?
    C6 C7 . 1.5078(14) ?
    C7 H7A . 0.9900 ?
    C7 H7B . 0.9900 ?
    C7 C8 . 1.5251(15) ?
    C8 H8A . 0.95(2) ?
    C8 H8B . 1.01(2) ?
    C9 C10 . 1.3358(13) ?
    C10 H10 . 0.9500 ?
    C10 C11 . 1.5049(15) ?
    C11 H11A . 0.9900 ?
    C11 H11B . 0.9900 ?
    C11 C12 . 1.5317(16) ?
    C12 H12A . 0.9900 ?
    C12 H12B . 0.9900 ?
    C13 C14 . 1.3343(13) ?
    C14 H14 . 0.9500 ?
    C14 C15 . 1.5065(14) ?
    C15 H15A . 0.9900 ?
    C15 H15B . 0.9900 ?
    C15 C16 . 1.5315(15) ?
    C16 H16A . 0.9900 ?
    C16 H16B . 0.9900 ?
    Si2 C17 . 1.8621(10) y
    Si2 C21 . 1.8598(10) y
    Si2 C25 . 1.8615(10) y
    Si2 C29 . 1.8609(10) y
    O5 C17 . 1.3843(11) ?
    O5 C20 . 1.4552(12) ?
    O6 C21 . 1.3869(12) ?
    O6 C24 . 1.4559(12) ?
    O7 C25 . 1.3729(12) ?
    O7 C28 . 1.4683(14) ?
    O8 C29 . 1.3853(12) ?
    O8 C32 . 1.4583(13) ?
    C17 C18 . 1.3332(13) ?
    C18 H18 . 0.9500 ?
    C18 C19 . 1.5099(15) ?
    C19 H19A . 0.9900 ?
    C19 H19B . 0.9900 ?
    C19 C20 . 1.5291(15) ?
    C20 H20A . 0.9900 ?
    C20 H20B . 0.9900 ?
    C21 C22 . 1.3297(14) ?
    C22 H22 . 0.9500 ?
    C22 C23 . 1.5071(15) ?
    C23 C24 . 1.5230(15) ?
    C23 H23A . 1.022(18) ?
    C23 H23B . 0.974(18) ?
    C24 H24A . 0.942(14) ?
    C24 H24B . 0.971(16) ?
    C25 C26 . 1.3303(14) ?
    C26 H26 . 0.9500 ?
    C26 C27 . 1.5073(16) ?
    C27 C28 . 1.5175(17) ?
    C27 H27A . 1.09(2) ?
    C27 H27B . 0.92(2) ?
    C28 H28A . 0.9900 ?
    C28 H28B . 0.9900 ?
    C29 C30 . 1.3307(13) ?
    C30 H30 . 0.9500 ?
    C30 C31 . 1.5065(15) ?
    C31 C32 . 1.5341(17) ?
    C31 H31A . 0.986(18) ?
    C31 H31B . 0.99(2) ?
    C32 H32A . 0.9900 ?
    C32 H32B . 0.9900 ?
loop_
    _geom_angle_atom_site_label_1
    _geom_angle_atom_site_label_2
    _geom_angle_atom_site_label_3
    _geom_angle_site_symmetry_1
    _geom_angle_site_symmetry_3
    _geom_angle
    _geom_angle_publ_flag
    C5 Si1 C1 . . 110.75(4) y
    C5 Si1 C13 . . 108.60(4) y
    C9 Si1 C1 . . 109.39(4) y
    C9 Si1 C5 . . 106.46(4) y
    C9 Si1 C13 . . 113.04(4) y
    C13 Si1 C1 . . 108.60(4) y
    C1 O1 C4 . . 106.85(8) ?
    C5 O2 C8 . . 107.31(8) ?
    C9 O3 C12 . . 107.07(8) ?
    C13 O4 C16 . . 107.27(8) ?
    O1 C1 Si1 . . 117.64(7) ?
    C2 C1 Si1 . . 129.18(8) ?
    C2 C1 O1 . . 113.14(8) ?
    C1 C2 H2 . . 125.0 ?
    C1 C2 C3 . . 109.94(9) ?
    C3 C2 H2 . . 125.0 ?
    C2 C3 H3A . . 111.5 ?
    C2 C3 H3B . . 111.5 ?
    C2 C3 C4 . . 101.21(8) ?
    H3A C3 H3B . . 109.3 ?
    C4 C3 H3A . . 111.5 ?
    C4 C3 H3B . . 111.5 ?
    O1 C4 C3 . . 106.46(8) ?
    O1 C4 H4A . . 110.4 ?
    O1 C4 H4B . . 110.4 ?
    C3 C4 H4A . . 110.4 ?
    C3 C4 H4B . . 110.4 ?
    H4A C4 H4B . . 108.6 ?
    O2 C5 Si1 . . 116.71(7) ?
    C6 C5 Si1 . . 130.14(7) ?
    C6 C5 O2 . . 113.14(8) ?
    C5 C6 H6 . . 124.9 ?
    C5 C6 C7 . . 110.13(9) ?
    C7 C6 H6 . . 124.9 ?
    C6 C7 H7A . . 111.5 ?
    C6 C7 H7B . . 111.5 ?
    C6 C7 C8 . . 101.42(8) ?
    H7A C7 H7B . . 109.3 ?
    C8 C7 H7A . . 111.5 ?
    C8 C7 H7B . . 111.5 ?
    O2 C8 C7 . . 107.24(8) ?
    O2 C8 H8A . . 107.2(12) ?
    O2 C8 H8B . . 107.8(11) ?
    C7 C8 H8A . . 112.0(12) ?
    C7 C8 H8B . . 111.2(12) ?
    H8A C8 H8B . . 111.2(16) ?
    O3 C9 Si1 . . 120.36(7) ?
    C10 C9 Si1 . . 126.06(8) ?
    C10 C9 O3 . . 113.58(9) ?
    C9 C10 H10 . . 125.0 ?
    C9 C10 C11 . . 109.94(9) ?
    C11 C10 H10 . . 125.0 ?
    C10 C11 H11A . . 111.4 ?
    C10 C11 H11B . . 111.4 ?
    C10 C11 C12 . . 101.67(8) ?
    H11A C11 H11B . . 109.3 ?
    C12 C11 H11A . . 111.4 ?
    C12 C11 H11B . . 111.4 ?
    O3 C12 C11 . . 107.13(8) ?
    O3 C12 H12A . . 110.3 ?
    O3 C12 H12B . . 110.3 ?
    C11 C12 H12A . . 110.3 ?
    C11 C12 H12B . . 110.3 ?
    H12A C12 H12B . . 108.5 ?
    O4 C13 Si1 . . 118.38(7) ?
    C14 C13 Si1 . . 128.60(7) ?
    C14 C13 O4 . . 112.99(8) ?
    C13 C14 H14 . . 124.9 ?
    C13 C14 C15 . . 110.26(9) ?
    C15 C14 H14 . . 124.9 ?
    C14 C15 H15A . . 111.5 ?
    C14 C15 H15B . . 111.5 ?
    C14 C15 C16 . . 101.39(8) ?
    H15A C15 H15B . . 109.3 ?
    C16 C15 H15A . . 111.5 ?
    C16 C15 H15B . . 111.5 ?
    O4 C16 C15 . . 106.81(8) ?
    O4 C16 H16A . . 110.4 ?
    O4 C16 H16B . . 110.4 ?
    C15 C16 H16A . . 110.4 ?
    C15 C16 H16B . . 110.4 ?
    H16A C16 H16B . . 108.6 ?
    C21 Si2 C17 . . 106.75(4) y
    C21 Si2 C25 . . 109.54(4) y
    C21 Si2 C29 . . 112.87(4) y
    C25 Si2 C17 . . 110.57(4) y
    C29 Si2 C17 . . 108.47(4) y
    C29 Si2 C25 . . 108.64(4) y
    C17 O5 C20 . . 107.10(7) ?
    C21 O6 C24 . . 107.11(8) ?
    C25 O7 C28 . . 106.23(8) ?
    C29 O8 C32 . . 107.34(8) ?
    O5 C17 Si2 . . 117.21(7) ?
    C18 C17 Si2 . . 129.46(8) ?
    C18 C17 O5 . . 113.31(9) ?
    C17 C18 H18 . . 125.1 ?
    C17 C18 C19 . . 109.80(9) ?
    C19 C18 H18 . . 125.1 ?
    C18 C19 H19A . . 111.5 ?
    C18 C19 H19B . . 111.5 ?
    C18 C19 C20 . . 101.38(8) ?
    H19A C19 H19B . . 109.3 ?
    C20 C19 H19A . . 111.5 ?
    C20 C19 H19B . . 111.5 ?
    O5 C20 C19 . . 106.85(8) ?
    O5 C20 H20A . . 110.4 ?
    O5 C20 H20B . . 110.4 ?
    C19 C20 H20A . . 110.4 ?
    C19 C20 H20B . . 110.4 ?
    H20A C20 H20B . . 108.6 ?
    O6 C21 Si2 . . 115.61(7) ?
    C22 C21 Si2 . . 131.30(8) ?
    C22 C21 O6 . . 113.05(9) ?
    C21 C22 H22 . . 125.0 ?
    C21 C22 C23 . . 110.01(9) ?
    C23 C22 H22 . . 125.0 ?
    C22 C23 C24 . . 101.63(8) ?
    C22 C23 H23A . . 111.4(10) ?
    C22 C23 H23B . . 110.5(10) ?
    C24 C23 H23A . . 111.2(10) ?
    C24 C23 H23B . . 108.8(10) ?
    H23A C23 H23B . . 112.7(14) ?
    O6 C24 C23 . . 106.83(8) ?
    O6 C24 H24A . . 106.6(9) ?
    O6 C24 H24B . . 107.2(9) ?
    C23 C24 H24A . . 114.7(9) ?
    C23 C24 H24B . . 110.5(9) ?
    H24A C24 H24B . . 110.6(13) ?
    O7 C25 Si2 . . 118.49(7) ?
    C26 C25 Si2 . . 128.12(8) ?
    C26 C25 O7 . . 113.39(9) ?
    C25 C26 H26 . . 125.4 ?
    C25 C26 C27 . . 109.14(10) ?
    C27 C26 H26 . . 125.4 ?
    C26 C27 C28 . . 101.14(9) ?
    C26 C27 H27A . . 111.9(11) ?
    C26 C27 H27B . . 114.0(14) ?
    C28 C27 H27A . . 108.9(11) ?
    C28 C27 H27B . . 115.5(14) ?
    H27A C27 H27B . . 105.5(17) ?
    O7 C28 C27 . . 105.41(9) ?
    O7 C28 H28A . . 110.7 ?
    O7 C28 H28B . . 110.7 ?
    C27 C28 H28A . . 110.7 ?
    C27 C28 H28B . . 110.7 ?
    H28A C28 H28B . . 108.8 ?
    O8 C29 Si2 . . 117.54(7) ?
    C30 C29 Si2 . . 128.85(8) ?
    C30 C29 O8 . . 113.34(9) ?
    C29 C30 H30 . . 124.9 ?
    C29 C30 C31 . . 110.25(9) ?
    C31 C30 H30 . . 124.9 ?
    C30 C31 C32 . . 101.63(8) ?
    C30 C31 H31A . . 112.3(10) ?
    C30 C31 H31B . . 112.4(11) ?
    C32 C31 H31A . . 112.8(11) ?
    C32 C31 H31B . . 110.1(11) ?
    H31A C31 H31B . . 107.6(15) ?
    O8 C32 C31 . . 106.97(8) ?
    O8 C32 H32A . . 110.3 ?
    O8 C32 H32B . . 110.3 ?
    C31 C32 H32A . . 110.3 ?
    C31 C32 H32B . . 110.3 ?
    H32A C32 H32B . . 108.6 ?
loop_
    _geom_torsion_atom_site_label_1
    _geom_torsion_atom_site_label_2
    _geom_torsion_atom_site_label_3
    _geom_torsion_atom_site_label_4
    _geom_torsion_site_symmetry_1
    _geom_torsion_site_symmetry_2
    _geom_torsion_site_symmetry_3
    _geom_torsion_site_symmetry_4
    _geom_torsion
    _geom_torsion_publ_flag
    Si1 C1 C2 C3 . . . . 176.08(7) ?
    Si1 C5 C6 C7 . . . . 177.67(8) ?
    Si1 C9 C10 C11 . . . . 179.51(7) ?
    Si1 C13 C14 C15 . . . . 177.84(8) ?
    O1 C1 C2 C3 . . . . -1.60(12) ?
    O2 C5 C6 C7 . . . . -1.12(13) ?
    O3 C9 C10 C11 . . . . -1.00(12) ?
    O4 C13 C14 C15 . . . . -0.17(13) ?
    C1 Si1 C5 O2 . . . . 55.68(9) ?
    C1 Si1 C5 C6 . . . . -123.08(10) ?
    C1 Si1 C9 O3 . . . . 36.98(9) ?
    C1 Si1 C9 C10 . . . . -143.56(9) ?
    C1 Si1 C13 O4 . . . . -173.06(8) ?
    C1 Si1 C13 C14 . . . . 9.04(11) ?
    C1 O1 C4 C3 . . . . 14.79(10) ?
    C1 C2 C3 C4 . . . . 10.34(11) ?
    C2 C3 C4 O1 . . . . -14.89(10) ?
    C4 O1 C1 Si1 . . . . 173.47(7) ?
    C4 O1 C1 C2 . . . . -8.56(11) ?
    C5 Si1 C1 O1 . . . . 68.57(8) ?
    C5 Si1 C1 C2 . . . . -109.02(10) ?
    C5 Si1 C9 O3 . . . . 156.69(7) ?
    C5 Si1 C9 C10 . . . . -23.85(10) ?
    C5 Si1 C13 O4 . . . . 66.43(9) ?
    C5 Si1 C13 C14 . . . . -111.48(10) ?
    C5 O2 C8 C7 . . . . 8.28(14) ?
    C5 C6 C7 C8 . . . . 5.96(13) ?
    C6 C7 C8 O2 . . . . -8.43(13) ?
    C8 O2 C5 Si1 . . . . 176.40(8) ?
    C8 O2 C5 C6 . . . . -4.63(13) ?
    C9 Si1 C1 O1 . . . . -174.39(7) ?
    C9 Si1 C1 C2 . . . . 8.02(11) ?
    C9 Si1 C5 O2 . . . . -63.14(8) ?
    C9 Si1 C5 C6 . . . . 118.10(10) ?
    C9 Si1 C13 O4 . . . . -51.47(9) ?
    C9 Si1 C13 C14 . . . . 130.62(9) ?
    C9 O3 C12 C11 . . . . 7.40(11) ?
    C9 C10 C11 C12 . . . . 5.34(12) ?
    C10 C11 C12 O3 . . . . -7.57(11) ?
    C12 O3 C9 Si1 . . . . 175.37(7) ?
    C12 O3 C9 C10 . . . . -4.16(12) ?
    C13 Si1 C1 O1 . . . . -50.60(8) ?
    C13 Si1 C1 C2 . . . . 131.81(9) ?
    C13 Si1 C5 O2 . . . . 174.85(7) ?
    C13 Si1 C5 C6 . . . . -3.91(12) ?
    C13 Si1 C9 O3 . . . . -84.16(8) ?
    C13 Si1 C9 C10 . . . . 95.30(9) ?
    C13 O4 C16 C15 . . . . 11.15(12) ?
    C13 C14 C15 C16 . . . . 6.83(12) ?
    C14 C15 C16 O4 . . . . -10.65(11) ?
    C16 O4 C13 Si1 . . . . 174.68(7) ?
    C16 O4 C13 C14 . . . . -7.10(12) ?
    Si2 C17 C18 C19 . . . . 177.05(7) ?
    Si2 C21 C22 C23 . . . . 176.66(8) ?
    Si2 C25 C26 C27 . . . . -178.46(9) ?
    Si2 C29 C30 C31 . . . . 172.10(8) ?
    O5 C17 C18 C19 . . . . -0.92(12) ?
    O6 C21 C22 C23 . . . . -0.58(14) ?
    O7 C25 C26 C27 . . . . 1.49(15) ?
    O8 C29 C30 C31 . . . . -1.61(13) ?
    C17 Si2 C21 O6 . . . . 47.49(8) ?
    C17 Si2 C21 C22 . . . . -129.70(11) ?
    C17 Si2 C25 O7 . . . . 53.20(9) ?
    C17 Si2 C25 C26 . . . . -126.85(11) ?
    C17 Si2 C29 O8 . . . . 45.79(9) ?
    C17 Si2 C29 C30 . . . . -127.70(10) ?
    C17 O5 C20 C19 . . . . 12.05(11) ?
    C17 C18 C19 C20 . . . . 8.05(11) ?
    C18 C19 C20 O5 . . . . -11.93(10) ?
    C20 O5 C17 Si2 . . . . 174.56(6) ?
    C20 O5 C17 C18 . . . . -7.20(11) ?
    C21 Si2 C17 O5 . . . . -172.97(7) ?
    C21 Si2 C17 C18 . . . . 9.12(11) ?
    C21 Si2 C25 O7 . . . . 170.57(8) ?
    C21 Si2 C25 C26 . . . . -9.48(12) ?
    C21 Si2 C29 O8 . . . . -72.29(9) ?
    C21 Si2 C29 C30 . . . . 114.22(10) ?
    C21 O6 C24 C23 . . . . -11.72(11) ?
    C21 C22 C23 C24 . . . . -6.51(13) ?
    C22 C23 C24 O6 . . . . 10.84(11) ?
    C24 O6 C21 Si2 . . . . -169.79(7) ?
    C24 O6 C21 C22 . . . . 7.92(12) ?
    C25 Si2 C17 O5 . . . . -53.90(8) ?
    C25 Si2 C17 C18 . . . . 128.20(9) ?
    C25 Si2 C21 O6 . . . . -72.25(8) ?
    C25 Si2 C21 C22 . . . . 110.57(11) ?
    C25 Si2 C29 O8 . . . . 166.02(8) ?
    C25 Si2 C29 C30 . . . . -7.47(11) ?
    C25 O7 C28 C27 . . . . -20.72(13) ?
    C25 C26 C27 C28 . . . . -13.98(15) ?
    C26 C27 C28 O7 . . . . 20.51(14) ?
    C28 O7 C25 Si2 . . . . -167.63(7) ?
    C28 O7 C25 C26 . . . . 12.41(13) ?
    C29 Si2 C17 O5 . . . . 65.13(8) ?
    C29 Si2 C17 C18 . . . . -112.78(10) ?
    C29 Si2 C21 O6 . . . . 166.57(7) ?
    C29 Si2 C21 C22 . . . . -10.62(12) ?
    C29 Si2 C25 O7 . . . . -65.72(9) ?
    C29 Si2 C25 C26 . . . . 114.22(11) ?
    C29 O8 C32 C31 . . . . -7.05(12) ?
    C29 C30 C31 C32 . . . . -2.78(12) ?
    C30 C31 C32 O8 . . . . 5.86(12) ?
    C32 O8 C29 Si2 . . . . -168.91(7) ?
    C32 O8 C29 C30 . . . . 5.58(13) ?
loop_
    _geom_hbond_atom_site_label_D
    _geom_hbond_atom_site_label_H
    _geom_hbond_atom_site_label_A
    _geom_hbond_site_symmetry_A
    _geom_hbond_distance_DH
    _geom_hbond_distance_HA
    _geom_hbond_distance_DA
    _geom_hbond_angle_DHA
    _geom_hbond_publ_flag
    C23 H23B O5 2_556 0.974(18) 2.531(18) 3.3484(14) 141.5(14) yes
    C8 H8A O5 4_666 0.95(2) 2.61(2) 3.3800(15) 137.9(15) yes
    C27 H27B O3 4_566 0.92(2) 2.61(2) 3.4200(16) 147.1(18) yes
    C31 H31A O4 . 0.986(18) 2.561(18) 3.5358(14) 169.6(15) yes
_shelx_space_group_comment
;
The symmetry employed for this shelxl refinement is uniquely defined
by the following loop, which should always be used as a source of
symmetry information in preference to the above space-group names.
They are only intended as comments.
;
_shelx_estimated_absorpt_T_min     ?
_shelx_estimated_absorpt_T_max     ?
_shelx_res_file
;
TITL b1821_0m_a.res in P2(1)/n
    b1821_0m.res
    created by SHELXL-2019/2 at 23:26:53 on 09-Jan-2023
REM Old TITL B1821_0m in P2(1)/n
REM SHELXT solution in P2(1)/n
REM R1 0.124, Rweak 0.004, Alpha 0.027, Orientation as input
REM Formula found by SHELXT: C32 O8 Si2
CELL 0.71073 14.2044 14.2458 15.4851 90 102.605 90
ZERR 8 0.0007 0.0007 0.0008 0 0.002 0
LATT 1
SYMM 0.5-X,0.5+Y,0.5-Z
SFAC C H O Si
UNIT 128 160 32 8
EQIV $1 0.5-X,0.5+Y,1.5-Z
EQIV $2 -0.5+X,0.5-Y,0.5+Z
EQIV $3 0.5+X,0.5-Y,0.5+Z
L.S. 100 0 0
PLAN  30
TEMP -173.15
MPLA C17 C18 C19 C20 O5
MPLA C29 C30 C31 C32 O8
MPLA C17 C18 C19 C20 O5
MPLA C25 C26 C27 C28 O7
MPLA C17 C18 C19 C20 O5
MPLA C21 C22 C23 C24 O6
MPLA C1 C2 C3 C4 O1
MPLA C29 C30 C31 C32 O8
MPLA C1 C2 C3 C4 O1
MPLA C25 C26 C27 C28 O7
MPLA C1 C2 C3 C4 O1
MPLA C21 C22 C23 C24 O6
MPLA C1 C2 C3 C4 O1
MPLA C17 C18 C19 C20 O5
MPLA C1 C2 C3 C4 O1
MPLA C13 C14 C15 C16 O4
MPLA C1 C2 C3 C4 O1
MPLA C9 C10 C11 C12 O3
MPLA C1 C2 C3 C4 O1
MPLA C5 C6 C7 C8 O2
CONF
HTAB C8 O5_$3
HTAB C23 O5_$1
HTAB C27 O3_$2
HTAB C31 O4
BOND $H
list 4
MORE -1
fmap 2 53
acta
OMIT -3 61
OMIT -4 0 2
OMIT -7 5 6
OMIT 4 7 3
OMIT -2 4 4
OMIT -1 5 8
OMIT 4 4 5
OMIT 0 2 8
REM <olex2.extras>
REM <HklSrc "%.\\B1821_0m.hkl">
REM </olex2.extras>
WGHT    0.057800    1.258700
FVAR       0.31055
SI1   4    0.746219    0.288408    0.750767    11.00000    0.01493    0.01596 =
         0.01465   -0.00069    0.00382   -0.00030
O1    3    0.931620    0.259348    0.853444    11.00000    0.01738    0.02225 =
         0.02381    0.00157   -0.00057   -0.00040
O2    3    0.661660    0.307389    0.895262    11.00000    0.04469    0.01979 =
         0.02644   -0.00789    0.02198   -0.01282
O3    3    0.727700    0.457243    0.652909    11.00000    0.02129    0.02315 =
         0.02882    0.01000    0.00356    0.00026
O4    3    0.680365    0.156753    0.616884    11.00000    0.01634    0.03996 =
         0.03361   -0.01984    0.00164    0.00128
C1    1    0.867906    0.327606    0.811336    11.00000    0.01617    0.02080 =
         0.01498    0.00028    0.00389   -0.00056
C2    1    0.903725    0.414313    0.823380    11.00000    0.02247    0.02122 =
         0.02082   -0.00103    0.00302   -0.00296
AFIX  43
H2    2    0.871274    0.469549    0.798507    11.00000   -1.20000
AFIX   0
C3    1    1.003520    0.411714    0.882414    11.00000    0.02178    0.02895 =
         0.02301   -0.00473    0.00260   -0.00704
AFIX  23
H3A   2    1.003889    0.437693    0.941784    11.00000   -1.20000
H3B   2    1.050636    0.446387    0.855916    11.00000   -1.20000
AFIX   0
C4    1    1.024113    0.305968    0.886466    11.00000    0.01674    0.03157 =
         0.02265    0.00112    0.00076   -0.00265
AFIX  23
H4A   2    1.070235    0.289812    0.849205    11.00000   -1.20000
H4B   2    1.052002    0.286370    0.948076    11.00000   -1.20000
AFIX   0
C5    1    0.673598    0.245747    0.829384    11.00000    0.01812    0.01703 =
         0.01681   -0.00190    0.00540   -0.00047
C6    1    0.631307    0.163119    0.833927    11.00000    0.02851    0.01793 =
         0.02785   -0.00589    0.01453   -0.00476
AFIX  43
H6    2    0.630973    0.112660    0.793750    11.00000   -1.20000
AFIX   0
C7    1    0.583982    0.161190    0.912108    11.00000    0.03510    0.01919 =
         0.02948   -0.00360    0.01712   -0.00808
AFIX  23
H7A   2    0.616413    0.116278    0.957809    11.00000   -1.20000
H7B   2    0.514695    0.144991    0.893973    11.00000   -1.20000
AFIX   0
C8    1    0.598274    0.262302    0.944692    11.00000    0.04766    0.02161 =
         0.03221   -0.00616    0.02712   -0.01038
C9    1    0.679566    0.390048    0.691258    11.00000    0.01908    0.01742 =
         0.01588   -0.00109    0.00331   -0.00006
C10   1    0.585061    0.406395    0.679998    11.00000    0.01938    0.02431 =
         0.02412    0.00002    0.00373    0.00207
AFIX  43
H10   2    0.540808    0.367188    0.701030    11.00000   -1.20000
AFIX   0
C11   1    0.559073    0.496111    0.629063    11.00000    0.02441    0.02570 =
         0.02766    0.00028   -0.00157    0.00665
AFIX  23
H11A  2    0.537713    0.544989    0.666015    11.00000   -1.20000
H11B  2    0.507913    0.485739    0.575246    11.00000   -1.20000
AFIX   0
C12   1    0.655075    0.522403    0.605700    11.00000    0.02896    0.02100 =
         0.02457    0.00477    0.00003    0.00319
AFIX  23
H12A  2    0.649902    0.517179    0.541082    11.00000   -1.20000
H12B  2    0.672832    0.587780    0.623997    11.00000   -1.20000
AFIX   0
C13   1    0.761342    0.190078    0.675616    11.00000    0.01712    0.01895 =
         0.01677   -0.00201    0.00370   -0.00103
C14   1    0.841482    0.143172    0.671276    11.00000    0.01980    0.02047 =
         0.02005   -0.00248    0.00116    0.00286
AFIX  43
H14   2    0.903761    0.156174    0.706378    11.00000   -1.20000
AFIX   0
C15   1    0.819040    0.066632    0.602724    11.00000    0.02399    0.02212 =
         0.02524   -0.00580    0.00253    0.00479
AFIX  23
H15A  2    0.827125    0.003588    0.630249    11.00000   -1.20000
H15B  2    0.860033    0.071638    0.558782    11.00000   -1.20000
AFIX   0
C16   1    0.713075    0.087154    0.560854    11.00000    0.02172    0.02700 =
         0.02402   -0.00964    0.00431   -0.00092
AFIX  23
H16A  2    0.706698    0.111915    0.500114    11.00000   -1.20000
H16B  2    0.674129    0.029137    0.557871    11.00000   -1.20000
AFIX   0
SI2   4    0.277044    0.324205    0.763767    11.00000    0.01722    0.01467 =
         0.01523   -0.00052    0.00411   -0.00029
O5    3    0.095924    0.288459    0.657430    11.00000    0.02181    0.01643 =
         0.02873   -0.00289   -0.00378    0.00202
O6    3    0.272205    0.476440    0.872847    11.00000    0.02602    0.02605 =
         0.03002   -0.01397    0.01223   -0.00888
O7    3    0.218284    0.148022    0.810678    11.00000    0.04735    0.02283 =
         0.02345    0.00232   -0.00222   -0.01283
O8    3    0.343962    0.335453    0.607785    11.00000    0.04177    0.02915 =
         0.02252    0.00679    0.01643    0.01427
C17   1    0.154568    0.358823    0.701498    11.00000    0.01933    0.01652 =
         0.01578   -0.00064    0.00511    0.00023
C18   1    0.114048    0.443629    0.690273    11.00000    0.02569    0.01712 =
         0.02385   -0.00063    0.00351    0.00230
AFIX  43
H18   2    0.143122    0.499966    0.716098    11.00000   -1.20000
AFIX   0
C19   1    0.015015    0.436699    0.630353    11.00000    0.02438    0.02267 =
         0.02342    0.00323    0.00457    0.00740
AFIX  23
H19A  2    0.013165    0.466606    0.572297    11.00000   -1.20000
H19B  2   -0.034782    0.465527    0.657760    11.00000   -1.20000
AFIX   0
C20   1    0.002095    0.330321    0.621522    11.00000    0.01778    0.02519 =
         0.02451   -0.00035    0.00331    0.00236
AFIX  23
H20A  2   -0.045780    0.308461    0.654906    11.00000   -1.20000
H20B  2   -0.020752    0.312609    0.558609    11.00000   -1.20000
AFIX   0
C21   1    0.331015    0.429653    0.826336    11.00000    0.02178    0.01558 =
         0.01738   -0.00013    0.00481   -0.00070
C22   1    0.416031    0.471160    0.832246    11.00000    0.02326    0.02026 =
         0.03654   -0.00422    0.01003   -0.00240
AFIX  43
H22   2    0.465781    0.449003    0.805262    11.00000   -1.20000
AFIX   0
C23   1    0.421857    0.558525    0.888048    11.00000    0.02431    0.01946 =
         0.04252   -0.00614    0.00602   -0.00544
C24   1    0.319653    0.564742    0.903225    11.00000    0.02677    0.01699 =
         0.02017   -0.00283    0.00370   -0.00216
C25   1    0.268953    0.227388    0.842555    11.00000    0.01870    0.01591 =
         0.01827    0.00022    0.00437    0.00065
C26   1    0.306925    0.223939    0.928991    11.00000    0.03526    0.02486 =
         0.02160    0.00424   -0.00373   -0.01086
AFIX  43
H26   2    0.343000    0.272690    0.962848    11.00000   -1.20000
AFIX   0
C27   1    0.283590    0.130355    0.964647    11.00000    0.05390    0.03037 =
         0.02274    0.00891   -0.00386   -0.01573
C28   1    0.205763    0.094624    0.888493    11.00000    0.03012    0.02108 =
         0.03238    0.00438    0.00250   -0.00679
AFIX  23
H28A  2    0.213710    0.026545    0.879398    11.00000   -1.20000
H28B  2    0.140908    0.105698    0.900266    11.00000   -1.20000
AFIX   0
C29   1    0.347525    0.282096    0.683219    11.00000    0.01808    0.01857 =
         0.01741   -0.00046    0.00490   -0.00071
C30   1    0.395753    0.201992    0.683381    11.00000    0.02185    0.02081 =
         0.02833    0.00271    0.00950    0.00276
AFIX  43
H30   2    0.406776    0.157557    0.730256    11.00000   -1.20000
AFIX   0
C31   1    0.430360    0.191889    0.598558    11.00000    0.02669    0.02678 =
         0.03304   -0.00407    0.01327    0.00438
C32   1    0.387737    0.280010    0.547758    11.00000    0.02996    0.03297 =
         0.02103   -0.00271    0.01109    0.00363
AFIX  23
H32A  2    0.439067    0.316510    0.528906    11.00000   -1.20000
H32B  2    0.338577    0.262374    0.494472    11.00000   -1.20000
AFIX   0
H23A  2    0.471237    0.551159    0.946505    11.00000    0.04116
H23B  2    0.434076    0.613335    0.854525    11.00000    0.04060
H8A   2    0.629193    0.265621    1.005514    11.00000    0.05178
H8B   2    0.535259    0.297679    0.932379    11.00000    0.05313
H27A  2    0.344815    0.082578    0.974636    11.00000    0.05897
H27B  2    0.266351    0.133848    1.018686    11.00000    0.06075
H31A  2    0.501339    0.189402    0.608780    11.00000    0.03972
H31B  2    0.404559    0.134806    0.565089    11.00000    0.04961
H24A  2    0.315813    0.571715    0.962851    11.00000    0.02371
H24B  2    0.283980    0.614275    0.867241    11.00000    0.02986
HKLF 4
REM  b1821_0m_a.res in P2(1)/n
REM wR2 = 0.1030, GooF = S = 1.026, Restrained GooF = 1.026 for all data
REM R1 = 0.0367 for 8779 Fo > 4sig(Fo) and 0.0385 for all 9331 data
REM 419 parameters refined using 0 restraints
END
WGHT      0.0576      1.2606
REM Highest difference peak  0.893,  deepest hole -0.384,  1-sigma level  0.057
Q1    1   0.3369  0.1928  0.9034  11.00000  0.05    0.89
Q2    1   0.1792  0.1637  0.8406  11.00000  0.05    0.87
Q3    1   0.6979  0.1982  0.5949  11.00000  0.05    0.48
Q4    1   0.7984  0.1590  0.6773  11.00000  0.05    0.47
Q5    1   0.7117  0.3367  0.7260  11.00000  0.05    0.47
Q6    1   0.3623  0.2380  0.6795  11.00000  0.05    0.44
Q7    1   0.3094  0.3024  0.5953  11.00000  0.05    0.43
Q8    1   0.6343  0.4012  0.6841  11.00000  0.05    0.43
Q9    1   0.6579  0.1986  0.8349  11.00000  0.05    0.42
Q10   1   1.0075  0.3567  0.8824  11.00000  0.05    0.42
Q11   1   0.1343  0.4004  0.6935  11.00000  0.05    0.42
Q12   1   0.8814  0.3738  0.8209  11.00000  0.05    0.41
Q13   1   0.2443  0.1529  0.9757  11.00000  0.05    0.41
Q14   1   0.3188  0.3034  0.7205  11.00000  0.05    0.40
Q15   1   0.3725  0.5587  0.8993  11.00000  0.05    0.40
Q16   1   0.0668  0.4406  0.6621  11.00000  0.05    0.40
Q17   1   0.6033  0.5163  0.6169  11.00000  0.05    0.39
Q18   1   0.7655  0.0762  0.5826  11.00000  0.05    0.38
Q19   1   0.4040  0.2374  0.5694  11.00000  0.05    0.38
Q20   1   0.3798  0.4417  0.8336  11.00000  0.05    0.38
Q21   1   0.3078  0.3850  0.8024  11.00000  0.05    0.38
Q22   1   0.9562  0.4212  0.8549  11.00000  0.05    0.38
Q23   1   0.4215  0.5168  0.8593  11.00000  0.05    0.37
Q24   1   0.3679  0.4566  0.8156  11.00000  0.05    0.37
Q25   1   0.7044  0.2648  0.7958  11.00000  0.05    0.37
Q26   1   0.5756  0.4526  0.6617  11.00000  0.05    0.37
Q27   1   0.0045  0.3835  0.6237  11.00000  0.05    0.36
Q28   1   0.4174  0.1948  0.6437  11.00000  0.05    0.36
Q29   1   0.2126  0.3343  0.7336  11.00000  0.05    0.36
Q30   1   0.7511  0.2339  0.7029  11.00000  0.05    0.36
;
