# Supplementary material for: Crystal structures and Hirshfeld surface analyses of tetra­kis­(4,5-di­hydro­furan-2-yl)silane and tetra­kis­(4,5-di­hydro­furan-2-yl)germane
Source: Acta Crystallogr E Crystallogr Commun. 2023 Apr 14;79(Pt 5):458–64. doi: 10.1107/S2056989023003158 (PMC10162092; doi:10.1107/S2056989023003158)
Supplement: Supplementary file 2 [file e-79-00458-1sup2.hkl]

data_1                                                                          
_shelx_title ' b1821_0m_a.res in P2(1)/n'                                       
_shelx_refln_list_code          4                                               
_shelx_F_calc_maximum      300.33                                               
_exptl_crystal_F_000      1296.00                                               
_reflns_d_resolution_high  0.7002                                               
                                                                                
loop_                                                                           
 _space_group_symop_operation_xyz                                               
 'x, y, z'                                                                      
 '-x+1/2, y+1/2, -z+1/2'                                                        
 '-x, -y, -z'                                                                   
 'x-1/2, -y-1/2, z-1/2'                                                         
                                                                                
_cell_length_a    14.2044                                                       
_cell_length_b    14.2458                                                       
_cell_length_c    15.4851                                                       
_cell_angle_alpha  90.000                                                       
_cell_angle_beta  102.605                                                       
_cell_angle_gamma  90.000                                                       
                                                                                
_shelx_F_squared_multiplier     1.000                                           
                                                                                
loop_                                                                           
 _refln_index_h                                                                 
 _refln_index_k                                                                 
 _refln_index_l                                                                 
 _refln_F_squared_calc                                                          
 _refln_F_squared_meas                                                          
 _refln_F_squared_sigma                                                         
 _refln_observed_status                                                         
   2   0   0      39712.64      42926.49       496.23 o                         
   4   0   0         97.37        185.17         1.48 o                         
   6   0   0        737.53        714.30         4.59 o                         
   8   0   0        139.36        103.21         1.93 o                         
  10   0   0          0.91         18.37         1.80 o                         
  12   0   0       5061.53       4901.07        22.56 o                         
  14   0   0         46.76         44.36         2.69 o                         
  16   0   0        149.97        129.54         4.38 o                         
  18   0   0        238.90        217.84         6.30 o                         
   1   1   0         99.09        117.07         7.72 o                         
   2   1   0          0.55          2.91         0.21 o                         
   3   1   0      20782.70      22214.15        63.77 o                         
   4   1   0         12.04         13.76         0.46 o                         
   5   1   0       3625.54       3832.26         9.87 o                         
   6   1   0         24.47         17.15         0.70 o                         
   7   1   0       6121.11       6609.47        15.26 o                         
   8   1   0        426.46        439.61         3.21 o                         
   9   1   0       1258.22       1292.05         4.41 o                         
  10   1   0        463.41        408.28         3.78 o                         
  11   1   0        568.16        558.58         3.31 o                         
  12   1   0       2628.97       2506.87         8.88 o                         
  13   1   0       1152.61       1116.46         5.36 o                         
  14   1   0          8.02          5.88         1.52 o                         
  15   1   0        613.17        587.64         5.17 o                         
  16   1   0         36.52         39.22         1.53 o                         
  17   1   0         44.02         48.45         1.61 o                         
  18   1   0          7.29          7.86         1.40 o                         
  19   1   0         95.78        117.64         2.55 o                         
   0   2   0      24242.78      26477.79       324.74 o                         
   1   2   0        865.99        829.67         2.85 o                         
   2   2   0       2575.34       3019.48         7.09 o                         
   3   2   0        683.03        545.39         1.89 o                         
   4   2   0        676.97        717.38         2.51 o                         
   5   2   0       5536.01       5372.23        12.92 o                         
   6   2   0       2009.26       2109.39         5.95 o                         
   7   2   0       1580.60       1637.59         5.17 o                         
   8   2   0       1148.35       1100.06         4.08 o                         
   9   2   0        933.96        876.02         4.26 o                         
  10   2   0        671.19        603.15         3.39 o                         
  11   2   0         23.77         25.38         0.99 o                         
  12   2   0        482.62        508.60         4.55 o                         
  13   2   0         10.43          9.89         0.93 o                         
  14   2   0        268.52        287.63         3.44 o                         
  15   2   0        490.00        515.65         4.70 o                         
  16   2   0         45.25         44.10         1.39 o                         
  17   2   0        362.57        365.03         3.29 o                         
  18   2   0         35.94         37.18         1.49 o                         
  19   2   0        277.20        271.48         3.14 o                         
   1   3   0      18637.66      20258.51        55.60 o                         
   2   3   0       3959.96       3969.49         9.73 o                         
   3   3   0       1182.46       1185.39         3.70 o                         
   4   3   0         37.04         26.55         0.61 o                         
   5   3   0       1355.67       1544.33         4.85 o                         
   6   3   0       3183.14       3167.70         8.55 o                         
   7   3   0        218.64        191.78         2.03 o                         
   8   3   0       1358.14       1353.27         4.62 o                         
   9   3   0         93.85         98.09         2.17 o                         
  10   3   0        406.98        433.69         3.72 o                         
  11   3   0       1382.08       1428.54         5.55 o                         
  12   3   0        284.94        298.57         2.91 o                         
  13   3   0         72.82         76.05         1.73 o                         
  14   3   0        140.43        142.39         2.34 o                         
  15   3   0        474.02        486.05         4.99 o                         
  16   3   0        240.05        262.94         2.77 o                         
  17   3   0          0.01          0.66         0.82 o                         
  18   3   0        112.13        119.34         2.27 o                         
  19   3   0        109.19        102.79         2.31 o                         
   0   4   0        609.38        702.07         3.11 o                         
   1   4   0        543.04        489.96         1.87 o                         
   2   4   0        926.94       1013.78         3.22 o                         
   3   4   0        405.06        363.91         1.66 o                         
   4   4   0         36.98         49.60         1.11 o                         
   5   4   0         33.33         11.22         0.60 o                         
   6   4   0       6454.59       7380.17        17.51 o                         
   7   4   0          2.46          1.79         0.78 o                         
   8   4   0        100.41         87.17         1.43 o                         
   9   4   0        721.04        693.36         3.93 o                         
  10   4   0       1011.08       1077.11         4.45 o                         
  11   4   0        157.10        189.03         2.49 o                         
  12   4   0        290.76        326.12         3.56 o                         
  13   4   0         65.60         93.99         2.03 o                         
  14   4   0        437.42        450.96         3.83 o                         
  15   4   0        858.94        869.42         8.00 o                         
  16   4   0        163.97        160.73         2.02 o                         
  17   4   0        428.17        412.07         3.47 o                         
  18   4   0         13.58         10.52         1.15 o                         
  19   4   0         12.65          8.41         1.44 o                         
   1   5   0        471.77        556.32         2.09 o                         
   2   5   0        381.03        402.07         1.72 o                         
   3   5   0        683.19        630.86         2.48 o                         
   4   5   0         79.47        107.18         1.28 o                         
   5   5   0       1407.06       1343.03         4.64 o                         
   6   5   0          5.04          3.33         0.71 o                         
   7   5   0          1.15          4.10         0.90 o                         
   8   5   0        698.73        641.92         3.64 o                         
   9   5   0       1116.40       1147.70         5.30 o                         
  10   5   0       1277.03       1144.93         4.95 o                         
  11   5   0       2728.67       2695.99         9.86 o                         
  12   5   0         61.43         64.73         1.86 o                         
  13   5   0       1567.80       1541.30         6.64 o                         
  14   5   0        134.14        120.91         2.33 o                         
  15   5   0        307.95        291.00         4.30 o                         
  16   5   0         56.03         44.51         1.28 o                         
  17   5   0         40.11         38.70         1.53 o                         
  18   5   0          0.11          0.53         0.93 o                         
  19   5   0        214.78        227.52         4.88 o                         
   0   6   0       1169.79       1256.12         5.63 o                         
   1   6   0          3.15          4.37         0.66 o                         
   2   6   0       1153.05       1270.75         4.41 o                         
   3   6   0        586.36        549.45         2.36 o                         
   4   6   0        238.09        240.88         1.99 o                         
   5   6   0         89.93         94.77         1.58 o                         
   6   6   0         35.70         74.23         1.53 o                         
   7   6   0        116.70         75.09         1.54 o                         
   8   6   0       1139.25       1097.87         4.79 o                         
   9   6   0        403.52        368.41         3.08 o                         
  10   6   0       1681.21       1513.53         6.03 o                         
  11   6   0       1935.73       1901.33         7.25 o                         
  12   6   0        265.40        267.80         2.90 o                         
  13   6   0         52.38         58.97         1.78 o                         
  14   6   0        737.15        725.44         5.06 o                         
  15   6   0        424.13        394.91         4.49 o                         
  16   6   0        179.90        185.00         2.54 o                         
  17   6   0        268.26        244.43         3.66 o                         
  18   6   0         42.68         44.92         1.91 o                         
   1   7   0        693.45        780.99         3.56 o                         
   2   7   0        914.36        890.05         3.93 o                         
   3   7   0       3406.59       3667.25        10.76 o                         
   4   7   0       1394.61       1530.36         5.17 o                         
   5   7   0         98.60        125.93         2.20 o                         
   6   7   0        148.09        135.59         2.61 o                         
   7   7   0        571.55        617.19         3.96 o                         
   8   7   0        621.94        540.15         3.56 o                         
   9   7   0       1013.57        906.91         4.30 o                         
  10   7   0        143.10        138.16         2.00 o                         
  11   7   0         73.56         73.82         1.97 o                         
  12   7   0        283.11        277.94         2.88 o                         
  13   7   0          0.01          0.69         0.89 o                         
  14   7   0        198.75        209.93         3.75 o                         
  15   7   0         11.63          5.57         0.99 o                         
  16   7   0         40.75         31.49         1.18 o                         
  17   7   0         34.05         39.20         1.37 o                         
  18   7   0         15.48         11.64         1.32 o                         
   0   8   0       9057.28      10026.42        37.55 o                         
   1   8   0       9987.48       9949.26        27.09 o                         
   2   8   0         40.49         53.31         1.22 o                         
   3   8   0        124.11         93.25         1.25 o                         
   4   8   0        666.54        628.89         3.76 o                         
   5   8   0        214.77        226.93         2.69 o                         
   6   8   0          9.69          3.94         1.38 o                         
   7   8   0        172.53        173.16         2.25 o                         
   8   8   0       1143.83       1046.84         4.53 o                         
   9   8   0          6.82          6.53         1.01 o                         
  10   8   0        150.91        137.40         1.95 o                         
  11   8   0       1224.73       1150.15         6.08 o                         
  12   8   0        107.58        111.97         2.58 o                         
  13   8   0        613.08        587.62         5.20 o                         
  14   8   0         34.50         39.61         2.07 o                         
  15   8   0          3.67          1.92         0.73 o                         
  16   8   0          1.16          1.63         0.76 o                         
  17   8   0         70.26         74.04         1.92 o                         
  18   8   0          0.78         -0.68         1.02 o                         
   1   9   0        348.36        331.41         2.66 o                         
   2   9   0          4.83          6.31         0.93 o                         
   3   9   0        858.20        899.66         4.03 o                         
   4   9   0        191.05        247.77         2.43 o                         
   5   9   0       1293.86       1259.47         5.21 o                         
   6   9   0         70.67         45.93         1.55 o                         
   7   9   0       2891.59       2849.19        10.35 o                         
   8   9   0         41.82         41.89         1.06 o                         
   9   9   0         67.67         67.87         1.39 o                         
  10   9   0          6.09          3.45         1.15 o                         
  11   9   0        140.15        140.36         2.40 o                         
  12   9   0          7.40          5.28         1.45 o                         
  13   9   0        271.00        271.43         3.62 o                         
  14   9   0         24.64         22.57         0.96 o                         
  15   9   0        317.67        292.24         3.52 o                         
  16   9   0        452.63        484.51         3.95 o                         
  17   9   0         15.61         22.93         1.27 o                         
   0  10   0         15.53          9.16         2.11 o                         
   1  10   0       2890.42       2969.22        10.28 o                         
   2  10   0          5.49         11.56         1.36 o                         
   3  10   0       5529.09       5364.85        15.43 o                         
   4  10   0        694.24        737.07         4.71 o                         
   5  10   0       3054.54       3029.60        10.32 o                         
   6  10   0       1137.77       1075.26         5.89 o                         
   7  10   0         25.48         39.68         1.12 o                         
   8  10   0        327.45        314.43         3.65 o                         
   9  10   0        149.31        140.88         2.05 o                         
  10  10   0          9.50         11.04         1.33 o                         
  11  10   0         17.37         25.58         1.61 o                         
  12  10   0         60.90         60.97         1.61 o                         
  13  10   0          4.75          3.08         0.88 o                         
  14  10   0        209.85        214.85         2.23 o                         
  15  10   0        100.24         99.55         2.84 o                         
  16  10   0         23.81         18.30         1.20 o                         
  17  10   0         14.69         12.52         1.24 o                         
   1  11   0         33.24         32.95         1.33 o                         
   2  11   0        179.97        213.64         2.05 o                         
   3  11   0        678.56        644.36         4.14 o                         
   4  11   0         37.52         26.66         1.17 o                         
   5  11   0        404.26        403.44         2.69 o                         
   6  11   0         67.19         71.34         1.52 o                         
   7  11   0        804.36        808.97         4.96 o                         
   8  11   0        162.85        158.82         1.82 o                         
   9  11   0         42.60         33.82         1.45 o                         
  10  11   0          0.10          2.46         0.87 o                         
  11  11   0        167.02        164.60         3.09 o                         
  12  11   0         82.94         88.63         1.72 o                         
  13  11   0          9.88          6.47         0.99 o                         
  14  11   0          0.57          0.13         0.70 o                         
  15  11   0         94.67         88.03         2.25 o                         
  16  11   0         38.54         36.62         1.90 o                         
   0  12   0        277.94        238.95         2.91 o                         
   1  12   0        197.15        194.57         2.14 o                         
   2  12   0        286.86        270.89         2.75 o                         
   3  12   0       2836.18       2752.02        10.46 o                         
   4  12   0        229.92        222.39         2.05 o                         
   5  12   0       4448.11       4314.59        15.94 o                         
   6  12   0        940.34        941.52         5.70 o                         
   7  12   0       1052.46       1058.47         5.62 o                         
   8  12   0        475.31        461.77         4.22 o                         
   9  12   0          4.11          8.71         1.08 o                         
  10  12   0        447.19        438.15         4.67 o                         
  11  12   0          7.47          9.93         1.61 o                         
  12  12   0        110.62        107.48         1.82 o                         
  13  12   0        100.29         97.73         1.83 o                         
  14  12   0        895.56        878.60         5.97 o                         
  15  12   0         99.75        102.22         2.29 o                         
   1  13   0         12.68         14.87         1.26 o                         
   2  13   0        192.94        179.98         2.27 o                         
   3  13   0         85.62         82.80         1.90 o                         
   4  13   0         66.35         78.56         1.96 o                         
   5  13   0        356.95        329.64         2.93 o                         
   6  13   0        103.84        104.73         1.90 o                         
   7  13   0        172.27        166.18         3.27 o                         
   8  13   0        515.49        512.18         4.64 o                         
   9  13   0        205.70        189.46         2.15 o                         
  10  13   0        507.58        514.66         3.62 o                         
  11  13   0          4.36          3.83         0.74 o                         
  12  13   0        615.80        636.75         4.54 o                         
  13  13   0        263.73        260.52         3.24 o                         
  14  13   0        424.21        461.46         4.07 o                         
  15  13   0          5.73          1.29         1.04 o                         
   0  14   0        238.02        232.17         3.74 o                         
   1  14   0        692.73        635.20         4.09 o                         
   2  14   0         31.04         25.44         1.43 o                         
   3  14   0         89.69         80.62         1.79 o                         
   4  14   0         66.78         66.60         1.67 o                         
   5  14   0        203.32        193.44         2.98 o                         
   6  14   0          3.04          3.07         1.17 o                         
   7  14   0         31.41         20.76         2.03 o                         
   8  14   0         76.55         72.72         1.84 o                         
   9  14   0         10.60         18.45         0.97 o                         
  10  14   0        148.06        145.54         2.22 o                         
  11  14   0        362.39        349.61         3.05 o                         
  12  14   0        424.03        428.43         4.38 o                         
  13  14   0          0.25          4.34         1.14 o                         
  14  14   0        578.10        581.44         4.61 o                         
   1  15   0          0.99          2.26         1.45 o                         
   2  15   0        149.08        127.81         3.18 o                         
   3  15   0          6.63          6.26         1.44 o                         
   4  15   0         28.46         17.85         1.52 o                         
   5  15   0         42.01         40.80         1.90 o                         
   6  15   0        580.78        553.97         6.49 o                         
   7  15   0        133.97        147.38         2.56 o                         
   8  15   0        787.68        769.60         4.59 o                         
   9  15   0        619.78        596.04         4.05 o                         
  10  15   0        172.51        171.03         2.70 o                         
  11  15   0         67.30         54.07         1.54 o                         
  12  15   0        194.83        195.88         2.81 o                         
  13  15   0          1.80          3.70         0.95 o                         
   0  16   0        274.54        269.50         5.01 o                         
   1  16   0         19.08         14.75         1.69 o                         
   2  16   0        252.85        254.29         4.23 o                         
   3  16   0        270.45        266.88         4.76 o                         
   4  16   0          0.27          1.11         1.52 o                         
   5  16   0        386.39        398.45         3.77 o                         
   6  16   0        301.05        291.18         2.96 o                         
   7  16   0        319.14        340.03         3.78 o                         
   8  16   0        328.94        334.98         3.35 o                         
   9  16   0         31.01         30.08         1.23 o                         
  10  16   0          9.24          8.78         0.98 o                         
  11  16   0         47.82         48.66         1.62 o                         
  12  16   0         23.61         26.40         1.30 o                         
   1  17   0         17.22         18.89         1.20 o                         
   2  17   0         95.16         95.90         2.12 o                         
   3  17   0         26.77         29.09         1.34 o                         
   4  17   0         40.28         40.27         1.85 o                         
   5  17   0          0.27         -1.17         0.81 o                         
   6  17   0         66.44         55.14         1.73 o                         
   7  17   0        101.41        103.02         3.89 o                         
   8  17   0        441.80        439.14         4.79 o                         
   9  17   0          0.02         -0.33         0.95 o                         
  10  17   0         10.65         10.82         1.56 o                         
   0  18   0         77.51         81.10         2.82 o                         
   1  18   0        506.05        466.53         4.20 o                         
   2  18   0         18.03         17.26         1.39 o                         
   3  18   0       1512.00       1613.56         9.19 o                         
   4  18   0          0.52          5.63         1.28 o                         
   5  18   0        387.34        462.46         5.11 o                         
   6  18   0          6.10          7.93         1.26 o                         
   7  18   0         82.55         85.27         2.20 o                         
   8  18   0         26.74         32.92         1.61 o                         
   9  18   0         94.94         76.34         2.46 o                         
   1  19   0         10.47          9.02         1.20 o                         
   2  19   0        178.95        190.00         2.92 o                         
   3  19   0         37.73         31.25         1.97 o                         
   4  19   0       1172.28       1223.68         8.81 o                         
   5  19   0         96.34        106.83         2.83 o                         
   6  19   0        207.05        222.29         3.76 o                         
   7  19   0         13.10         14.62         1.50 o                         
   0  20   0         33.24         26.94         2.02 o                         
   1  20   0          3.71          8.37         1.16 o                         
   2  20   0        170.89        180.00         4.28 o                         
   3  20   0        624.67        660.19         5.95 o                         
 -19   0   1         98.92        114.11         3.69 o                         
 -17   0   1       1018.29        996.26         8.39 o                         
 -15   0   1       1285.70       1285.56         8.71 o                         
 -13   0   1        406.83        382.38         5.44 o                         
 -11   0   1       6425.77       6146.72        24.32 o                         
  -9   0   1         80.42         70.77         1.85 o                         
  -7   0   1          1.23          2.42         0.69 o                         
  -5   0   1        780.47        739.36         3.48 o                         
  -3   0   1       1530.69       1301.31         4.84 o                         
   1   0   1          0.32          0.41         0.19 o                         
   3   0   1        988.39       1087.21         3.72 o                         
   5   0   1         34.29         19.82         0.68 o                         
   7   0   1        114.08        111.53         1.72 o                         
   9   0   1       1182.51       1133.24         6.77 o                         
  11   0   1       1659.82       1603.91         9.85 o                         
  13   0   1        991.77       1061.21         7.20 o                         
  15   0   1       4183.80       4168.60        21.01 o                         
  17   0   1       1553.27       1542.82        11.21 o                         
  19   0   1        669.28        703.07         7.56 o                         
 -19   1   1         63.70         60.95         1.98 o                         
 -18   1   1         25.90         24.27         1.30 o                         
 -17   1   1        160.59        144.49         2.19 o                         
 -16   1   1         84.16         81.93         2.43 o                         
 -15   1   1        581.18        564.14         6.01 o                         
 -14   1   1        130.65        126.22         2.28 o                         
 -13   1   1        463.27        491.92         3.74 o                         
 -12   1   1         11.02         12.23         0.92 o                         
 -11   1   1       1703.26       1723.41         6.14 o                         
 -10   1   1        279.46        254.09         2.60 o                         
  -9   1   1          0.30          1.70         0.81 o                         
  -8   1   1       3995.96       3739.28         9.85 o                         
  -7   1   1       3768.30       4193.42        10.53 o                         
  -6   1   1        451.74        386.27         1.86 o                         
  -5   1   1        290.03        278.60         1.50 o                         
  -4   1   1        878.47        822.64         2.80 o                         
  -3   1   1       5004.96       5336.57        12.67 o                         
  -2   1   1        174.28        139.51         0.95 o                         
  -1   1   1         20.72         16.79         0.53 o                         
   1   1   1        181.02        159.27         0.99 o                         
   2   1   1        405.89        343.63         1.36 o                         
   3   1   1      86884.97      93861.67       501.24 o                         
   4   1   1        874.11        778.67         2.36 o                         
   5   1   1       6877.88       7377.06        19.68 o                         
   6   1   1        163.04        137.41         1.29 o                         
   7   1   1         82.75         99.87         1.41 o                         
   8   1   1        168.52        156.89         1.68 o                         
   9   1   1         52.45         79.31         1.76 o                         
  10   1   1          4.13          5.82         1.06 o                         
  11   1   1          8.37          8.90         0.84 o                         
  12   1   1        458.42        382.75         3.65 o                         
  13   1   1         54.00         64.24         1.88 o                         
  14   1   1         39.68         38.06         1.39 o                         
  15   1   1        733.04        727.91         6.41 o                         
  16   1   1          3.98          2.87         0.81 o                         
  17   1   1        199.48        196.91         2.86 o                         
  18   1   1          5.66          5.66         1.02 o                         
  19   1   1         47.09         49.53         1.70 o                         
 -19   2   1        229.72        241.53         3.40 o                         
 -18   2   1         22.15         15.69         1.19 o                         
 -17   2   1       1294.13       1333.32         7.49 o                         
 -16   2   1        139.21        113.15         2.99 o                         
 -15   2   1        638.98        630.73         5.10 o                         
 -14   2   1          0.76          0.73         1.17 o                         
 -13   2   1        299.32        306.22         3.26 o                         
 -12   2   1        653.93        584.19         3.11 o                         
 -11   2   1       1016.44       1034.76         4.68 o                         
 -10   2   1        309.09        289.41         2.52 o                         
  -9   2   1         13.92         17.37         1.00 o                         
  -8   2   1       6337.58       6628.24        16.55 o                         
  -7   2   1         56.32         65.05         1.04 o                         
  -6   2   1        625.02        737.29         3.16 o                         
  -5   2   1         86.67         86.37         0.78 o                         
  -4   2   1       1029.21       1118.54         3.32 o                         
  -3   2   1        103.54        100.50         1.03 o                         
  -2   2   1        364.35        251.96         1.01 o                         
  -1   2   1        646.72        575.80         2.29 o                         
   0   2   1      11683.72      12583.82        71.38 o                         
   1   2   1          0.11          1.61         0.28 o                         
   2   2   1       2840.57       3263.89         7.25 o                         
   3   2   1       1312.38       1283.49         3.86 o                         
   4   2   1       4167.58       4297.69        12.13 o                         
   5   2   1       1178.29       1210.70         3.86 o                         
   6   2   1        579.09        602.26         2.77 o                         
   7   2   1         69.74         63.49         1.21 o                         
   8   2   1        232.00        243.31         2.48 o                         
   9   2   1       1399.04       1373.57         6.19 o                         
  10   2   1         16.81         12.96         1.23 o                         
  11   2   1       1424.40       1339.48         5.40 o                         
  12   2   1        278.58        233.48         2.29 o                         
  13   2   1       1046.69       1020.54         5.14 o                         
  14   2   1         77.43         84.92         1.72 o                         
  15   2   1       1103.94       1122.60         7.44 o                         
  16   2   1         87.77         91.41         1.90 o                         
  17   2   1        907.08        927.97         5.66 o                         
  18   2   1         57.92         64.47         1.79 o                         
  19   2   1         20.46         25.24         1.42 o                         
 -19   3   1        212.67        229.50         4.54 o                         
 -18   3   1         12.66         14.96         1.31 o                         
 -17   3   1         14.03         14.43         1.02 o                         
 -16   3   1         45.51         41.23         1.84 o                         
 -15   3   1         26.21         27.88         1.55 o                         
 -14   3   1        612.49        611.94         5.27 o                         
 -13   3   1          5.62          1.68         1.19 o                         
 -12   3   1        719.72        683.31         3.74 o                         
 -11   3   1          4.77          8.40         0.81 o                         
 -10   3   1        234.48        224.98         2.63 o                         
  -9   3   1         73.51         92.40         1.99 o                         
  -8   3   1        290.00        299.21         2.85 o                         
  -7   3   1        720.48        740.01         2.91 o                         
  -6   3   1       1114.18        968.04         3.40 o                         
  -5   3   1        890.79        919.80         3.33 o                         
  -4   3   1       2666.04       2423.11         6.59 o                         
  -3   3   1       2028.93       2210.21         6.03 o                         
  -2   3   1       2282.93       2247.81         5.98 o                         
  -1   3   1      23460.28      24960.24       102.83 o                         
   0   3   1        547.27        589.36         1.94 o                         
   1   3   1       2775.32       2890.00         7.64 o                         
   2   3   1         61.87         89.46         0.85 o                         
   3   3   1       2972.12       3326.73         7.76 o                         
   4   3   1       3066.36       3125.95         8.14 o                         
   5   3   1       1185.79       1435.00         4.59 o                         
   6   3   1          9.58          4.86         0.71 o                         
   7   3   1       1514.38       1705.51         5.42 o                         
   8   3   1          0.11          5.38         0.80 o                         
   9   3   1       1405.06       1611.55         5.82 o                         
  10   3   1       2961.61       2749.88         8.61 o                         
  11   3   1         12.89         13.49         0.91 o                         
  12   3   1        456.91        388.95         3.10 o                         
  13   3   1         43.70         43.93         1.79 o                         
  14   3   1        136.38        122.35         2.15 o                         
  15   3   1        118.95        126.75         2.71 o                         
  16   3   1          1.69          3.18         0.85 o                         
  17   3   1        258.97        253.03         2.89 o                         
  18   3   1          0.39          0.06         0.94 o                         
  19   3   1          3.65          5.20         1.38 o                         
 -19   4   1        146.66        164.54         3.47 o                         
 -18   4   1         19.99         20.92         1.37 o                         
 -17   4   1         12.07         11.07         0.93 o                         
 -16   4   1        171.40        170.83         2.38 o                         
 -15   4   1          9.44         11.71         1.38 o                         
 -14   4   1        272.12        266.39         3.43 o                         
 -13   4   1          2.54          2.06         1.16 o                         
 -12   4   1        278.97        264.55         2.09 o                         
 -11   4   1       1610.23       1546.75         6.23 o                         
 -10   4   1        757.08        726.35         5.11 o                         
  -9   4   1         30.93         27.49         1.38 o                         
  -8   4   1       1363.47       1410.36         5.27 o                         
  -7   4   1        683.58        813.12         4.09 o                         
  -6   4   1        930.29       1152.28         3.99 o                         
  -5   4   1        128.54        129.29         1.23 o                         
  -4   4   1        957.72        950.58         3.59 o                         
  -3   4   1        662.67        657.65         3.02 o                         
  -2   4   1        417.89        377.04         1.54 o                         
  -1   4   1        359.93        282.49         1.23 o                         
   0   4   1        178.13         78.18         0.81 o                         
   1   4   1         65.43         36.52         0.63 o                         
   2   4   1       6065.98       6583.36        16.24 o                         
   3   4   1       8355.85       8429.05        21.04 o                         
   4   4   1       4432.08       5288.98        12.05 o                         
   5   4   1       4696.36       4713.89        11.85 o                         
   6   4   1          0.11          4.73         0.80 o                         
   7   4   1         85.97         78.19         1.25 o                         
   8   4   1        127.85        173.52         2.02 o                         
   9   4   1       1532.32       1674.97         5.94 o                         
  10   4   1       1659.68       1638.81         6.08 o                         
  11   4   1         21.97         31.84         1.04 o                         
  12   4   1        148.46        139.76         1.85 o                         
  13   4   1        296.01        265.84         2.80 o                         
  14   4   1          0.14          2.37         1.18 o                         
  15   4   1        129.39        125.37         3.14 o                         
  16   4   1         41.82         37.77         1.28 o                         
  17   4   1          1.77          1.00         0.88 o                         
  18   4   1         67.51         63.45         1.75 o                         
  19   4   1          1.88          3.87         1.19 o                         
 -19   5   1         75.32         66.69         2.09 o                         
 -18   5   1         35.05         35.17         1.42 o                         
 -17   5   1          0.83          0.39         0.80 o                         
 -16   5   1         66.22         70.19         1.62 o                         
 -15   5   1        371.41        354.02         4.09 o                         
 -14   5   1         21.15         16.16         1.26 o                         
 -13   5   1        815.24        800.16         5.53 o                         
 -12   5   1        227.10        242.21         2.29 o                         
 -11   5   1        104.66         89.22         1.67 o                         
 -10   5   1         21.05         22.87         1.07 o                         
  -9   5   1         73.41         67.20         1.98 o                         
  -8   5   1         41.02         56.60         1.92 o                         
  -7   5   1        262.58        337.48         2.51 o                         
  -6   5   1        315.62        432.47         3.01 o                         
  -5   5   1        851.10        894.88         3.55 o                         
  -4   5   1        270.52        291.34         2.34 o                         
  -3   5   1         74.83         43.94         0.74 o                         
  -2   5   1        538.07        467.76         2.55 o                         
  -1   5   1       1275.47       1283.33         4.16 o                         
   0   5   1        121.58        172.79         1.17 o                         
   1   5   1       1900.10       2014.68         5.78 o                         
   2   5   1          4.82          1.17         0.51 o                         
   3   5   1       2362.95       2872.18         7.69 o                         
   4   5   1       1679.57       1911.65         5.41 o                         
   5   5   1        890.88       1106.91         4.17 o                         
   6   5   1        269.75        264.47         2.26 o                         
   7   5   1          1.53          0.84         0.93 o                         
   8   5   1        137.49        158.15         1.65 o                         
   9   5   1        287.04        344.19         2.78 o                         
  10   5   1        183.32        186.06         1.93 o                         
  11   5   1        340.95        325.85         2.62 o                         
  12   5   1         58.25         56.41         1.65 o                         
  13   5   1          0.36          1.23         0.75 o                         
  14   5   1          5.66          5.95         1.08 o                         
  15   5   1         31.00         29.38         1.84 o                         
  16   5   1        160.55        178.29         2.47 o                         
  17   5   1          5.48          6.45         0.83 o                         
  18   5   1        115.67        133.79         2.38 o                         
 -19   6   1        230.51        234.62         3.39 o                         
 -18   6   1         62.53         56.28         1.71 o                         
 -17   6   1        486.61        499.30         4.39 o                         
 -16   6   1          5.10          5.68         0.80 o                         
 -15   6   1        694.63        719.85         4.44 o                         
 -14   6   1         19.87         18.59         1.57 o                         
 -13   6   1        296.10        293.58         2.34 o                         
 -12   6   1        295.42        252.42         2.58 o                         
 -11   6   1        106.88        117.12         1.84 o                         
 -10   6   1        922.54        895.04         4.28 o                         
  -9   6   1        144.04        140.93         2.68 o                         
  -8   6   1       6217.74       6179.08        16.88 o                         
  -7   6   1       1251.82       1160.43         4.41 o                         
  -6   6   1       3647.64       3839.23        11.10 o                         
  -5   6   1       1910.70       1816.98         6.50 o                         
  -4   6   1        890.59        849.01         3.34 o                         
  -3   6   1         77.41         90.05         1.12 o                         
  -2   6   1        299.68        221.50         1.64 o                         
  -1   6   1        495.52        444.04         1.95 o                         
   0   6   1      15860.37      16546.97        41.32 o                         
   1   6   1       1256.74       1271.95         4.74 o                         
   2   6   1       4536.17       4959.52        12.75 o                         
   3   6   1       4399.43       4553.36        11.86 o                         
   4   6   1       2703.27       3150.39         9.00 o                         
   5   6   1       3199.85       3429.56         9.33 o                         
   6   6   1        778.81        805.74         3.80 o                         
   7   6   1         60.33         38.60         1.49 o                         
   8   6   1         48.55         18.41         1.20 o                         
   9   6   1       3092.93       3011.36        10.24 o                         
  10   6   1         10.25         16.35         1.00 o                         
  11   6   1        110.39         84.75         1.37 o                         
  12   6   1          4.06          2.87         0.87 o                         
  13   6   1        283.94        273.75         2.97 o                         
  14   6   1         13.40         17.58         1.50 o                         
  15   6   1         97.59         98.09         2.06 o                         
  16   6   1         67.86         64.12         1.49 o                         
  17   6   1         72.50         71.31         1.88 o                         
  18   6   1         14.14         11.90         1.20 o                         
 -18   7   1        235.79        237.65         3.73 o                         
 -17   7   1         13.93         11.90         0.98 o                         
 -16   7   1        111.05        116.87         1.78 o                         
 -15   7   1          9.05          9.50         0.90 o                         
 -14   7   1          0.20          1.56         1.25 o                         
 -13   7   1        349.54        340.15         4.35 o                         
 -12   7   1          4.57          8.19         1.20 o                         
 -11   7   1        777.61        785.81         3.93 o                         
 -10   7   1       1912.17       1863.46         7.57 o                         
  -9   7   1        397.76        394.60         2.94 o                         
  -8   7   1       1025.00       1113.94         5.17 o                         
  -7   7   1       1227.68       1266.94         5.17 o                         
  -6   7   1         61.22         57.99         1.25 o                         
  -5   7   1        646.46        711.28         3.90 o                         
  -4   7   1          0.21          9.44         0.77 o                         
  -3   7   1          5.45          2.21         0.68 o                         
  -2   7   1         13.04         16.35         0.71 o                         
  -1   7   1        536.07        538.97         2.42 o                         
   0   7   1       3419.73       3516.10        10.43 o                         
   1   7   1         58.57         56.82         0.97 o                         
   2   7   1       1018.40       1022.36         3.96 o                         
   3   7   1        841.17        864.29         3.48 o                         
   4   7   1         11.50         25.69         1.05 o                         
   5   7   1       1585.21       1429.27         6.22 o                         
   6   7   1        597.91        519.49         2.98 o                         
   7   7   1       3998.46       3839.85        12.13 o                         
   8   7   1       3819.46       3813.50        12.06 o                         
   9   7   1        479.36        484.02         3.27 o                         
  10   7   1        759.58        698.70         4.34 o                         
  11   7   1        513.34        522.55         3.31 o                         
  12   7   1        319.12        292.04         2.97 o                         
  13   7   1       1038.17       1064.49         5.54 o                         
  14   7   1        406.95        399.98         4.49 o                         
  15   7   1        158.83        156.14         1.79 o                         
  16   7   1         62.24         58.39         1.40 o                         
  17   7   1         14.46         14.16         1.20 o                         
  18   7   1        318.34        309.53         3.61 o                         
 -18   8   1        256.53        251.05         2.98 o                         
 -17   8   1          4.87          1.03         0.78 o                         
 -16   8   1        221.15        225.58         3.33 o                         
 -15   8   1        211.44        192.26         3.01 o                         
 -14   8   1        476.47        508.90         4.84 o                         
 -13   8   1         18.27         19.46         1.62 o                         
 -12   8   1        961.92        924.83         4.83 o                         
 -11   8   1        435.12        416.47         2.77 o                         
 -10   8   1        289.32        292.25         2.84 o                         
  -9   8   1       2472.00       2344.64         8.70 o                         
  -8   8   1        325.03        338.71         2.64 o                         
  -7   8   1       1262.28       1223.67         5.59 o                         
  -6   8   1         14.11         27.87         1.34 o                         
  -5   8   1         23.34          8.17         1.38 o                         
  -4   8   1        741.41        958.46         4.29 o                         
  -3   8   1       2009.52       2134.10         7.20 o                         
  -2   8   1        543.61        697.35         3.04 o                         
  -1   8   1       1210.48       1315.84         4.73 o                         
   0   8   1       1239.91       1317.78         5.32 o                         
   1   8   1         12.97         25.04         1.06 o                         
   2   8   1         29.67         51.07         0.89 o                         
   3   8   1       2886.86       2985.91         8.78 o                         
   4   8   1        328.15        359.84         3.11 o                         
   5   8   1          1.38          1.44         0.86 o                         
   6   8   1        536.54        503.92         4.04 o                         
   7   8   1        493.91        475.60         3.30 o                         
   8   8   1        466.62        437.24         3.38 o                         
   9   8   1         65.09         69.73         1.74 o                         
  10   8   1       1569.40       1528.02         6.05 o                         
  11   8   1         18.08         21.70         1.08 o                         
  12   8   1       2149.62       2122.47         8.75 o                         
  13   8   1          0.03          0.42         1.24 o                         
  14   8   1        733.62        733.72         4.10 o                         
  15   8   1         10.76          8.39         1.15 o                         
  16   8   1        121.51        125.07         2.00 o                         
  17   8   1        352.18        369.37         3.86 o                         
 -17   9   1         68.79         66.32         2.03 o                         
 -16   9   1          9.12          7.88         1.00 o                         
 -15   9   1          8.52          9.45         0.93 o                         
 -14   9   1          0.18          0.18         0.63 o                         
 -13   9   1        256.94        253.89         3.73 o                         
 -12   9   1        187.19        203.67         3.35 o                         
 -11   9   1        445.68        425.63         3.92 o                         
 -10   9   1         32.46         31.52         1.32 o                         
  -9   9   1        639.94        608.83         3.77 o                         
  -8   9   1       2828.67       2657.20        10.03 o                         
  -7   9   1        115.84         99.09         1.55 o                         
  -6   9   1       1000.01        875.57         4.54 o                         
  -5   9   1         23.65         29.74         1.33 o                         
  -4   9   1       1475.24       1524.06         5.58 o                         
  -3   9   1       1204.46       1244.84         5.02 o                         
  -2   9   1        357.89        396.70         3.06 o                         
  -1   9   1        106.71        134.64         1.61 o                         
   0   9   1        697.38        666.36         3.53 o                         
   1   9   1        326.38        337.95         3.03 o                         
   2   9   1       5572.58       5697.73        15.38 o                         
   3   9   1        209.16        251.85         1.97 o                         
   4   9   1         51.15         49.00         1.63 o                         
   5   9   1         65.44         72.21         1.48 o                         
   6   9   1        180.87        101.68         1.95 o                         
   7   9   1         80.47        107.63         1.51 o                         
   8   9   1          0.17          1.25         0.96 o                         
   9   9   1        153.21        162.99         2.71 o                         
  10   9   1          0.39          2.77         1.08 o                         
  11   9   1        222.98        219.02         2.08 o                         
  12   9   1        118.70        116.94         2.52 o                         
  13   9   1        206.39        218.55         2.70 o                         
  14   9   1        410.73        397.27         2.93 o                         
  15   9   1          0.93          3.80         0.75 o                         
  16   9   1        145.62        145.02         2.36 o                         
  17   9   1          0.40          1.56         1.07 o                         
 -17  10   1          8.84          8.36         1.22 o                         
 -16  10   1        310.02        336.46         3.63 o                         
 -15  10   1          3.40          2.01         0.93 o                         
 -14  10   1        444.99        475.22         3.54 o                         
 -13  10   1         84.59         68.67         1.97 o                         
 -12  10   1        415.73        464.19         5.19 o                         
 -11  10   1         22.11         19.59         1.38 o                         
 -10  10   1         45.39         49.42         1.60 o                         
  -9  10   1        611.80        619.82         3.83 o                         
  -8  10   1        257.32        280.10         2.49 o                         
  -7  10   1        396.16        379.92         3.18 o                         
  -6  10   1       1674.92       1504.88         6.72 o                         
  -5  10   1        225.95        180.22         2.10 o                         
  -4  10   1         73.07         66.60         1.73 o                         
  -3  10   1        483.31        455.03         3.62 o                         
  -2  10   1         73.68         66.37         1.49 o                         
  -1  10   1       3233.72       3124.85        10.33 o                         
   0  10   1          4.87          6.06         1.14 o                         
   1  10   1        277.87        250.20         2.39 o                         
   2  10   1        125.25        130.65         2.13 o                         
   3  10   1       1084.82        964.34         4.82 o                         
   4  10   1         36.12         47.35         1.50 o                         
   5  10   1        466.35        459.99         3.68 o                         
   6  10   1        588.08        610.71         3.46 o                         
   7  10   1        128.87        134.99         2.14 o                         
   8  10   1         13.44         10.97         1.34 o                         
   9  10   1        112.68        106.65         1.90 o                         
  10  10   1        569.05        578.92         3.78 o                         
  11  10   1        862.18        849.05         6.07 o                         
  12  10   1        146.53        154.65         2.87 o                         
  13  10   1         87.48        104.52         1.64 o                         
  14  10   1        194.41        201.84         2.73 o                         
  15  10   1        115.60        136.84         3.22 o                         
  16  10   1        196.04        204.68         3.89 o                         
  17  10   1        123.43        136.35         2.66 o                         
 -16  11   1        293.04        285.64         3.53 o                         
 -15  11   1          0.12          2.45         0.97 o                         
 -14  11   1         76.72         83.23         1.92 o                         
 -13  11   1         27.37         39.22         1.23 o                         
 -12  11   1        319.27        331.27         3.97 o                         
 -11  11   1          7.12          6.56         0.99 o                         
 -10  11   1       1429.50       1367.74         6.25 o                         
  -9  11   1         26.59         19.41         1.25 o                         
  -8  11   1         36.34         41.22         1.70 o                         
  -7  11   1         17.27         15.76         1.46 o                         
  -6  11   1        105.10        104.53         1.83 o                         
  -5  11   1        388.42        347.22         3.07 o                         
  -4  11   1        349.09        308.91         2.95 o                         
  -3  11   1         27.12         33.94         1.23 o                         
  -2  11   1        129.55        154.00         2.04 o                         
  -1  11   1         89.06         87.57         1.53 o                         
   0  11   1        817.32        694.28         3.68 o                         
   1  11   1        910.23        915.13         4.31 o                         
   2  11   1       1533.97       1408.24         6.17 o                         
   3  11   1        170.27        138.20         2.28 o                         
   4  11   1       2193.26       2330.67         8.33 o                         
   5  11   1        285.75        279.71         2.89 o                         
   6  11   1         67.28        103.07         2.16 o                         
   7  11   1        152.02        157.00         2.45 o                         
   8  11   1       1985.26       1906.49         7.80 o                         
   9  11   1         42.31         39.13         1.78 o                         
  10  11   1        925.62        906.89         4.71 o                         
  11  11   1         71.30         74.62         1.78 o                         
  12  11   1         10.42          8.78         0.87 o                         
  13  11   1         33.85         27.72         1.10 o                         
  14  11   1        119.91        123.84         1.87 o                         
  15  11   1        121.33        147.13         2.24 o                         
  16  11   1         11.53          8.86         1.26 o                         
 -16  12   1         15.59         13.87         1.28 o                         
 -15  12   1        113.16        126.91         2.84 o                         
 -14  12   1        128.91        147.64         2.86 o                         
 -13  12   1          2.30          3.17         0.74 o                         
 -12  12   1          0.18          0.78         0.68 o                         
 -11  12   1        121.48        115.65         2.60 o                         
 -10  12   1        172.69        178.46         2.89 o                         
  -9  12   1       1064.26       1091.26         5.49 o                         
  -8  12   1        202.32        207.56         2.50 o                         
  -7  12   1         39.36         33.89         1.57 o                         
  -6  12   1         48.12         43.20         1.41 o                         
  -5  12   1        541.63        557.37         3.85 o                         
  -4  12   1        216.80        212.15         2.51 o                         
  -3  12   1       5819.69       5683.71        18.59 o                         
  -2  12   1        963.77       1003.56         4.93 o                         
  -1  12   1         56.30         49.40         1.46 o                         
   0  12   1        814.17        799.97         4.42 o                         
   1  12   1        565.79        573.24         4.45 o                         
   2  12   1        343.65        365.16         2.80 o                         
   3  12   1       8401.89       7959.07        24.31 o                         
   4  12   1        411.96        366.44         2.89 o                         
   5  12   1       1305.37       1219.88         5.49 o                         
   6  12   1         82.80         90.09         1.57 o                         
   7  12   1        420.61        448.29         4.09 o                         
   8  12   1       1983.69       1836.30         7.82 o                         
   9  12   1        649.32        642.74         4.50 o                         
  10  12   1        156.56        133.88         2.94 o                         
  11  12   1        119.78        125.37         1.76 o                         
  12  12   1         27.25         32.67         1.18 o                         
  13  12   1         33.59         39.49         1.36 o                         
  14  12   1          0.04          1.34         1.09 o                         
  15  12   1          1.11          1.52         1.08 o                         
 -15  13   1        240.04        250.15         3.07 o                         
 -14  13   1         20.46         14.58         1.22 o                         
 -13  13   1         16.55         19.16         1.41 o                         
 -12  13   1         38.80         41.16         1.38 o                         
 -11  13   1        128.01        121.23         2.10 o                         
 -10  13   1         12.23         13.97         1.78 o                         
  -9  13   1        180.61        189.67         3.34 o                         
  -8  13   1         23.88         20.62         1.33 o                         
  -7  13   1        192.97        195.67         2.60 o                         
  -6  13   1         53.11         46.91         1.55 o                         
  -5  13   1         60.74         57.50         1.45 o                         
  -4  13   1        169.59        120.25         2.54 o                         
  -3  13   1        569.26        563.84         3.90 o                         
  -2  13   1        395.31        369.78         4.11 o                         
  -1  13   1        262.05        242.18         2.45 o                         
   0  13   1        206.70        180.84         1.96 o                         
   1  13   1        332.68        354.37         3.76 o                         
   2  13   1        973.86        908.99         5.07 o                         
   3  13   1        406.91        375.28         4.59 o                         
   4  13   1        137.96        110.35         2.40 o                         
   5  13   1        311.81        275.04         3.82 o                         
   6  13   1         46.25         60.79         1.72 o                         
   7  13   1        852.85        844.53         5.10 o                         
   8  13   1        109.68        121.14         1.76 o                         
   9  13   1          1.05          2.28         1.22 o                         
  10  13   1        127.05        133.97         1.80 o                         
  11  13   1        131.40        107.12         1.69 o                         
  12  13   1          7.80          6.97         1.13 o                         
  13  13   1         79.49         96.27         2.09 o                         
  14  13   1         99.79        108.33         2.02 o                         
  15  13   1         88.40         98.20         2.17 o                         
 -14  14   1         59.00         67.63         1.89 o                         
 -13  14   1         12.71         13.44         1.36 o                         
 -12  14   1        176.27        182.48         2.43 o                         
 -11  14   1        156.45        142.52         2.40 o                         
 -10  14   1         98.51         92.41         1.55 o                         
  -9  14   1        412.37        408.30         3.61 o                         
  -8  14   1          0.03          2.26         1.78 o                         
  -7  14   1        292.58        290.10         3.42 o                         
  -6  14   1        547.69        524.28         4.12 o                         
  -5  14   1        816.89        840.17         5.92 o                         
  -4  14   1        205.13        173.16         2.95 o                         
  -3  14   1        528.18        512.47         3.60 o                         
  -2  14   1        321.14        308.99         3.36 o                         
  -1  14   1         16.78          7.91         1.54 o                         
   0  14   1          3.49          2.79         1.47 o                         
   1  14   1         56.15         66.06         1.68 o                         
   2  14   1        319.35        308.03         3.04 o                         
   3  14   1       2365.48       2244.06         9.98 o                         
   4  14   1         43.82         46.62         2.01 o                         
   5  14   1       2275.03       2173.63         9.48 o                         
   6  14   1        135.41        144.29         2.65 o                         
   7  14   1        340.14        364.74         4.61 o                         
   8  14   1         25.09         22.86         1.59 o                         
   9  14   1          1.27          0.42         0.66 o                         
  10  14   1          0.26          1.12         0.92 o                         
  11  14   1         33.23         34.74         1.61 o                         
  12  14   1         59.60         59.91         1.90 o                         
  13  14   1          8.74         10.32         1.05 o                         
  14  14   1         84.04         86.40         2.05 o                         
 -13  15   1          1.45          2.25         0.96 o                         
 -12  15   1        340.37        325.39         3.32 o                         
 -11  15   1          1.29          0.90         0.89 o                         
 -10  15   1        194.58        177.17         2.22 o                         
  -9  15   1         12.44         11.79         0.92 o                         
  -8  15   1          2.28          2.47         0.69 o                         
  -7  15   1         13.20         10.65         0.89 o                         
  -6  15   1        224.47        203.76         3.52 o                         
  -5  15   1        423.68        424.12         4.13 o                         
  -4  15   1         27.16         31.78         1.66 o                         
  -3  15   1        294.11        284.90         3.46 o                         
  -2  15   1       1896.36       1838.87         8.46 o                         
  -1  15   1         80.80         77.73         2.40 o                         
   0  15   1        441.07        429.82         3.82 o                         
   1  15   1        108.23         94.83         1.77 o                         
   2  15   1        464.64        431.33         4.47 o                         
   3  15   1        101.01         87.99         2.27 o                         
   4  15   1         50.78         39.60         1.81 o                         
   5  15   1        112.47        108.42         2.06 o                         
   6  15   1        332.55        336.18         4.37 o                         
   7  15   1        225.62        230.19         2.49 o                         
   8  15   1        200.03        194.90         2.58 o                         
   9  15   1        129.22        115.69         2.07 o                         
  10  15   1         79.78         72.53         2.25 o                         
  11  15   1         34.50         34.41         1.50 o                         
  12  15   1          0.10         -0.57         0.74 o                         
  13  15   1         66.04         70.10         1.71 o                         
 -12  16   1        129.33        156.87         2.33 o                         
 -11  16   1         27.95         36.46         1.58 o                         
 -10  16   1         24.58         24.44         1.33 o                         
  -9  16   1         76.60         73.88         1.82 o                         
  -8  16   1         65.69         68.44         1.69 o                         
  -7  16   1         29.58         30.26         1.48 o                         
  -6  16   1          0.31          1.82         0.85 o                         
  -5  16   1        790.20        816.35         5.79 o                         
  -4  16   1         24.40         26.32         2.25 o                         
  -3  16   1        732.21        676.74         7.06 o                         
  -2  16   1         18.89         22.26         2.03 o                         
  -1  16   1        241.41        247.33         3.95 o                         
   0  16   1        140.14        144.62         2.46 o                         
   1  16   1          2.08          2.97         1.41 o                         
   2  16   1        144.47        127.00         2.59 o                         
   3  16   1        332.90        331.62         3.82 o                         
   4  16   1         12.47         18.91         1.06 o                         
   5  16   1         33.95         36.22         1.18 o                         
   6  16   1         46.08         46.47         1.34 o                         
   7  16   1        425.94        441.95         3.85 o                         
   8  16   1          0.41          3.31         1.11 o                         
   9  16   1         48.64         49.32         1.37 o                         
  10  16   1        140.68        131.15         2.29 o                         
  11  16   1         28.67         33.70         1.44 o                         
 -11  17   1         33.11         38.56         1.70 o                         
 -10  17   1          4.62          5.44         1.18 o                         
  -9  17   1        106.54        109.31         2.79 o                         
  -8  17   1         19.83         18.37         1.36 o                         
  -7  17   1         87.46         94.28         2.36 o                         
  -6  17   1         46.88         53.73         1.74 o                         
  -5  17   1         60.25         51.98         1.82 o                         
  -4  17   1        284.05        308.07         3.83 o                         
  -3  17   1         18.43         17.90         1.28 o                         
  -2  17   1         71.54         58.65         1.66 o                         
  -1  17   1         16.07         21.95         1.20 o                         
   0  17   1          1.37          0.87         0.76 o                         
   1  17   1         85.44         92.60         1.90 o                         
   2  17   1        208.87        209.78         3.19 o                         
   3  17   1        208.47        202.60         2.71 o                         
   4  17   1         34.74         44.18         1.49 o                         
   5  17   1         12.37         11.69         1.27 o                         
   6  17   1         31.30         36.75         1.62 o                         
   7  17   1         68.99         61.97         1.94 o                         
   8  17   1         22.86         21.33         1.33 o                         
   9  17   1         45.73         48.75         2.31 o                         
  10  17   1         12.91         19.89         1.33 o                         
  -9  18   1         49.55         52.27         2.21 o                         
  -8  18   1        368.61        387.57         4.11 o                         
  -7  18   1         34.65         46.18         1.95 o                         
  -6  18   1         59.86         61.95         2.20 o                         
  -5  18   1         17.49         15.56         1.45 o                         
  -4  18   1         12.68         11.84         1.43 o                         
  -3  18   1         83.31         82.73         2.33 o                         
  -2  18   1        149.59        147.86         2.63 o                         
  -1  18   1        324.98        330.42         3.43 o                         
   0  18   1          0.26         -0.67         0.81 o                         
   1  18   1          0.40          1.63         0.94 o                         
   2  18   1          6.09          3.50         1.03 o                         
   3  18   1        140.64        153.95         2.40 o                         
   4  18   1         12.35         11.33         1.50 o                         
   5  18   1         20.86         27.65         1.71 o                         
   6  18   1        139.88        135.15         2.76 o                         
   7  18   1         93.15        109.97         2.53 o                         
   8  18   1         24.32         32.13         1.58 o                         
  -7  19   1        132.64        143.68         4.16 o                         
  -6  19   1          0.02          1.47         1.22 o                         
  -5  19   1        257.14        265.32         3.66 o                         
  -4  19   1          2.25          0.18         1.21 o                         
  -3  19   1         71.70         65.35         2.22 o                         
  -2  19   1        111.68        105.42         2.63 o                         
  -1  19   1         15.49         15.38         1.25 o                         
   0  19   1        450.74        485.09         4.18 o                         
   1  19   1          7.94          7.89         1.09 o                         
   2  19   1          6.09          5.60         1.28 o                         
   3  19   1        165.68        162.64         3.64 o                         
   4  19   1        127.55        157.78         3.00 o                         
   5  19   1        132.90        136.97         3.44 o                         
   6  19   1        242.43        257.58         3.93 o                         
  -3  20   1        206.99        210.52         4.88 o                         
  -2  20   1        237.30        249.84         3.75 o                         
  -1  20   1        526.07        511.38         5.62 o                         
   0  20   1         91.62        103.08         2.65 o                         
   1  20   1        211.11        194.36         3.12 o                         
   2  20   1        255.64        265.64         3.57 o                         
   3  20   1        324.97        333.19         5.12 o                         
 -20   0   2         42.40         33.93         2.49 o                         
 -18   0   2        181.82        176.42         5.73 o                         
 -16   0   2          2.19          4.05         1.40 o                         
 -14   0   2        368.31        293.37         5.33 o                         
 -12   0   2       1352.78       1292.09         7.78 o                         
 -10   0   2       1134.99       1242.69         8.53 o                         
  -8   0   2      16572.65      17373.40        58.15 o                         
  -6   0   2      21588.96      22183.99        85.77 o                         
  -2   0   2      27469.24      29011.97       148.42 o                         
   2   0   2       2504.05       2336.90         7.67 o                         
   4   0   2       1311.98       1194.75         4.69 o                         
   6   0   2        259.97        237.13         2.20 o                         
   8   0   2        111.91        179.33         2.43 o                         
  10   0   2       2198.06       2019.29        10.58 o                         
  12   0   2        313.02        257.25         3.78 o                         
  14   0   2          1.98          2.07         1.87 o                         
  16   0   2        104.57         88.64         2.54 o                         
  18   0   2        227.77        246.05         5.43 o                         
 -20   1   2         74.98         80.16         2.46 o                         
 -19   1   2         98.22        110.30         2.55 o                         
 -18   1   2        125.13        106.87         2.35 o                         
 -17   1   2          0.24          3.57         0.94 o                         
 -16   1   2          0.77          0.28         1.61 o                         
 -15   1   2        222.30        204.80         3.02 o                         
 -14   1   2        707.59        654.91         5.16 o                         
 -13   1   2        568.67        570.74         4.07 o                         
 -12   1   2       1625.96       1500.49         6.23 o                         
 -11   1   2        239.01        219.66         2.38 o                         
 -10   1   2        147.82        119.89         2.02 o                         
  -9   1   2        689.54        734.77         3.75 o                         
  -8   1   2        626.89        636.69         2.77 o                         
  -7   1   2       2131.87       2013.74         5.92 o                         
  -6   1   2         77.74         53.47         0.80 o                         
  -5   1   2        285.56        370.33         1.88 o                         
  -4   1   2       2740.89       2497.11         6.22 o                         
  -3   1   2       2620.53       2628.18         6.48 o                         
  -2   1   2         62.50         46.41         0.58 o                         
  -1   1   2         99.50        115.05         0.71 o                         
   0   1   2          2.40          2.72         0.15 o                         
   1   1   2        105.99        120.03         0.61 o                         
   2   1   2        608.46        632.93         1.88 o                         
   3   1   2       1498.81       1585.30         4.01 o                         
   4   1   2        504.90        471.86         1.74 o                         
   5   1   2      17630.66      19075.18        42.39 o                         
   6   1   2        558.01        567.13         2.49 o                         
   7   1   2       4370.08       4619.22        11.36 o                         
   8   1   2        115.62        104.67         1.48 o                         
   9   1   2         99.86         78.35         1.70 o                         
  10   1   2        561.34        579.07         2.99 o                         
  11   1   2       1251.17       1136.31         5.20 o                         
  12   1   2         29.50         27.54         1.46 o                         
  13   1   2        336.62        324.45         3.25 o                         
  14   1   2          2.79          2.96         1.54 o                         
  15   1   2          4.12          1.12         1.21 o                         
  16   1   2          0.66          0.22         0.90 o                         
  17   1   2         11.98         13.10         1.11 o                         
  18   1   2          0.55          1.38         1.22 o                         
  19   1   2          8.39         11.64         1.27 o                         
 -20   2   2        108.46        107.60         2.70 o                         
 -19   2   2        818.11        798.26         6.24 o                         
 -18   2   2         11.03          4.73         1.36 o                         
 -17   2   2        282.87        270.16         3.18 o                         
 -16   2   2         11.94         12.48         1.73 o                         
 -15   2   2        404.24        416.36         4.46 o                         
 -14   2   2        934.41        858.79         5.39 o                         
 -13   2   2        570.69        582.19         4.11 o                         
 -12   2   2         13.73         18.75         1.26 o                         
 -11   2   2         10.39         14.03         0.99 o                         
 -10   2   2        828.89        875.74         4.64 o                         
  -9   2   2        339.53        341.53         2.37 o                         
  -8   2   2       2269.39       2240.61         6.99 o                         
  -7   2   2         17.56         25.02         0.90 o                         
  -6   2   2        371.82        358.79         2.03 o                         
  -5   2   2        282.76        265.76         1.62 o                         
  -4   2   2       5461.67       5693.86        13.34 o                         
  -3   2   2         39.19         46.29         0.51 o                         
  -2   2   2       3449.64       4038.57         9.22 o                         
  -1   2   2        446.32        367.87         1.31 o                         
   0   2   2       4045.34       4337.89        10.30 o                         
   1   2   2       2585.31       2578.25         6.30 o                         
   2   2   2      60343.23      63262.84       370.11 o                         
   3   2   2        514.04        646.75         2.23 o                         
   4   2   2       4364.77       4621.85        11.50 o                         
   5   2   2       3362.78       3125.53         7.93 o                         
   6   2   2        803.78        757.71         2.71 o                         
   7   2   2        891.13        879.83         3.66 o                         
   8   2   2        303.85        278.78         2.24 o                         
   9   2   2         62.13         71.18         1.35 o                         
  10   2   2       1435.37       1457.67         5.91 o                         
  11   2   2          0.07          2.51         0.85 o                         
  12   2   2        638.52        607.83         3.90 o                         
  13   2   2        104.21        111.38         2.09 o                         
  14   2   2        877.09        848.07         4.79 o                         
  15   2   2        249.16        231.36         3.97 o                         
  16   2   2        104.61         97.34         1.84 o                         
  17   2   2        304.47        314.27         3.09 o                         
  18   2   2          5.96          6.70         1.15 o                         
  19   2   2         15.80         14.97         1.34 o                         
 -19   3   2         15.56         14.77         1.36 o                         
 -18   3   2         13.56         13.20         1.29 o                         
 -17   3   2         37.55         37.59         1.55 o                         
 -16   3   2        127.58        136.80         3.60 o                         
 -15   3   2         24.42         26.08         1.70 o                         
 -14   3   2         11.08          4.98         1.41 o                         
 -13   3   2        621.80        586.56         4.27 o                         
 -12   3   2         13.48         18.86         1.27 o                         
 -11   3   2       4123.66       3956.67        12.43 o                         
 -10   3   2          0.41          1.13         1.14 o                         
  -9   3   2       1333.28       1174.62         4.58 o                         
  -8   3   2       2415.02       2445.17         7.58 o                         
  -7   3   2       1545.21       1443.02         5.02 o                         
  -6   3   2        105.76        102.64         1.35 o                         
  -5   3   2       2053.41       2198.65         6.09 o                         
  -4   3   2        336.25        356.12         1.71 o                         
  -3   3   2       5146.64       5628.36        13.65 o                         
  -2   3   2        249.84        262.80         1.21 o                         
  -1   3   2      31363.24      34355.96       111.34 o                         
   0   3   2       7595.45       7494.17        17.66 o                         
   1   3   2      29983.29      33615.10        87.42 o                         
   2   3   2       1484.56       1564.22         4.50 o                         
   3   3   2        718.00        775.82         2.87 o                         
   4   3   2         45.09         48.29         0.82 o                         
   5   3   2       9806.30      10984.35        28.43 o                         
   6   3   2        417.08        405.48         2.31 o                         
   7   3   2       4447.45       4551.69        11.87 o                         
   8   3   2       1446.60       1486.78         5.04 o                         
   9   3   2        549.39        602.84         4.30 o                         
  10   3   2        357.08        368.20         2.24 o                         
  11   3   2        172.46        171.93         2.62 o                         
  12   3   2        345.18        359.00         2.98 o                         
  13   3   2        368.10        373.11         3.63 o                         
  14   3   2         65.08         61.34         1.96 o                         
  15   3   2        342.22        327.09         3.98 o                         
  16   3   2         70.39         67.19         1.67 o                         
  17   3   2        392.84        380.36         4.49 o                         
  18   3   2          7.49          7.30         1.13 o                         
  19   3   2          6.73          3.65         1.53 o                         
 -19   4   2        221.76        201.86         3.13 o                         
 -18   4   2         91.89         92.70         2.17 o                         
 -17   4   2        116.92        120.24         1.98 o                         
 -16   4   2          8.44         12.07         0.84 o                         
 -15   4   2       1147.01       1148.88         6.52 o                         
 -14   4   2        177.05        186.37         2.53 o                         
 -13   4   2        488.28        485.88         4.49 o                         
 -12   4   2       2547.04       2604.84         9.81 o                         
 -11   4   2       3279.68       3052.35        10.44 o                         
 -10   4   2        953.51        913.92         5.60 o                         
  -9   4   2        542.02        514.36         3.96 o                         
  -8   4   2       1410.17       1516.78         5.37 o                         
  -7   4   2        235.34        268.69         2.33 o                         
  -6   4   2       3513.27       3868.20        10.36 o                         
  -5   4   2         28.14         32.41         0.75 o                         
  -4   4   2        556.75        691.25         2.71 o                         
  -3   4   2        173.06        143.34         1.28 o                         
  -2   4   2       3109.16       3406.62         8.39 o                         
  -1   4   2       1625.73       1674.65         4.67 o                         
   0   4   2        146.19        123.39         0.97 o                         
   1   4   2          1.34          0.66         0.37 o                         
   2   4   2        341.71        277.43         1.83 o                         
   3   4   2       1218.21       1454.18         4.96 o                         
   4   4   2       4525.53       5379.22        12.55 o                         
   5   4   2          0.16          9.54         0.65 o                         
   6   4   2         79.21         99.18         1.17 o                         
   7   4   2       2042.62       2041.51         6.42 o                         
   8   4   2        192.78        203.51         2.23 o                         
   9   4   2        385.98        398.98         2.80 o                         
  10   4   2          2.73          0.89         0.81 o                         
  11   4   2        900.91        866.71         3.73 o                         
  12   4   2        489.28        435.51         3.42 o                         
  13   4   2        640.86        644.42         5.05 o                         
  14   4   2          5.54          3.10         0.92 o                         
  15   4   2        991.65        989.15         6.75 o                         
  16   4   2        299.48        289.14         2.85 o                         
  17   4   2       1094.60       1104.90         7.44 o                         
  18   4   2         25.57         25.55         1.45 o                         
 -19   5   2        125.36        124.84         3.29 o                         
 -18   5   2          7.83          1.96         0.88 o                         
 -17   5   2         72.35         81.31         2.20 o                         
 -16   5   2        129.60        138.00         2.21 o                         
 -15   5   2        351.22        383.09         4.06 o                         
 -14   5   2         19.79         19.46         1.44 o                         
 -13   5   2       1739.71       1729.41         9.66 o                         
 -12   5   2       1282.09       1197.52         5.68 o                         
 -11   5   2       1790.35       1862.80         7.27 o                         
 -10   5   2       1377.11       1326.67         5.75 o                         
  -9   5   2         92.67        102.13         1.59 o                         
  -8   5   2        189.00        186.33         2.06 o                         
  -7   5   2        343.07        261.05         2.56 o                         
  -6   5   2       1616.71       1589.00         5.39 o                         
  -5   5   2        655.42        803.62         3.23 o                         
  -4   5   2          7.92         26.18         0.74 o                         
  -3   5   2        304.71        262.88         1.63 o                         
  -2   5   2          0.84          3.77         0.57 o                         
  -1   5   2        158.28        105.76         1.03 o                         
   0   5   2       1174.55       1149.83         3.69 o                         
   1   5   2       1828.65       2244.70         6.78 o                         
   2   5   2        103.36        177.85         1.42 o                         
   3   5   2        208.50        262.01         1.89 o                         
   4   5   2        382.95        284.13         1.66 o                         
   5   5   2       6680.41       7307.76        16.94 o                         
   6   5   2        955.07       1033.10         3.98 o                         
   7   5   2        744.61        875.27         3.77 o                         
   8   5   2       1743.63       1823.40         6.75 o                         
   9   5   2        248.14        302.92         2.79 o                         
  10   5   2          0.14          3.63         0.79 o                         
  11   5   2         23.08         27.73         1.28 o                         
  12   5   2        739.45        710.35         4.12 o                         
  13   5   2          0.88          1.84         1.36 o                         
  14   5   2          2.72          5.37         1.57 o                         
  15   5   2          5.35          6.03         0.74 o                         
  16   5   2         57.37         56.17         1.38 o                         
  17   5   2          0.26          0.29         1.07 o                         
  18   5   2        255.82        239.32         3.10 o                         
 -19   6   2        456.54        476.35         4.29 o                         
 -18   6   2         72.41         78.28         2.22 o                         
 -17   6   2        261.14        258.11         3.48 o                         
 -16   6   2          1.59          0.16         0.76 o                         
 -15   6   2        116.79        120.84         2.14 o                         
 -14   6   2       1359.95       1315.95         8.41 o                         
 -13   6   2         38.81         52.44         2.06 o                         
 -12   6   2       1256.53       1225.11         5.84 o                         
 -11   6   2       1499.18       1491.44         6.07 o                         
 -10   6   2          2.51          2.32         0.85 o                         
  -9   6   2       1383.73       1260.57         4.94 o                         
  -8   6   2         86.29         94.44         2.40 o                         
  -7   6   2       2301.01       2218.81         7.74 o                         
  -6   6   2         79.98         75.50         1.73 o                         
  -5   6   2       3387.88       3426.88        10.55 o                         
  -4   6   2       2468.09       2709.77         8.06 o                         
  -3   6   2       1541.71       1779.21         5.66 o                         
  -2   6   2          0.93          5.85         0.59 o                         
  -1   6   2        733.75        780.46         2.84 o                         
   0   6   2       2299.69       2323.56         6.70 o                         
   1   6   2       2535.19       2599.55         7.41 o                         
   2   6   2      10890.95      11847.35        31.19 o                         
   3   6   2        921.09        955.61         3.78 o                         
   4   6   2         64.20         86.91         1.48 o                         
   5   6   2        506.83        611.59         2.56 o                         
   6   6   2         96.14         78.67         1.45 o                         
   7   6   2        166.75        133.45         1.77 o                         
   8   6   2        737.66        640.04         3.76 o                         
   9   6   2       1772.33       1704.43         6.41 o                         
  10   6   2        260.15        254.38         2.16 o                         
  11   6   2          0.09          1.01         0.80 o                         
  12   6   2        665.15        705.37         3.61 o                         
  13   6   2        249.67        258.95         2.77 o                         
  14   6   2         12.59         18.29         1.50 o                         
  15   6   2        404.48        399.79         2.96 o                         
  16   6   2        330.27        344.51         3.16 o                         
  17   6   2          2.68          4.00         1.03 o                         
  18   6   2         69.08         71.32         2.09 o                         
 -18   7   2         29.39         28.55         1.39 o                         
 -17   7   2          5.02          4.42         0.85 o                         
 -16   7   2        482.43        472.93         3.74 o                         
 -15   7   2         29.38         23.74         1.09 o                         
 -14   7   2        276.06        228.94         3.55 o                         
 -13   7   2         83.08        103.86         1.65 o                         
 -12   7   2        582.88        556.84         3.69 o                         
 -11   7   2         14.04         16.70         1.14 o                         
 -10   7   2         31.08         29.19         1.13 o                         
  -9   7   2        602.50        581.94         3.67 o                         
  -8   7   2         21.21          6.93         1.29 o                         
  -7   7   2         99.85         89.57         2.22 o                         
  -6   7   2        724.98        782.29         4.36 o                         
  -5   7   2       1899.53       2146.83         7.06 o                         
  -4   7   2       2700.47       2849.44         8.76 o                         
  -3   7   2        755.81        701.20         3.43 o                         
  -2   7   2        147.22        158.35         1.79 o                         
  -1   7   2         25.37         16.47         0.77 o                         
   0   7   2       2409.16       2335.91         7.02 o                         
   1   7   2       1781.49       2021.50         6.29 o                         
   2   7   2       1203.98       1256.07         4.66 o                         
   3   7   2        155.21        172.53         2.16 o                         
   4   7   2          1.53          1.78         0.95 o                         
   5   7   2         10.56         19.39         0.92 o                         
   6   7   2        448.09        298.80         2.21 o                         
   7   7   2       3050.16       3006.88         9.57 o                         
   8   7   2        464.35        466.98         3.54 o                         
   9   7   2        332.95        311.86         2.50 o                         
  10   7   2        441.29        448.68         2.96 o                         
  11   7   2        544.24        538.35         3.55 o                         
  12   7   2         45.03         30.96         1.31 o                         
  13   7   2        237.98        227.00         3.21 o                         
  14   7   2         60.26         70.71         2.09 o                         
  15   7   2         39.38         36.25         1.13 o                         
  16   7   2        120.48        125.69         2.91 o                         
  17   7   2          1.88         -0.75         0.81 o                         
  18   7   2        267.97        265.27         3.73 o                         
 -18   8   2         65.22         63.75         2.42 o                         
 -17   8   2        150.83        195.86         2.84 o                         
 -16   8   2         18.94         16.45         1.10 o                         
 -15   8   2         98.50        108.29         2.20 o                         
 -14   8   2         21.49         23.07         1.86 o                         
 -13   8   2        591.44        600.94         3.94 o                         
 -12   8   2       1128.76       1083.21         5.48 o                         
 -11   8   2          3.86          6.30         1.14 o                         
 -10   8   2         20.47         16.34         1.23 o                         
  -9   8   2        489.20        449.80         3.43 o                         
  -8   8   2       2763.00       2619.89        10.27 o                         
  -7   8   2       2151.22       2106.96         7.90 o                         
  -6   8   2        725.99        768.38         5.12 o                         
  -5   8   2       5831.18       5837.71        16.30 o                         
  -4   8   2       1175.68       1203.73         4.39 o                         
  -3   8   2        368.73        401.51         2.96 o                         
  -2   8   2        456.14        498.81         3.31 o                         
  -1   8   2       3867.42       3785.22        10.99 o                         
   0   8   2       1362.90       1418.13         5.36 o                         
   1   8   2        512.23        483.39         3.21 o                         
   2   8   2       2195.54       2035.10         6.87 o                         
   3   8   2        860.61        788.08         3.94 o                         
   4   8   2         40.00         49.38         1.62 o                         
   5   8   2         13.22         13.25         1.33 o                         
   6   8   2       3429.35       3528.62        10.78 o                         
   7   8   2       1075.32       1099.26         4.97 o                         
   8   8   2        545.48        563.66         3.73 o                         
   9   8   2        249.25        271.41         2.79 o                         
  10   8   2        258.78        234.19         2.72 o                         
  11   8   2        655.16        667.41         4.10 o                         
  12   8   2         39.96         34.66         1.13 o                         
  13   8   2         10.03          9.85         1.46 o                         
  14   8   2         16.51         16.49         0.95 o                         
  15   8   2          8.48          6.90         1.04 o                         
  16   8   2         39.96         31.14         1.18 o                         
  17   8   2         76.51         74.95         1.89 o                         
 -18   9   2          8.36          3.48         1.05 o                         
 -17   9   2         15.00         18.27         1.31 o                         
 -16   9   2         75.00         86.43         2.31 o                         
 -15   9   2        563.63        583.16         4.69 o                         
 -14   9   2          4.40          3.18         0.93 o                         
 -13   9   2        374.23        358.24         4.22 o                         
 -12   9   2        375.47        338.32         3.68 o                         
 -11   9   2         57.13         57.20         1.41 o                         
 -10   9   2        105.43         85.86         2.12 o                         
  -9   9   2       1960.45       1895.93         7.87 o                         
  -8   9   2         11.25          9.07         0.84 o                         
  -7   9   2          1.57          1.11         0.77 o                         
  -6   9   2       5762.76       5819.93        17.10 o                         
  -5   9   2        472.62        529.93         4.32 o                         
  -4   9   2       2065.80       2034.66         7.24 o                         
  -3   9   2          9.29         12.23         1.29 o                         
  -2   9   2        479.07        430.25         2.87 o                         
  -1   9   2        165.44        193.11         2.16 o                         
   0   9   2       1493.53       1601.31         6.14 o                         
   1   9   2        274.03        323.07         3.01 o                         
   2   9   2        141.58        108.43         1.43 o                         
   3   9   2         54.81         56.68         1.53 o                         
   4   9   2       2056.86       1984.33         7.20 o                         
   5   9   2        859.18        812.49         4.40 o                         
   6   9   2        938.66        866.79         4.76 o                         
   7   9   2       2800.07       2775.32        10.47 o                         
   8   9   2        277.73        267.30         2.84 o                         
   9   9   2         24.08         23.74         1.37 o                         
  10   9   2        922.25        900.23         5.21 o                         
  11   9   2         71.37         60.59         1.48 o                         
  12   9   2          6.70          4.92         1.27 o                         
  13   9   2         44.86         43.47         1.52 o                         
  14   9   2         90.91         88.55         1.46 o                         
  15   9   2          1.07          0.72         0.83 o                         
  16   9   2          4.49          2.41         0.82 o                         
  17   9   2         25.34         24.98         1.80 o                         
 -17  10   2         62.64         67.96         2.67 o                         
 -16  10   2         99.99        108.84         2.36 o                         
 -15  10   2         16.32         18.18         1.54 o                         
 -14  10   2        199.80        225.11         3.06 o                         
 -13  10   2          1.76          1.57         1.34 o                         
 -12  10   2        387.50        410.98         3.61 o                         
 -11  10   2        289.14        291.10         3.02 o                         
 -10  10   2         27.93         19.19         1.41 o                         
  -9  10   2        547.94        509.99         3.95 o                         
  -8  10   2        520.37        542.72         4.00 o                         
  -7  10   2        714.42        713.94         3.76 o                         
  -6  10   2        165.52        174.44         2.39 o                         
  -5  10   2       5086.32       4838.64        15.16 o                         
  -4  10   2        194.66        197.77         2.99 o                         
  -3  10   2       1723.68       1643.58         6.15 o                         
  -2  10   2          6.54          8.31         1.10 o                         
  -1  10   2        618.77        568.48         4.03 o                         
   0  10   2         80.48         87.77         1.88 o                         
   1  10   2       1941.49       1870.67         7.01 o                         
   2  10   2        254.59        266.58         2.74 o                         
   3  10   2       3057.43       3059.54         9.61 o                         
   4  10   2        174.72        181.70         2.13 o                         
   5  10   2          0.32          5.81         0.93 o                         
   6  10   2       2676.96       2652.04         9.84 o                         
   7  10   2        347.69        340.79         2.93 o                         
   8  10   2         76.08         76.18         1.85 o                         
   9  10   2        531.84        532.35         4.44 o                         
  10  10   2        146.97        155.67         2.61 o                         
  11  10   2          1.64          0.66         1.03 o                         
  12  10   2        386.72        409.12         4.05 o                         
  13  10   2         22.87         29.46         1.14 o                         
  14  10   2        447.14        449.79         3.55 o                         
  15  10   2        226.84        226.99         3.60 o                         
  16  10   2         22.26         27.42         1.43 o                         
 -16  11   2          8.97          3.51         1.13 o                         
 -15  11   2         77.45         84.74         2.19 o                         
 -14  11   2         33.01         21.51         1.19 o                         
 -13  11   2         34.16         33.20         1.34 o                         
 -12  11   2        161.46        167.67         2.70 o                         
 -11  11   2          4.84          6.65         1.40 o                         
 -10  11   2          4.05          6.34         1.14 o                         
  -9  11   2        276.24        285.42         3.02 o                         
  -8  11   2        161.24        159.01         2.22 o                         
  -7  11   2        425.76        416.18         3.06 o                         
  -6  11   2        772.59        744.70         3.97 o                         
  -5  11   2         41.10         44.56         1.66 o                         
  -4  11   2        341.70        345.15         2.96 o                         
  -3  11   2        776.22        768.85         3.94 o                         
  -2  11   2        617.62        628.26         4.52 o                         
  -1  11   2          0.02          0.63         0.81 o                         
   0  11   2         85.83         90.73         1.56 o                         
   1  11   2        420.62        384.74         3.19 o                         
   2  11   2         20.30         26.41         1.10 o                         
   3  11   2        386.37        363.61         2.51 o                         
   4  11   2        163.56        162.50         2.10 o                         
   5  11   2        109.85        124.45         2.29 o                         
   6  11   2       2581.46       2368.92         9.08 o                         
   7  11   2        279.99        257.80         2.94 o                         
   8  11   2        255.82        212.10         3.03 o                         
   9  11   2        220.32        210.80         2.74 o                         
  10  11   2          0.35          2.06         1.07 o                         
  11  11   2         56.36         49.65         1.69 o                         
  12  11   2          3.21          2.79         0.75 o                         
  13  11   2        119.95        126.34         2.04 o                         
  14  11   2         42.56         46.49         1.45 o                         
  15  11   2         19.97         18.43         1.17 o                         
  16  11   2         37.27         49.24         1.86 o                         
 -16  12   2         78.52         72.10         2.07 o                         
 -15  12   2         24.78         30.34         1.40 o                         
 -14  12   2        563.75        523.56         6.28 o                         
 -13  12   2         68.04         59.04         1.64 o                         
 -12  12   2        428.24        426.81         3.30 o                         
 -11  12   2         16.97         20.52         1.48 o                         
 -10  12   2        389.19        381.15         3.64 o                         
  -9  12   2         19.96         13.17         1.51 o                         
  -8  12   2        621.46        651.39         3.77 o                         
  -7  12   2       1358.79       1319.06         6.19 o                         
  -6  12   2        114.48        119.81         2.44 o                         
  -5  12   2       1515.83       1450.44         6.46 o                         
  -4  12   2        555.57        546.62         3.74 o                         
  -3  12   2       3818.07       3553.73        14.72 o                         
  -2  12   2        142.73        149.80         2.08 o                         
  -1  12   2        429.25        418.31         3.50 o                         
   0  12   2         58.94         56.03         1.42 o                         
   1  12   2        112.51        110.30         1.79 o                         
   2  12   2          6.07          5.83         1.11 o                         
   3  12   2          1.29          2.18         0.81 o                         
   4  12   2         24.11         22.63         1.20 o                         
   5  12   2       1081.27       1073.00         5.17 o                         
   6  12   2        269.27        293.00         3.00 o                         
   7  12   2         14.01         10.74         1.47 o                         
   8  12   2         74.50         72.59         2.29 o                         
   9  12   2        245.65        223.41         3.94 o                         
  10  12   2        112.69        123.93         2.24 o                         
  11  12   2         27.94         32.46         1.13 o                         
  12  12   2        478.86        510.54         3.82 o                         
  13  12   2        516.49        534.30         4.05 o                         
  14  12   2        134.44        147.49         2.93 o                         
  15  12   2          3.53          4.93         1.00 o                         
 -15  13   2        227.35        218.72         3.60 o                         
 -14  13   2        123.21        107.99         2.03 o                         
 -13  13   2         10.50         11.97         1.21 o                         
 -12  13   2         67.91         53.61         1.64 o                         
 -11  13   2         99.87         94.31         2.11 o                         
 -10  13   2       1369.91       1347.69         7.05 o                         
  -9  13   2        134.60        137.46         3.17 o                         
  -8  13   2       1083.72       1122.11         6.62 o                         
  -7  13   2         36.76         42.80         1.99 o                         
  -6  13   2         72.99         82.56         2.03 o                         
  -5  13   2        222.57        232.08         4.18 o                         
  -4  13   2       1218.11       1121.88         6.34 o                         
  -3  13   2          1.31          4.48         1.04 o                         
  -2  13   2        223.31        192.17         2.15 o                         
  -1  13   2        539.24        494.76         4.14 o                         
   0  13   2       3664.51       3456.53        12.41 o                         
   1  13   2       1477.48       1427.57         6.63 o                         
   2  13   2        341.22        294.26         2.84 o                         
   3  13   2         21.31         27.30         1.39 o                         
   4  13   2        309.40        292.68         2.86 o                         
   5  13   2         95.80        105.25         1.58 o                         
   6  13   2        671.66        676.13         3.97 o                         
   7  13   2         24.22         26.87         1.77 o                         
   8  13   2       1611.05       1545.31         7.48 o                         
   9  13   2          0.42          3.08         1.65 o                         
  10  13   2        607.73        610.59         3.90 o                         
  11  13   2         26.83         23.52         1.35 o                         
  12  13   2        390.15        427.04         3.56 o                         
  13  13   2         18.29         20.67         1.51 o                         
  14  13   2         10.12         10.89         1.03 o                         
 -14  14   2        171.25        152.93         2.57 o                         
 -13  14   2          1.07          1.37         0.98 o                         
 -12  14   2         46.39         41.90         1.56 o                         
 -11  14   2         11.75          8.32         0.84 o                         
 -10  14   2         96.50         85.27         1.71 o                         
  -9  14   2        120.40        115.31         1.94 o                         
  -8  14   2         61.17         62.83         1.77 o                         
  -7  14   2        276.36        250.38         3.76 o                         
  -6  14   2         15.12         19.15         1.48 o                         
  -5  14   2       1027.64        968.24         6.44 o                         
  -4  14   2         29.58         26.07         2.21 o                         
  -3  14   2        107.58        119.18         2.63 o                         
  -2  14   2         19.81         22.03         1.30 o                         
  -1  14   2        658.39        643.24         5.28 o                         
   0  14   2          4.03          1.39         1.34 o                         
   1  14   2        179.47        207.44         3.63 o                         
   2  14   2         32.32         36.01         1.19 o                         
   3  14   2         60.46         58.83         1.59 o                         
   4  14   2          2.81          2.73         1.28 o                         
   5  14   2        740.48        689.07         5.91 o                         
   6  14   2         13.30          9.66         1.61 o                         
   7  14   2        186.28        150.10         2.70 o                         
   8  14   2        489.93        461.20         5.04 o                         
   9  14   2          0.00          1.05         0.73 o                         
  10  14   2        760.41        788.30         5.28 o                         
  11  14   2         10.03         10.34         0.93 o                         
  12  14   2       1000.03       1044.77         6.28 o                         
  13  14   2         11.71         13.10         1.07 o                         
 -13  15   2         47.22         42.66         1.63 o                         
 -12  15   2        219.25        224.24         3.26 o                         
 -11  15   2         50.79         57.41         1.84 o                         
 -10  15   2         75.93         66.38         1.73 o                         
  -9  15   2          4.18          4.14         0.80 o                         
  -8  15   2        414.44        432.14         3.44 o                         
  -7  15   2         12.88         11.60         1.42 o                         
  -6  15   2        486.05        499.43         5.52 o                         
  -5  15   2         97.03         86.76         3.54 o                         
  -4  15   2        708.27        718.30         6.05 o                         
  -3  15   2         11.75          8.88         2.10 o                         
  -2  15   2        112.24         88.89         2.33 o                         
  -1  15   2          0.55          0.43         1.20 o                         
   0  15   2         75.90         86.96         2.28 o                         
   1  15   2         49.98         57.01         1.51 o                         
   2  15   2         15.55          7.46         1.46 o                         
   3  15   2        172.89        174.20         3.08 o                         
   4  15   2        279.36        261.90         3.53 o                         
   5  15   2          0.83          2.90         1.58 o                         
   6  15   2         13.53         19.71         1.65 o                         
   7  15   2        331.00        345.76         3.46 o                         
   8  15   2         45.28         32.24         1.23 o                         
   9  15   2        153.02        150.27         2.38 o                         
  10  15   2        524.22        551.57         3.83 o                         
  11  15   2         26.18         25.71         1.23 o                         
  12  15   2         92.31         97.87         2.35 o                         
 -12  16   2         57.03         57.85         1.81 o                         
 -11  16   2        235.26        265.79         3.07 o                         
 -10  16   2         18.93         20.96         1.35 o                         
  -9  16   2         67.05         56.14         2.29 o                         
  -8  16   2        200.09        197.94         2.86 o                         
  -7  16   2        128.22        135.28         3.32 o                         
  -6  16   2        252.91        252.21         3.00 o                         
  -5  16   2        661.62        693.68         5.43 o                         
  -4  16   2        102.02        102.52         3.26 o                         
  -3  16   2         41.20         31.70         1.82 o                         
  -2  16   2         21.34         16.18         1.72 o                         
  -1  16   2         36.06         49.98         2.06 o                         
   0  16   2        106.30        103.97         2.94 o                         
   1  16   2        792.10        772.47         6.27 o                         
   2  16   2         13.27         26.80         1.64 o                         
   3  16   2       1729.76       1692.94         8.28 o                         
   4  16   2          4.48          3.63         0.75 o                         
   5  16   2        446.21        444.89         3.61 o                         
   6  16   2         49.62         42.19         1.47 o                         
   7  16   2       1023.09       1052.66         6.81 o                         
   8  16   2          0.70          3.20         0.91 o                         
   9  16   2          0.81          2.88         0.81 o                         
  10  16   2        140.28        153.61         2.53 o                         
  11  16   2          2.46          4.75         1.29 o                         
 -11  17   2          5.43         10.76         1.75 o                         
 -10  17   2          8.02          8.19         1.19 o                         
  -9  17   2        158.49        159.87         2.87 o                         
  -8  17   2          7.93          6.14         1.12 o                         
  -7  17   2        222.89        232.55         3.79 o                         
  -6  17   2         83.56         83.06         2.10 o                         
  -5  17   2        244.18        264.46         3.49 o                         
  -4  17   2         43.58         46.64         2.10 o                         
  -3  17   2         18.80         16.66         1.31 o                         
  -2  17   2         16.37         24.43         1.34 o                         
  -1  17   2        107.33        104.96         2.09 o                         
   0  17   2        117.45        113.98         2.01 o                         
   1  17   2          4.27          4.92         0.83 o                         
   2  17   2         54.90         54.85         1.61 o                         
   3  17   2         90.92         94.86         2.00 o                         
   4  17   2         29.79         36.46         1.38 o                         
   5  17   2         16.48         14.89         1.12 o                         
   6  17   2        156.78        167.79         4.05 o                         
   7  17   2          9.55          6.45         1.16 o                         
   8  17   2         34.75         39.13         1.61 o                         
   9  17   2         19.88         28.90         1.40 o                         
  10  17   2         28.45         45.68         1.82 o                         
  -9  18   2         23.45         21.59         1.58 o                         
  -8  18   2         53.19         49.43         1.94 o                         
  -7  18   2          4.17          2.10         1.38 o                         
  -6  18   2        249.92        252.54         3.60 o                         
  -5  18   2        347.64        353.02         4.03 o                         
  -4  18   2        184.17        179.53         3.65 o                         
  -3  18   2        252.01        241.33         3.56 o                         
  -2  18   2        264.38        270.55         3.36 o                         
  -1  18   2        954.35        968.29         6.66 o                         
   0  18   2         58.60         58.38         1.75 o                         
   1  18   2        880.93        848.66         5.59 o                         
   2  18   2         37.57         42.00         1.60 o                         
   3  18   2        836.58        840.59         8.32 o                         
   4  18   2         43.89         53.51         1.63 o                         
   5  18   2        631.69        640.15         5.33 o                         
   6  18   2         66.54         70.09         2.21 o                         
   7  18   2        894.00        942.68         7.80 o                         
   8  18   2        137.95        128.21         2.59 o                         
  -7  19   2        110.87        112.29         3.31 o                         
  -6  19   2         54.21         51.52         2.13 o                         
  -5  19   2         81.17         82.01         2.62 o                         
  -4  19   2        107.43        131.26         2.86 o                         
  -3  19   2          9.63          8.65         1.34 o                         
  -2  19   2         99.54        110.62         2.84 o                         
  -1  19   2          0.72          2.03         1.25 o                         
   0  19   2         46.40         46.37         1.83 o                         
   1  19   2          1.00          3.84         1.33 o                         
   2  19   2        205.66        237.50         3.32 o                         
   3  19   2         15.38         20.23         1.43 o                         
   4  19   2         31.05         33.10         1.86 o                         
   5  19   2         57.61         66.79         2.43 o                         
   6  19   2        581.00        575.72         6.10 o                         
  -3  20   2        689.38        703.97         6.02 o                         
  -2  20   2        194.79        207.16         3.60 o                         
  -1  20   2        163.17        167.49         3.14 o                         
   0  20   2          2.46          1.98         1.19 o                         
   1  20   2        152.25        151.57         3.04 o                         
   2  20   2         31.00         32.16         1.77 o                         
 -19   0   3        269.72        278.71         4.93 o                         
 -17   0   3        934.12        959.99         9.34 o                         
 -15   0   3         12.73         12.98         1.85 o                         
 -13   0   3        328.79        300.63         4.95 o                         
 -11   0   3         92.31         81.91         2.23 o                         
  -9   0   3        454.04        426.04         5.20 o                         
  -7   0   3       4215.38       4055.29        16.12 o                         
  -5   0   3       3070.12       2803.76        11.79 o                         
  -3   0   3          6.28          7.78         0.49 o                         
  -1   0   3        253.78        240.21         1.53 o                         
   1   0   3         78.57         59.73         0.97 o                         
   3   0   3       1179.57       1414.38         4.87 o                         
   5   0   3       2974.53       3558.79        11.67 o                         
   7   0   3         54.32         59.42         1.91 o                         
   9   0   3       1778.81       1906.15         9.44 o                         
  11   0   3         22.66         31.51         2.34 o                         
  13   0   3       1690.07       1794.69        10.56 o                         
  15   0   3       1819.96       1887.06        12.14 o                         
  17   0   3       2064.63       2153.57        14.62 o                         
  19   0   3        244.34        259.95         5.95 o                         
 -20   1   3          5.51          9.02         1.30 o                         
 -19   1   3        120.52        130.78         2.83 o                         
 -18   1   3          0.20          1.15         0.99 o                         
 -17   1   3        195.80        201.72         3.05 o                         
 -16   1   3          0.29          1.22         1.76 o                         
 -15   1   3          4.09          3.79         1.39 o                         
 -14   1   3         13.69         11.66         1.41 o                         
 -13   1   3         84.24         88.76         1.76 o                         
 -12   1   3         95.17         88.34         1.83 o                         
 -11   1   3        847.27        858.65         3.79 o                         
 -10   1   3        386.03        373.10         2.91 o                         
  -9   1   3       1146.98       1133.23         5.56 o                         
  -8   1   3        102.79        112.37         1.42 o                         
  -7   1   3        271.34        254.69         2.19 o                         
  -6   1   3         12.33         16.04         0.70 o                         
  -5   1   3        334.04        343.23         2.09 o                         
  -4   1   3          1.71          0.76         0.31 o                         
  -3   1   3      46720.88      50884.45       192.94 o                         
  -2   1   3        620.54        623.95         2.05 o                         
  -1   1   3        160.82        167.86         0.89 o                         
   0   1   3        140.63        115.56         0.68 o                         
   1   1   3        767.38        977.25         2.84 o                         
   2   1   3        292.17        260.97         1.05 o                         
   3   1   3        836.83        887.56         2.65 o                         
   4   1   3        813.43        733.42         2.41 o                         
   5   1   3       8766.89       9665.91        21.51 o                         
   6   1   3        110.73        107.50         1.26 o                         
   7   1   3         83.17         61.24         1.15 o                         
   8   1   3        651.14        702.08         3.56 o                         
   9   1   3       1461.98       1480.25         5.50 o                         
  10   1   3        183.11        148.83         2.21 o                         
  11   1   3         59.21         72.93         1.99 o                         
  12   1   3        572.63        555.90         4.04 o                         
  13   1   3        479.08        493.03         5.68 o                         
  14   1   3        157.04        186.53         2.59 o                         
  15   1   3        118.81        117.17         2.64 o                         
  16   1   3          2.50          2.09         0.78 o                         
  17   1   3         12.98         19.56         1.55 o                         
  18   1   3         13.91         12.07         1.57 o                         
 -20   2   3        123.93        129.91         2.69 o                         
 -19   2   3        265.66        292.40         3.58 o                         
 -18   2   3         17.43         20.69         1.34 o                         
 -17   2   3         70.47         72.49         2.15 o                         
 -16   2   3         24.83         25.70         1.93 o                         
 -15   2   3        226.73        222.23         2.92 o                         
 -14   2   3        367.21        333.91         2.85 o                         
 -13   2   3         62.06         72.04         1.68 o                         
 -12   2   3         29.03         18.13         1.09 o                         
 -11   2   3        101.05         98.45         1.37 o                         
 -10   2   3        516.05        500.94         3.83 o                         
  -9   2   3        380.65        353.12         2.87 o                         
  -8   2   3        194.92        174.62         2.45 o                         
  -7   2   3         49.72         39.68         1.01 o                         
  -6   2   3       3026.28       3085.08         8.06 o                         
  -5   2   3        274.02        313.24         1.77 o                         
  -4   2   3        813.37        879.36         2.98 o                         
  -3   2   3         58.27         70.11         0.72 o                         
  -2   2   3      81040.78      86617.70       684.52 o                         
  -1   2   3       2909.79       2922.63         7.05 o                         
   0   2   3      15928.35      17663.01        40.39 o                         
   1   2   3         12.67         10.64         0.38 o                         
   2   2   3        691.83        875.79         2.68 o                         
   3   2   3        348.93        402.61         1.71 o                         
   4   2   3        883.24       1182.49         3.65 o                         
   5   2   3        400.85        464.83         1.89 o                         
   6   2   3        859.19        905.44         3.04 o                         
   7   2   3        300.55        294.68         2.49 o                         
   8   2   3       6880.16       7252.19        17.72 o                         
   9   2   3       2592.60       2725.88         8.34 o                         
  10   2   3        490.03        464.76         3.09 o                         
  11   2   3        689.43        738.54         3.82 o                         
  12   2   3         50.03         45.67         1.35 o                         
  13   2   3        464.76        466.51         3.58 o                         
  14   2   3        158.34        134.04         2.24 o                         
  15   2   3       1529.69       1552.12         9.20 o                         
  16   2   3         16.26         14.58         1.03 o                         
  17   2   3        623.23        603.73         5.44 o                         
  18   2   3         34.62         38.09         1.66 o                         
 -19   3   3         39.90         55.39         2.00 o                         
 -18   3   3         80.04         82.27         2.32 o                         
 -17   3   3         24.38         26.34         1.35 o                         
 -16   3   3         87.51         86.76         2.75 o                         
 -15   3   3        102.05         94.69         2.12 o                         
 -14   3   3          8.99          8.13         1.19 o                         
 -13   3   3        435.39        412.03         3.02 o                         
 -12   3   3        895.08        858.31         5.23 o                         
 -11   3   3       5268.80       5230.59        16.15 o                         
 -10   3   3        945.03        943.34         5.10 o                         
  -9   3   3         79.61        115.77         1.84 o                         
  -8   3   3       1738.02       1557.20         5.60 o                         
  -7   3   3        261.28        282.90         2.71 o                         
  -6   3   3       1355.51       1174.11         4.16 o                         
  -5   3   3       1028.55       1401.49         4.25 o                         
  -4   3   3         21.50         49.83         0.76 o                         
  -3   3   3       1477.80       1781.85         4.89 o                         
  -2   3   3        551.60        562.77         2.02 o                         
  -1   3   3         11.26         22.79         0.65 o                         
   0   3   3        245.74        255.50         1.04 o                         
   1   3   3      13984.30      15113.87        36.79 o                         
   2   3   3        226.28        207.30         1.47 o                         
   3   3   3         53.28         42.78         0.73 o                         
   4   3   3        725.34        756.06         2.71 o                         
   5   3   3         60.88         67.64         1.08 o                         
   6   3   3       2051.85       1993.12         5.84 o                         
   7   3   3       2563.53       2792.82         7.63 o                         
   8   3   3       1813.36       1566.54         4.96 o                         
   9   3   3       2468.77       2776.25         8.82 o                         
  10   3   3       2357.45       2182.58         7.59 o                         
  11   3   3        122.02        141.24         2.11 o                         
  12   3   3         15.91         14.89         1.42 o                         
  13   3   3          6.63          5.40         1.38 o                         
  14   3   3        197.26        214.34         2.91 o                         
  15   3   3        136.51        146.21         3.07 o                         
  16   3   3          1.64          1.89         0.97 o                         
  17   3   3          4.88          8.79         1.12 o                         
  18   3   3         11.16         10.80         1.72 o                         
 -19   4   3        165.33        182.86         3.46 o                         
 -18   4   3          3.10          3.44         0.96 o                         
 -17   4   3          4.18          3.63         0.79 o                         
 -16   4   3         40.51         36.78         1.70 o                         
 -15   4   3         39.29         34.58         1.75 o                         
 -14   4   3        605.70        588.25         4.06 o                         
 -13   4   3        371.37        344.77         3.27 o                         
 -12   4   3        166.10        162.74         2.70 o                         
 -11   4   3        439.94        422.47         3.09 o                         
 -10   4   3       1031.16        904.88         4.51 o                         
  -9   4   3        402.74        477.00         3.87 o                         
  -8   4   3       3346.50       3303.71        10.10 o                         
  -7   4   3          1.81          2.48         0.85 o                         
  -6   4   3       1618.99       1644.15         5.44 o                         
  -5   4   3        178.18        177.05         1.28 o                         
  -4   4   3       3398.17       3570.53         8.77 o                         
  -3   4   3       1110.95       1130.13         3.47 o                         
  -2   4   3        868.39       1050.77         3.45 o                         
  -1   4   3        869.44        855.15         3.01 o                         
   0   4   3        632.51        519.46         1.98 o                         
   1   4   3       1155.94       1115.20         3.76 o                         
   2   4   3       1866.48       2176.49         6.33 o                         
   3   4   3       9073.32       9249.39        21.73 o                         
   4   4   3      16160.88      16962.91        40.49 o                         
   5   4   3       3362.58       3104.27         8.46 o                         
   6   4   3       7892.82       8006.38        18.91 o                         
   7   4   3       2583.67       2574.28         7.71 o                         
   8   4   3        416.67        266.81         2.71 o                         
   9   4   3       1395.21       1404.19         5.21 o                         
  10   4   3        107.79         92.69         1.38 o                         
  11   4   3        353.12        310.86         2.78 o                         
  12   4   3         25.16         19.65         1.24 o                         
  13   4   3          2.99          2.92         1.14 o                         
  14   4   3         27.96         25.88         1.57 o                         
  15   4   3        456.32        437.41         3.70 o                         
  16   4   3        112.08        105.41         2.48 o                         
  17   4   3         46.99         42.10         1.60 o                         
  18   4   3          3.90          2.62         1.13 o                         
 -19   5   3         25.84         21.02         1.37 o                         
 -18   5   3        246.46        270.21         2.92 o                         
 -17   5   3          9.64         14.14         1.06 o                         
 -16   5   3        224.76        209.11         2.39 o                         
 -15   5   3          0.03          1.73         1.41 o                         
 -14   5   3          5.34          5.26         1.26 o                         
 -13   5   3        470.04        457.80         4.89 o                         
 -12   5   3        405.20        424.10         3.95 o                         
 -11   5   3        716.50        666.86         3.93 o                         
 -10   5   3         21.06         22.34         0.99 o                         
  -9   5   3       7263.83       7462.77        20.53 o                         
  -8   5   3          0.76          5.65         0.99 o                         
  -7   5   3       2954.64       3208.99         9.91 o                         
  -6   5   3        329.33        253.15         2.75 o                         
  -5   5   3         12.94          5.05         0.61 o                         
  -4   5   3         56.96         67.62         1.03 o                         
  -3   5   3        198.69        195.75         1.35 o                         
  -2   5   3       1039.74       1195.32         3.99 o                         
  -1   5   3       2678.04       2826.72         7.71 o                         
   0   5   3        654.47        635.16         2.48 o                         
   1   5   3       3570.76       4519.42        11.22 o                         
   2   5   3       5835.85       6443.98        15.79 o                         
   3   5   3       3278.24       4060.28        10.93 o                         
   4   5   3       1290.31       1398.29         4.67 o                         
   5   5   3          2.98          7.78         0.76 o                         
   6   5   3       2519.99       2590.18         7.90 o                         
   7   5   3          0.17         15.12         0.92 o                         
   8   5   3          9.51          9.24         1.27 o                         
   9   5   3        860.63        841.60         4.41 o                         
  10   5   3         10.80         12.42         0.83 o                         
  11   5   3        706.09        650.87         3.47 o                         
  12   5   3          6.37          6.94         1.21 o                         
  13   5   3         27.06         29.90         1.14 o                         
  14   5   3          9.56          4.29         1.24 o                         
  15   5   3         57.26         53.08         1.57 o                         
  16   5   3         45.89         42.83         1.61 o                         
  17   5   3         10.76         11.64         1.11 o                         
  18   5   3          0.06          1.50         1.22 o                         
 -19   6   3         55.12         50.38         1.78 o                         
 -18   6   3        430.28        440.81         4.55 o                         
 -17   6   3        219.48        235.86         2.79 o                         
 -16   6   3       1068.18       1056.08         5.87 o                         
 -15   6   3        149.55        145.24         2.85 o                         
 -14   6   3         43.68         39.82         2.19 o                         
 -13   6   3        533.96        539.48         5.09 o                         
 -12   6   3         10.46         20.88         1.40 o                         
 -11   6   3         15.06         14.54         1.08 o                         
 -10   6   3       1638.42       1509.39         6.25 o                         
  -9   6   3          0.89          3.93         1.11 o                         
  -8   6   3       3730.89       3851.65        12.60 o                         
  -7   6   3          1.46         13.40         1.17 o                         
  -6   6   3        467.79        399.66         2.77 o                         
  -5   6   3        243.10        326.96         2.50 o                         
  -4   6   3        376.81        594.64         3.30 o                         
  -3   6   3         33.86         18.62         0.76 o                         
  -2   6   3       5494.40       5793.09        15.27 o                         
  -1   6   3       6322.63       6241.34        14.73 o                         
   0   6   3         63.29        115.05         1.67 o                         
   1   6   3       1251.57       1261.48         4.25 o                         
   2   6   3        600.36        591.79         2.88 o                         
   3   6   3       1691.81       1678.61         5.76 o                         
   4   6   3       3846.99       3973.35        11.17 o                         
   5   6   3       1397.44       1460.02         5.39 o                         
   6   6   3       1417.45       1259.50         5.16 o                         
   7   6   3        244.16        214.33         2.52 o                         
   8   6   3        964.43       1026.55         4.42 o                         
   9   6   3        651.56        663.22         3.08 o                         
  10   6   3        215.44        215.70         2.88 o                         
  11   6   3          0.94         -0.43         1.03 o                         
  12   6   3        997.50       1025.04         4.77 o                         
  13   6   3        380.54        391.45         4.13 o                         
  14   6   3         37.34         34.18         1.76 o                         
  15   6   3          6.69          4.83         0.68 o                         
  16   6   3         48.09         43.20         2.20 o                         
  17   6   3         10.01         14.52         1.27 o                         
  18   6   3          1.19          3.05         1.21 o                         
 -18   7   3          0.95          4.12         0.94 o                         
 -17   7   3         24.68         23.29         1.26 o                         
 -16   7   3        308.10        305.04         3.46 o                         
 -15   7   3        325.58        327.63         3.19 o                         
 -14   7   3         39.96         36.36         1.93 o                         
 -13   7   3         25.26         21.89         1.27 o                         
 -12   7   3        250.07        227.86         2.68 o                         
 -11   7   3         17.00         22.84         1.14 o                         
 -10   7   3        826.52        816.53         4.29 o                         
  -9   7   3       2746.00       2780.97        10.68 o                         
  -8   7   3        656.13        639.46         4.24 o                         
  -7   7   3        356.92        372.31         3.56 o                         
  -6   7   3         23.24         44.48         1.42 o                         
  -5   7   3       1746.44       2015.24         6.57 o                         
  -4   7   3        328.73        410.79         2.82 o                         
  -3   7   3       4598.70       5130.14        14.22 o                         
  -2   7   3       1643.85       1723.85         5.74 o                         
  -1   7   3       1202.37       1309.49         4.82 o                         
   0   7   3         26.93         13.93         0.78 o                         
   1   7   3        276.14        257.71         1.92 o                         
   2   7   3          0.64          2.41         0.81 o                         
   3   7   3        725.02        624.32         4.01 o                         
   5   7   3       5207.16       4960.05        13.79 o                         
   6   7   3        209.93        170.79         2.63 o                         
   7   7   3        112.07         85.42         1.54 o                         
   8   7   3       1753.34       1604.51         6.20 o                         
   9   7   3        619.56        621.35         4.02 o                         
  10   7   3        165.38        166.34         2.32 o                         
  11   7   3        551.83        548.23         3.03 o                         
  12   7   3        185.16        168.44         1.91 o                         
  13   7   3          4.27          6.91         1.45 o                         
  14   7   3         54.38         63.14         1.57 o                         
  15   7   3          6.35          5.81         0.74 o                         
  16   7   3         42.83         46.32         1.69 o                         
  17   7   3        115.94        133.59         2.32 o                         
 -18   8   3         41.61         39.05         1.52 o                         
 -17   8   3        124.28        114.52         2.46 o                         
 -16   8   3        285.39        281.12         3.26 o                         
 -15   8   3        148.59        157.08         2.11 o                         
 -14   8   3          0.44          1.61         1.33 o                         
 -13   8   3        169.02        170.58         2.91 o                         
 -12   8   3       1119.93       1099.13         6.59 o                         
 -11   8   3        635.64        613.84         3.93 o                         
 -10   8   3        459.70        424.98         4.25 o                         
  -9   8   3         48.34         50.85         1.36 o                         
  -8   8   3        379.61        367.88         3.21 o                         
  -7   8   3        532.11        472.13         4.56 o                         
  -6   8   3          0.60          1.04         1.33 o                         
  -5   8   3        116.08        123.08         1.88 o                         
  -4   8   3        252.89        237.51         2.16 o                         
  -3   8   3       2145.14       2169.21         7.12 o                         
  -2   8   3       4012.18       4390.74        12.86 o                         
  -1   8   3       1897.32       1945.63         6.35 o                         
   0   8   3        311.34        320.91         2.27 o                         
   1   8   3        101.51        115.27         2.00 o                         
   2   8   3       1727.78       1775.98         6.09 o                         
   3   8   3       2324.26       2489.98         8.23 o                         
   4   8   3       5379.92       5821.28        16.58 o                         
   5   8   3        276.34        139.70         2.21 o                         
   6   8   3        740.46        784.88         5.39 o                         
   7   8   3        383.88        288.63         2.38 o                         
   8   8   3         26.57         31.40         1.10 o                         
   9   8   3        112.53        121.93         2.17 o                         
  10   8   3       2966.76       2845.19         9.55 o                         
  11   8   3        216.13        201.21         2.15 o                         
  12   8   3       1865.21       1817.28         8.78 o                         
  13   8   3        252.23        232.79         3.20 o                         
  14   8   3        253.31        226.41         2.19 o                         
  15   8   3          5.00          7.22         0.85 o                         
  16   8   3        100.10         97.90         2.13 o                         
  17   8   3        726.36        743.88         6.19 o                         
 -18   9   3          8.28          8.90         1.08 o                         
 -17   9   3         43.18         46.68         1.67 o                         
 -16   9   3        200.66        193.92         3.68 o                         
 -15   9   3         49.17         45.06         1.64 o                         
 -14   9   3          8.40          9.12         0.96 o                         
 -13   9   3         90.66         79.43         2.04 o                         
 -12   9   3          1.47          4.43         1.48 o                         
 -11   9   3         98.77         92.10         1.99 o                         
 -10   9   3       1067.73       1029.29         5.09 o                         
  -9   9   3        776.70        764.34         4.50 o                         
  -8   9   3       2587.44       2397.92         9.45 o                         
  -7   9   3       1756.65       1718.16         6.70 o                         
  -6   9   3        440.79        505.12         3.93 o                         
  -5   9   3       1373.72       1363.96         6.00 o                         
  -4   9   3       1124.36       1071.50         5.43 o                         
  -3   9   3          2.25         21.59         1.95 o                         
  -2   9   3       1397.64       1430.76         5.64 o                         
  -1   9   3       1554.67       1595.98         5.96 o                         
   0   9   3        351.35        275.82         2.72 o                         
   1   9   3          3.85          1.56         1.06 o                         
   2   9   3          1.54          8.95         1.20 o                         
   3   9   3        253.39        230.44         3.07 o                         
   4   9   3          0.14          3.30         1.21 o                         
   5   9   3        733.84        719.60         3.65 o                         
   6   9   3        250.54        263.72         2.91 o                         
   7   9   3        134.72        109.34         1.54 o                         
   8   9   3          4.01          2.71         0.99 o                         
   9   9   3       1530.40       1534.93         7.50 o                         
  10   9   3       2317.75       2256.99         9.00 o                         
  11   9   3        237.79        234.57         2.85 o                         
  12   9   3        723.12        699.81         4.24 o                         
  13   9   3          9.22          8.94         0.73 o                         
  14   9   3        129.08        134.38         1.66 o                         
  15   9   3        194.84        198.31         3.39 o                         
  16   9   3          1.43          3.89         1.14 o                         
 -17  10   3         74.94         63.31         2.36 o                         
 -16  10   3        225.76        225.17         2.95 o                         
 -15  10   3        140.78        123.76         2.20 o                         
 -14  10   3        133.75        136.16         2.21 o                         
 -13  10   3        201.90        193.75         2.57 o                         
 -12  10   3        280.32        283.48         3.13 o                         
 -11  10   3        307.08        282.19         3.39 o                         
 -10  10   3         39.86         43.27         1.50 o                         
  -9  10   3        203.46        186.60         2.56 o                         
  -8  10   3       1075.41       1043.51         4.73 o                         
  -7  10   3         29.77         25.37         0.84 o                         
  -6  10   3        632.49        652.89         3.76 o                         
  -5  10   3        458.24        427.06         3.40 o                         
  -4  10   3          4.28          7.44         1.16 o                         
  -3  10   3        283.64        317.08         2.91 o                         
  -2  10   3         40.75         65.38         1.76 o                         
  -1  10   3       3466.09       3386.44        10.92 o                         
   0  10   3        294.76        317.33         3.56 o                         
   1  10   3          4.32          3.63         1.30 o                         
   2  10   3        288.38        285.09         2.62 o                         
   3  10   3        102.68        108.19         1.70 o                         
   4  10   3        277.58        283.68         2.40 o                         
   5  10   3       1278.71       1253.87         5.33 o                         
   6  10   3       1674.26       1517.62         6.60 o                         
   7  10   3       2263.68       2070.29         8.88 o                         
   8  10   3        201.49        211.56         3.82 o                         
   9  10   3        364.14        353.11         4.15 o                         
  10  10   3       1527.70       1464.94         7.16 o                         
  11  10   3        584.13        580.22         5.06 o                         
  12  10   3        743.92        692.85         4.28 o                         
  13  10   3        380.06        384.25         3.12 o                         
  14  10   3         73.47         69.20         1.53 o                         
  15  10   3        127.60        138.51         2.99 o                         
  16  10   3        147.68        157.46         3.67 o                         
 -17  11   3        730.22        768.31         5.94 o                         
 -16  11   3        283.13        321.67         4.04 o                         
 -15  11   3         42.03         40.00         2.02 o                         
 -14  11   3         26.96         34.48         1.42 o                         
 -13  11   3          0.29          1.12         0.80 o                         
 -12  11   3        264.50        265.41         3.73 o                         
 -11  11   3          0.26          0.73         1.10 o                         
 -10  11   3          5.63          6.12         1.29 o                         
  -9  11   3        127.97        136.16         2.28 o                         
  -8  11   3       1146.94       1085.83         4.93 o                         
  -7  11   3        249.53        262.40         2.99 o                         
  -6  11   3         37.57         48.65         1.42 o                         
  -5  11   3       1156.05       1167.72         5.12 o                         
  -4  11   3        323.34        322.68         2.34 o                         
  -3  11   3        487.62        445.86         2.86 o                         
  -2  11   3         37.75         33.56         1.11 o                         
  -1  11   3         52.89         49.07         1.34 o                         
   0  11   3        938.48        827.73         4.79 o                         
   1  11   3         46.86         51.11         1.26 o                         
   2  11   3       1418.08       1393.98         6.13 o                         
   3  11   3          0.04          2.52         0.69 o                         
   4  11   3          3.00         12.04         1.16 o                         
   5  11   3         22.79         23.62         1.08 o                         
   6  11   3         26.75         42.87         1.21 o                         
   7  11   3         79.70         71.17         1.85 o                         
   8  11   3        880.47        791.16         5.00 o                         
   9  11   3         45.01         49.15         1.90 o                         
  10  11   3        207.23        201.48         4.01 o                         
  11  11   3         34.94         35.73         1.97 o                         
  12  11   3        272.33        277.41         2.95 o                         
  13  11   3         30.50         28.74         1.25 o                         
  14  11   3        192.97        193.86         2.36 o                         
  15  11   3         60.78         58.75         1.73 o                         
 -16  12   3         36.73         44.04         1.59 o                         
 -15  12   3        135.47        145.94         2.44 o                         
 -14  12   3        295.74        300.19         3.99 o                         
 -13  12   3         32.37         32.30         1.21 o                         
 -12  12   3         40.25         45.57         1.15 o                         
 -11  12   3        389.55        381.88         5.26 o                         
 -10  12   3         22.01         27.19         1.58 o                         
  -9  12   3         12.92         17.61         1.78 o                         
  -8  12   3        851.37        811.92         5.73 o                         
  -7  12   3        154.47        177.81         3.05 o                         
  -6  12   3        768.43        760.45         4.79 o                         
  -5  12   3       6719.44       6519.13        20.21 o                         
  -4  12   3          1.20          6.58         1.29 o                         
  -3  12   3       1299.99       1276.49         6.13 o                         
  -2  12   3        138.03        128.86         2.00 o                         
  -1  12   3        794.91        795.27         5.13 o                         
   0  12   3         89.37         77.15         1.82 o                         
   1  12   3       3983.58       3948.87        15.07 o                         
   2  12   3         19.57         27.49         1.56 o                         
   3  12   3        307.70        343.75         3.19 o                         
   4  12   3         13.78         11.61         1.23 o                         
   5  12   3        172.05        185.25         3.20 o                         
   6  12   3         36.93         35.35         1.41 o                         
   7  12   3        969.52        968.12         5.97 o                         
   8  12   3        389.86        399.80         3.86 o                         
   9  12   3          0.40          7.47         1.43 o                         
  10  12   3         42.37         36.34         2.04 o                         
  11  12   3          7.76          9.17         0.87 o                         
  12  12   3        481.85        504.66         4.32 o                         
  13  12   3          6.16          4.42         0.91 o                         
  14  12   3        275.13        303.54         2.77 o                         
  15  12   3          0.01          3.17         0.91 o                         
 -15  13   3         40.10         39.80         1.73 o                         
 -14  13   3        325.42        346.41         3.75 o                         
 -13  13   3          2.30          4.72         0.89 o                         
 -12  13   3        137.74        164.40         2.26 o                         
 -11  13   3        399.43        358.60         3.84 o                         
 -10  13   3         39.44         33.30         2.03 o                         
  -9  13   3        825.12        819.70         6.66 o                         
  -8  13   3        332.59        341.63         3.95 o                         
  -7  13   3         98.89         84.23         1.69 o                         
  -6  13   3        152.65        168.04         2.56 o                         
  -5  13   3          3.71          6.30         1.01 o                         
  -4  13   3         14.69         14.45         1.60 o                         
  -3  13   3        100.36         93.31         2.43 o                         
  -2  13   3        186.23        178.02         3.06 o                         
  -1  13   3        102.99         98.03         2.45 o                         
   0  13   3        297.24        291.19         2.89 o                         
   1  13   3         46.76         54.41         1.61 o                         
   2  13   3        286.22        291.93         3.09 o                         
   3  13   3          2.16          0.76         0.93 o                         
   4  13   3         94.20         76.78         2.01 o                         
   5  13   3       1077.66       1079.10         5.35 o                         
   6  13   3        165.18        160.45         2.69 o                         
   7  13   3        332.56        341.82         4.45 o                         
   8  13   3         66.84         49.38         1.85 o                         
   9  13   3         55.44         51.67         2.13 o                         
  10  13   3          8.78          5.22         0.84 o                         
  11  13   3          0.84          1.43         0.82 o                         
  12  13   3          0.18          0.14         0.87 o                         
  13  13   3        174.34        170.56         2.84 o                         
  14  13   3          7.28          6.03         0.92 o                         
 -14  14   3         17.31         14.89         1.23 o                         
 -13  14   3         73.27         66.90         1.82 o                         
 -12  14   3         50.47         45.37         1.47 o                         
 -11  14   3        205.26        188.59         2.20 o                         
 -10  14   3        138.14        150.57         2.80 o                         
  -9  14   3        460.34        472.54         3.62 o                         
  -8  14   3          0.74          0.88         1.62 o                         
  -7  14   3       1420.19       1433.98         9.60 o                         
  -6  14   3         69.72         71.34         2.00 o                         
  -5  14   3       1356.79       1358.30         6.88 o                         
  -4  14   3        179.14        167.98         3.12 o                         
  -3  14   3        318.98        301.13         4.12 o                         
  -2  14   3        564.85        522.00         4.50 o                         
  -1  14   3        268.43        258.91         3.36 o                         
   0  14   3          4.11          7.39         1.23 o                         
   1  14   3       1501.92       1407.68         6.55 o                         
   2  14   3          0.22          3.29         1.29 o                         
   3  14   3       1291.84       1303.74         6.66 o                         
   4  14   3        142.95        140.17         2.74 o                         
   5  14   3        435.93        412.78         4.25 o                         
   6  14   3         96.17         82.23         2.66 o                         
   7  14   3        287.72        294.52         3.96 o                         
   8  14   3        127.57        116.12         1.94 o                         
   9  14   3         17.94         21.66         1.29 o                         
  10  14   3         23.32         20.67         1.07 o                         
  11  14   3         12.65          8.12         1.00 o                         
  12  14   3         85.67         86.27         1.86 o                         
  13  14   3         30.63         33.99         1.39 o                         
 -13  15   3         20.73         27.47         1.42 o                         
 -12  15   3        159.01        146.12         2.57 o                         
 -11  15   3         19.35         10.16         1.16 o                         
 -10  15   3        218.19        186.05         3.03 o                         
  -9  15   3          8.99         10.15         0.97 o                         
  -8  15   3        116.85        138.16         2.23 o                         
  -7  15   3        112.61        111.37         2.01 o                         
  -6  15   3        260.72        253.89         3.38 o                         
  -5  15   3        232.33        211.65         4.51 o                         
  -4  15   3         22.80         21.70         1.68 o                         
  -3  15   3         10.44         12.31         2.25 o                         
  -2  15   3        179.15        168.72         3.03 o                         
  -1  15   3         64.89         62.82         1.60 o                         
   0  15   3        351.32        345.78         3.67 o                         
   1  15   3         11.57         15.03         1.39 o                         
   2  15   3        589.39        539.07         4.70 o                         
   3  15   3         95.98        109.84         1.94 o                         
   4  15   3         14.98         21.06         2.08 o                         
   5  15   3        142.71        141.32         3.31 o                         
   6  15   3         30.49         34.25         1.23 o                         
   7  15   3        617.00        601.24         4.48 o                         
   8  15   3        140.38        142.47         2.00 o                         
   9  15   3        133.32        127.15         2.05 o                         
  10  15   3        135.87        143.60         2.29 o                         
  11  15   3          2.13          7.68         0.87 o                         
  12  15   3          9.44         10.92         1.16 o                         
 -12  16   3        251.92        274.13         3.46 o                         
 -11  16   3         31.22         46.47         1.98 o                         
 -10  16   3         85.70         85.38         2.17 o                         
  -9  16   3         41.81         38.52         1.80 o                         
  -8  16   3        108.59        112.80         2.22 o                         
  -7  16   3         45.12         49.84         1.61 o                         
  -6  16   3          9.56         10.21         1.08 o                         
  -5  16   3        581.19        615.64         4.95 o                         
  -4  16   3         39.72         45.29         1.66 o                         
  -3  16   3       1097.44       1104.80         7.69 o                         
  -2  16   3          0.08          2.25         1.91 o                         
  -1  16   3        583.11        567.87         4.43 o                         
   0  16   3          3.57          4.10         1.63 o                         
   1  16   3        207.50        187.59         3.24 o                         
   2  16   3         19.22         18.46         1.79 o                         
   3  16   3          2.67          5.67         0.78 o                         
   4  16   3         20.16         20.44         1.13 o                         
   5  16   3         77.68         78.63         1.98 o                         
   6  16   3          0.68          0.26         0.89 o                         
   7  16   3        489.37        467.93         3.59 o                         
   8  16   3          2.30          1.21         0.84 o                         
   9  16   3        245.74        244.02         3.84 o                         
  10  16   3        191.11        190.72         2.40 o                         
  11  16   3        112.71        138.65         2.16 o                         
 -11  17   3        127.92        124.64         2.32 o                         
 -10  17   3        222.38        186.92         3.01 o                         
  -9  17   3        244.03        263.96         4.01 o                         
  -8  17   3        688.35        669.07         5.63 o                         
  -7  17   3         58.24         65.97         2.22 o                         
  -6  17   3        145.04        145.22         2.56 o                         
  -5  17   3         31.20         21.81         1.41 o                         
  -4  17   3        141.50        153.99         2.70 o                         
  -3  17   3         99.45         86.16         2.35 o                         
  -2  17   3         21.96         25.47         1.44 o                         
  -1  17   3         50.10         59.05         2.07 o                         
   0  17   3          6.08          9.16         1.14 o                         
   1  17   3          3.13          1.27         0.73 o                         
   2  17   3        293.04        333.85         3.06 o                         
   3  17   3          0.14          1.75         0.85 o                         
   4  17   3        167.77        173.05         2.90 o                         
   5  17   3         37.00         44.97         1.62 o                         
   6  17   3        336.84        317.18         4.41 o                         
   7  17   3          0.22          0.12         0.91 o                         
   8  17   3        144.52        145.65         2.49 o                         
   9  17   3         76.58         95.71         2.21 o                         
  -9  18   3        363.25        387.11         4.28 o                         
  -8  18   3        459.63        458.21         4.55 o                         
  -7  18   3        148.40        155.03         5.26 o                         
  -6  18   3         29.35         30.47         1.67 o                         
  -5  18   3         20.10         21.23         1.46 o                         
  -4  18   3          0.83          0.33         1.10 o                         
  -3  18   3        224.20        234.16         3.70 o                         
  -2  18   3          6.31          6.39         1.34 o                         
  -1  18   3          1.13          3.25         1.02 o                         
   0  18   3          0.00         15.31         1.19 o                         
   1  18   3        237.97        245.92         3.17 o                         
   2  18   3         44.17         46.90         1.95 o                         
   3  18   3        203.17        200.94         3.23 o                         
   4  18   3         72.25         77.81         2.05 o                         
   5  18   3        597.46        588.12         6.52 o                         
   6  18   3        180.91        192.32         3.54 o                         
   7  18   3          0.36          2.66         1.21 o                         
   8  18   3         13.02         17.15         1.48 o                         
  -7  19   3         66.14         67.12         2.64 o                         
  -6  19   3         50.05         55.37         2.09 o                         
  -5  19   3        181.97        201.12         3.78 o                         
  -4  19   3         56.42         68.95         2.31 o                         
  -3  19   3         70.60         87.20         2.47 o                         
  -2  19   3        201.96        227.66         3.36 o                         
  -1  19   3         34.92         36.55         1.81 o                         
   0  19   3        789.88        825.19         6.39 o                         
   1  19   3         11.33         17.33         1.53 o                         
   2  19   3        305.25        320.21         4.81 o                         
   3  19   3        192.66        193.82         3.33 o                         
   4  19   3          1.12          0.41         1.42 o                         
   5  19   3        126.29        124.40         3.10 o                         
  -3  20   3          6.19          5.96         1.29 o                         
  -2  20   3         35.43         32.17         1.79 o                         
  -1  20   3         82.98         77.49         2.34 o                         
   0  20   3        315.72        317.45         5.10 o                         
   1  20   3          2.91          2.08         1.27 o                         
 -20   0   4        278.20        304.80         5.78 o                         
 -18   0   4        226.31        256.53         4.40 o                         
 -16   0   4          1.47          3.14         1.54 o                         
 -14   0   4       1727.10       1688.43        12.07 o                         
 -12   0   4       1922.62       1911.23        11.37 o                         
 -10   0   4        168.82        206.12         3.51 o                         
  -8   0   4      11585.00      12145.10        47.24 o                         
  -6   0   4       2591.13       2709.66        10.60 o                         
  -4   0   4       6613.77       7215.91        25.48 o                         
  -2   0   4      42612.94      45150.45       181.05 o                         
   0   0   4      90201.01      99727.04       779.78 o                         
   2   0   4        289.93        333.77         2.04 o                         
   4   0   4      16181.88      17631.77        49.88 o                         
   6   0   4       9750.82      10228.99        32.13 o                         
   8   0   4        870.89        716.14         5.22 o                         
  10   0   4       1052.88        988.05         7.87 o                         
  12   0   4        730.42        767.53         7.38 o                         
  14   0   4          0.77          2.30         1.42 o                         
  16   0   4         19.75         24.83         1.57 o                         
  18   0   4          0.00         -1.46         1.46 o                         
 -20   1   4        274.82        296.24         3.78 o                         
 -19   1   4         30.08         30.42         1.51 o                         
 -18   1   4         25.22         40.35         1.61 o                         
 -17   1   4         31.27         28.69         1.56 o                         
 -16   1   4        419.54        421.72         4.84 o                         
 -15   1   4         30.68         23.83         1.94 o                         
 -14   1   4        572.38        498.39         3.65 o                         
 -13   1   4         52.44         37.92         1.34 o                         
 -12   1   4          0.48          1.43         0.82 o                         
 -11   1   4        165.51        162.86         2.49 o                         
 -10   1   4        232.25        233.84         2.97 o                         
  -9   1   4       2673.98       2685.98         8.54 o                         
  -8   1   4        303.57        307.94         1.98 o                         
  -7   1   4        201.04        257.92         2.07 o                         
  -6   1   4        525.42        513.92         2.27 o                         
  -5   1   4        710.44        745.20         3.21 o                         
  -4   1   4          0.82          1.70         0.39 o                         
  -3   1   4      24909.61      26774.80        65.63 o                         
  -2   1   4        401.17        358.47         1.46 o                         
  -1   1   4       1966.21       2124.25         5.41 o                         
   0   1   4        507.13        516.03         1.94 o                         
   1   1   4        215.62        290.88         1.25 o                         
   2   1   4       2989.79       2705.05         6.79 o                         
   3   1   4       4618.17       4696.42        10.03 o                         
   4   1   4       3066.12       2937.23         7.06 o                         
   5   1   4        236.47        289.94         1.68 o                         
   6   1   4        745.23        608.55         2.71 o                         
   7   1   4       2138.06       2165.37         6.75 o                         
   8   1   4        201.95        172.40         1.97 o                         
   9   1   4         97.80         98.23         2.20 o                         
  10   1   4        705.67        661.28         3.47 o                         
  11   1   4        232.27        188.82         2.34 o                         
  12   1   4       1559.44       1578.77         8.04 o                         
  13   1   4         84.39         72.51         2.30 o                         
  14   1   4         16.42         20.88         1.62 o                         
  15   1   4         29.98         28.23         1.30 o                         
  16   1   4         92.45         89.66         1.95 o                         
  17   1   4          5.81          9.63         1.15 o                         
  18   1   4        107.35        115.17         2.48 o                         
 -20   2   4          1.22          0.76         1.17 o                         
 -19   2   4        298.39        322.38         3.68 o                         
 -18   2   4          2.01          1.76         0.96 o                         
 -17   2   4        339.15        351.50         3.44 o                         
 -16   2   4         27.67         21.49         1.84 o                         
 -15   2   4         62.63         60.14         1.55 o                         
 -14   2   4          6.77          6.35         1.41 o                         
 -13   2   4       1848.24       1758.60         7.15 o                         
 -12   2   4        204.63        172.20         2.02 o                         
 -11   2   4        315.41        272.14         2.64 o                         
 -10   2   4        413.55        383.10         3.20 o                         
  -9   2   4        253.15        237.40         2.55 o                         
  -8   2   4       1822.47       1910.87         6.23 o                         
  -7   2   4       1065.32       1004.93         3.66 o                         
  -6   2   4       2863.10       3194.17         8.28 o                         
  -5   2   4       1695.50       1570.77         4.73 o                         
  -4   2   4       1043.44       1005.08         3.43 o                         
  -3   2   4          0.43          5.80         0.26 o                         
  -2   2   4       6376.06       6038.45        14.92 o                         
  -1   2   4        274.15        234.78         1.11 o                         
   0   2   4       6232.36       6518.96        15.74 o                         
   1   2   4        315.17        322.96         1.34 o                         
   2   2   4       8633.92       9613.11        22.15 o                         
   3   2   4        221.72        251.11         1.40 o                         
   4   2   4      13986.48      15565.61        34.45 o                         
   5   2   4         55.07         70.18         1.19 o                         
   6   2   4       2101.38       2175.00         6.25 o                         
   7   2   4         40.67         58.49         1.08 o                         
   8   2   4        752.13        696.81         3.99 o                         
   9   2   4       1254.31       1234.83         5.51 o                         
  10   2   4        113.31         93.09         1.60 o                         
  11   2   4         27.44         32.29         1.46 o                         
  12   2   4         16.76         15.71         1.46 o                         
  13   2   4        861.24        869.22         4.65 o                         
  14   2   4         29.39         27.77         1.25 o                         
  15   2   4        417.74        407.51         3.50 o                         
  16   2   4         91.11         96.98         2.53 o                         
  17   2   4        317.79        323.83         3.43 o                         
  18   2   4          0.55          1.14         1.28 o                         
 -20   3   4         83.45         75.01         2.26 o                         
 -19   3   4        406.05        393.58         4.51 o                         
 -18   3   4         64.24         67.32         2.33 o                         
 -17   3   4        652.08        651.27         4.66 o                         
 -16   3   4          7.65          5.16         1.83 o                         
 -15   3   4         45.48         45.07         2.23 o                         
 -14   3   4         74.23         82.08         1.89 o                         
 -13   3   4        770.65        794.14         5.03 o                         
 -12   3   4        163.08        158.25         2.53 o                         
 -11   3   4       1323.31       1214.45         5.69 o                         
 -10   3   4        499.43        500.08         3.52 o                         
  -9   3   4       3080.19       3261.56         9.97 o                         
  -8   3   4       1223.29       1189.55         4.49 o                         
  -7   3   4       8208.43       8819.51        21.60 o                         
  -6   3   4       2050.12       2095.48         6.57 o                         
  -5   3   4       5548.74       5557.61        12.87 o                         
  -4   3   4        123.58        113.99         1.22 o                         
  -3   3   4          0.43          5.51         0.74 o                         
  -2   3   4         22.34         14.66         0.47 o                         
  -1   3   4      13664.45      14584.12        35.07 o                         
   0   3   4        542.32        487.31         1.81 o                         
   1   3   4       5037.45       5691.82        14.85 o                         
   2   3   4         71.76         57.81         0.78 o                         
   3   3   4          0.04          5.71         0.51 o                         
   4   3   4       1490.42       1647.13         4.96 o                         
   5   3   4          4.08         11.18         0.69 o                         
   6   3   4       1004.17       1065.94         3.71 o                         
   7   3   4       2598.07       2586.09         7.35 o                         
   8   3   4        197.47        231.53         2.23 o                         
   9   3   4        902.48       1000.07         4.13 o                         
  10   3   4         52.22         50.34         1.20 o                         
  11   3   4        102.67         98.09         1.76 o                         
  12   3   4        252.94        240.52         3.47 o                         
  13   3   4        426.49        428.83         4.43 o                         
  14   3   4         28.83         31.65         1.85 o                         
  15   3   4        474.40        481.66         3.91 o                         
  16   3   4        297.03        313.49         3.22 o                         
  17   3   4        219.93        224.13         3.15 o                         
  18   3   4        376.38        360.91         4.44 o                         
 -19   4   4       1405.51       1479.11         9.24 o                         
 -18   4   4        266.47        257.36         3.78 o                         
 -17   4   4       1461.85       1538.05         7.86 o                         
 -16   4   4        380.11        375.83         4.74 o                         
 -15   4   4        135.47        134.95         2.96 o                         
 -14   4   4        275.45        288.37         4.14 o                         
 -13   4   4       1035.02        938.83         5.00 o                         
 -12   4   4        735.86        734.67         4.22 o                         
 -11   4   4        263.71        282.01         2.47 o                         
 -10   4   4        601.38        553.85         5.04 o                         
  -9   4   4       1014.85       1014.25         4.76 o                         
  -8   4   4       5857.13       6188.30        17.09 o                         
  -7   4   4        793.67        786.58         4.10 o                         
  -6   4   4        871.23        982.36         3.80 o                         
  -5   4   4        336.60        388.61         2.27 o                         
  -4   4   4       1904.21       2230.71         6.13 o                         
  -3   4   4         10.77         18.28         0.62 o                         
  -1   4   4       1435.00       1428.48         4.35 o                         
   0   4   4       1152.31       1433.68         4.13 o                         
   1   4   4         60.84         44.53         0.79 o                         
   2   4   4         18.19         34.23         0.75 o                         
   3   4   4         94.99        132.13         1.44 o                         
   4   4   4        229.91        367.88         2.33 o                         
   5   4   4         90.79         99.64         1.53 o                         
   6   4   4       2464.09       2655.82         7.56 o                         
   7   4   4       5116.95       5092.55        13.28 o                         
   8   4   4        162.83        146.14         2.13 o                         
   9   4   4       2108.13       2054.58         6.94 o                         
  10   4   4        904.93        834.19         4.07 o                         
  11   4   4        144.14        128.78         2.06 o                         
  12   4   4          4.93         12.82         1.18 o                         
  13   4   4        619.06        562.24         4.93 o                         
  14   4   4        366.59        366.45         4.87 o                         
  15   4   4        801.23        811.82         5.08 o                         
  16   4   4        182.19        185.35         3.16 o                         
  17   4   4         12.14         12.23         1.25 o                         
  18   4   4         94.39        104.41         2.43 o                         
 -19   5   4        160.28        149.29         3.23 o                         
 -18   5   4         53.90         62.56         1.59 o                         
 -17   5   4        139.45        139.86         2.65 o                         
 -16   5   4         46.95         53.45         1.60 o                         
 -15   5   4          1.09         -0.28         1.48 o                         
 -14   5   4        224.77        218.32         2.97 o                         
 -13   5   4         38.52         27.03         1.25 o                         
 -12   5   4       2123.44       1971.74         7.89 o                         
 -11   5   4        493.26        496.83         3.77 o                         
 -10   5   4        443.55        484.75         3.12 o                         
  -9   5   4       1324.46       1207.48         5.93 o                         
  -8   5   4         65.83         72.83         1.73 o                         
  -7   5   4       1327.36       1368.56         5.11 o                         
  -6   5   4        199.17        136.65         1.67 o                         
  -5   5   4        350.12        395.66         2.29 o                         
  -4   5   4        116.68        142.86         1.32 o                         
  -3   5   4        888.40       1119.91         3.82 o                         
  -2   5   4        107.44        204.32         1.82 o                         
  -1   5   4       2585.96       2927.21         7.59 o                         
   0   5   4        173.51        237.00         1.42 o                         
   1   5   4         16.10         17.95         0.69 o                         
   2   5   4       1368.86       1270.98         4.19 o                         
   3   5   4          0.27          2.35         0.71 o                         
   4   5   4        581.30        525.51         2.87 o                         
   5   5   4          0.58          2.39         0.87 o                         
   6   5   4       1799.63       1772.28         5.82 o                         
   7   5   4       2694.61       2805.50         8.64 o                         
   8   5   4       3661.74       3478.10        11.05 o                         
   9   5   4        588.90        609.54         3.70 o                         
  10   5   4          1.30          3.62         0.85 o                         
  11   5   4         91.91         84.37         1.74 o                         
  12   5   4        288.38        288.56         3.39 o                         
  13   5   4         18.83         15.74         1.50 o                         
  14   5   4         47.89         46.42         2.03 o                         
  15   5   4        203.33        197.56         2.40 o                         
  16   5   4         60.74         61.60         1.75 o                         
  17   5   4         59.72         78.16         2.00 o                         
  18   5   4         92.92         88.98         2.99 o                         
 -19   6   4        333.67        322.19         4.28 o                         
 -18   6   4        138.30        139.50         2.55 o                         
 -17   6   4        179.16        179.46         2.48 o                         
 -16   6   4        444.54        442.63         3.65 o                         
 -15   6   4         74.53         83.35         1.85 o                         
 -14   6   4        265.45        262.14         3.14 o                         
 -13   6   4       3771.72       3709.12        13.60 o                         
 -12   6   4         11.75         14.32         1.45 o                         
 -11   6   4       2060.86       2033.29         8.67 o                         
 -10   6   4        649.76        577.72         3.69 o                         
  -9   6   4        802.18        719.67         3.69 o                         
  -8   6   4        815.12        839.60         5.14 o                         
  -7   6   4        640.58        634.16         3.75 o                         
  -6   6   4       1687.23       1795.35         6.00 o                         
  -5   6   4       3315.75       3366.30         9.90 o                         
  -4   6   4       3574.21       3959.42        10.72 o                         
  -3   6   4        287.17        258.77         2.57 o                         
  -2   6   4         32.71         54.24         1.36 o                         
  -1   6   4        792.93        863.55         3.21 o                         
   0   6   4          0.89          2.65         0.62 o                         
   1   6   4       1608.82       1607.39         5.19 o                         
   2   6   4       1356.28       1682.06         5.93 o                         
   3   6   4        263.93        292.60         2.10 o                         
   4   6   4        247.46        301.27         2.25 o                         
   5   6   4         63.05         85.27         1.80 o                         
   6   6   4        165.64        192.31         2.20 o                         
   7   6   4        685.57        731.23         3.97 o                         
   8   6   4         66.22         59.57         1.36 o                         
   9   6   4        985.42       1012.24         4.32 o                         
  10   6   4        628.66        616.58         3.39 o                         
  11   6   4        764.67        719.10         4.63 o                         
  12   6   4        431.10        435.31         3.87 o                         
  13   6   4          1.86          2.29         1.51 o                         
  14   6   4         41.50         41.13         1.51 o                         
  15   6   4        139.01        140.20         2.31 o                         
  16   6   4          2.16          2.35         1.16 o                         
  17   6   4        148.10        163.00         2.83 o                         
 -19   7   4          9.63          9.41         1.28 o                         
 -18   7   4          2.34          2.88         1.01 o                         
 -17   7   4        117.13        115.03         2.58 o                         
 -16   7   4          0.31          1.58         0.92 o                         
 -15   7   4         87.98        105.29         1.81 o                         
 -14   7   4        493.12        494.86         4.20 o                         
 -13   7   4        271.96        284.32         3.68 o                         
 -12   7   4        251.24        267.56         3.20 o                         
 -11   7   4        530.09        532.24         4.54 o                         
 -10   7   4        843.31        733.50         5.27 o                         
  -9   7   4        815.51        768.18         4.27 o                         
  -8   7   4       1012.03        888.19         4.86 o                         
  -7   7   4        315.68        399.86         3.60 o                         
  -6   7   4       1655.15       1656.25         6.79 o                         
  -5   7   4        120.46        155.45         2.27 o                         
  -4   7   4         85.57        126.90         1.89 o                         
  -3   7   4       1567.36       1507.69         5.55 o                         
  -2   7   4        624.10        714.28         3.84 o                         
  -1   7   4         45.16         56.77         1.21 o                         
   0   7   4        486.22        473.08         2.71 o                         
   1   7   4       3722.01       4100.72        11.97 o                         
   2   7   4        262.62        284.67         2.04 o                         
   3   7   4        234.56        253.57         2.20 o                         
   4   7   4        275.62        371.07         3.48 o                         
   5   7   4       1173.29       1361.39         5.46 o                         
   6   7   4         95.18         89.93         1.46 o                         
   7   7   4        316.62        294.07         2.98 o                         
   8   7   4         47.20         76.10         1.63 o                         
   9   7   4         68.84         62.53         1.35 o                         
  10   7   4         62.87         66.41         1.49 o                         
  11   7   4        245.33        249.26         2.45 o                         
  12   7   4         16.61         19.73         1.32 o                         
  13   7   4        243.91        220.81         2.79 o                         
  14   7   4          4.13          4.36         0.82 o                         
  15   7   4          2.75          3.27         0.79 o                         
  16   7   4         46.05         61.27         2.15 o                         
  17   7   4         44.28         51.12         1.81 o                         
 -18   8   4         51.91         58.51         1.82 o                         
 -17   8   4         64.75         64.03         1.88 o                         
 -16   8   4          0.05          0.32         0.89 o                         
 -15   8   4        302.44        302.66         3.08 o                         
 -14   8   4          0.02          0.87         1.66 o                         
 -13   8   4       1493.28       1432.34         7.44 o                         
 -12   8   4        141.57        128.48         2.46 o                         
 -11   8   4         24.31         30.30         1.34 o                         
 -10   8   4        641.62        630.19         3.79 o                         
  -9   8   4        736.35        649.27         3.90 o                         
  -8   8   4          5.36          3.67         0.68 o                         
  -7   8   4       5522.25       5161.93        15.84 o                         
  -6   8   4       2807.45       2876.46         9.95 o                         
  -5   8   4       2848.82       2660.50         8.75 o                         
  -4   8   4       2290.58       2243.74         7.83 o                         
  -3   8   4       1694.20       1648.66         5.85 o                         
  -2   8   4       2909.76       2754.92         8.76 o                         
  -1   8   4         34.42         28.04         0.96 o                         
   0   8   4        743.54        972.65         3.84 o                         
   1   8   4        615.27        687.30         3.82 o                         
   2   8   4        122.75        156.22         1.63 o                         
   3   8   4        860.57        842.68         3.94 o                         
   4   8   4          5.74          5.70         1.46 o                         
   5   8   4       1174.45       1155.52         5.98 o                         
   6   8   4       1542.11       1559.72         6.55 o                         
   7   8   4          1.28          2.20         0.99 o                         
   8   8   4         89.40         80.89         1.82 o                         
   9   8   4        579.64        543.85         3.89 o                         
  10   8   4        160.11        140.19         1.99 o                         
  11   8   4         39.16         41.76         1.41 o                         
  12   8   4        212.03        196.45         2.84 o                         
  13   8   4         78.30         70.55         1.31 o                         
  14   8   4        108.82        100.37         1.68 o                         
  15   8   4         19.07         22.39         1.43 o                         
  16   8   4          2.95          3.89         0.98 o                         
  17   8   4        139.82        143.74         2.60 o                         
 -18   9   4          0.22         -0.49         0.99 o                         
 -17   9   4         59.17         67.13         1.95 o                         
 -16   9   4          4.51          7.35         1.09 o                         
 -15   9   4          0.13          1.10         0.87 o                         
 -14   9   4        486.94        483.07         3.90 o                         
 -13   9   4         35.65         36.34         2.03 o                         
 -12   9   4        280.28        294.46         4.21 o                         
 -11   9   4         78.05         75.03         1.88 o                         
 -10   9   4         81.13         81.83         2.03 o                         
  -9   9   4         17.08         17.96         1.25 o                         
  -8   9   4         19.10         19.69         1.00 o                         
  -7   9   4        108.00         92.00         1.60 o                         
  -6   9   4        592.94        576.45         3.91 o                         
  -5   9   4        629.08        555.31         4.49 o                         
  -4   9   4        104.73        103.01         2.07 o                         
  -3   9   4       1270.32       1271.15         5.36 o                         
  -2   9   4        183.96        162.19         2.33 o                         
  -1   9   4        168.29        187.93         2.50 o                         
   0   9   4          1.47          1.16         1.04 o                         
   1   9   4         23.52         43.75         1.60 o                         
   2   9   4       1672.09       1668.31         6.29 o                         
   3   9   4          0.51          2.99         1.39 o                         
   4   9   4         27.55          8.82         1.10 o                         
   5   9   4        826.74        833.04         3.90 o                         
   6   9   4         69.40         64.94         1.54 o                         
   7   9   4          7.91          8.20         1.21 o                         
   8   9   4          0.90          1.27         1.16 o                         
   9   9   4       1309.54       1273.86         7.03 o                         
  10   9   4        233.43        238.85         3.36 o                         
  11   9   4        698.53        707.49         4.57 o                         
  12   9   4          1.18          2.64         1.67 o                         
  13   9   4          4.51          1.29         0.67 o                         
  14   9   4         49.24         64.50         1.58 o                         
  15   9   4        416.82        389.22         3.77 o                         
  16   9   4        308.17        303.59         3.79 o                         
 -17  10   4          0.00          0.32         0.99 o                         
 -16  10   4         85.57         89.93         2.31 o                         
 -15  10   4         17.51         22.11         1.51 o                         
 -14  10   4         99.71         90.22         2.08 o                         
 -13  10   4        111.09        116.06         2.64 o                         
 -12  10   4        109.97        110.60         2.56 o                         
 -11  10   4         62.36         64.90         2.11 o                         
 -10  10   4          4.66          6.63         1.35 o                         
  -9  10   4        306.68        298.47         3.04 o                         
  -8  10   4          4.40          2.64         1.02 o                         
  -7  10   4        908.19        816.78         4.85 o                         
  -6  10   4        588.11        589.87         3.62 o                         
  -5  10   4       3380.05       3181.00        12.54 o                         
  -4  10   4        668.68        678.97         3.66 o                         
  -3  10   4       2247.28       2204.79         8.30 o                         
  -2  10   4       1526.75       1529.01         7.77 o                         
  -1  10   4       1630.52       1559.35         6.11 o                         
   0  10   4        670.98        642.26         3.34 o                         
   1  10   4       1926.13       1695.40         6.65 o                         
   2  10   4        471.26        468.02         2.61 o                         
   3  10   4        667.57        639.10         4.98 o                         
   4  10   4         14.29         13.65         0.77 o                         
   5  10   4         27.69         33.99         1.35 o                         
   6  10   4          9.89          6.81         1.11 o                         
   7  10   4       1435.54       1397.09         6.28 o                         
   8  10   4         89.34         99.49         2.72 o                         
   9  10   4        576.94        555.34         3.92 o                         
  10  10   4        743.58        732.45         6.68 o                         
  11  10   4         69.32         79.23         1.47 o                         
  12  10   4        535.06        585.79         4.13 o                         
  13  10   4        136.57        124.37         1.91 o                         
  14  10   4         39.56         41.15         1.48 o                         
  15  10   4        323.74        351.71         3.75 o                         
  16  10   4        175.48        184.97         2.99 o                         
 -17  11   4        166.00        180.37         3.80 o                         
 -16  11   4          2.97          4.47         1.06 o                         
 -15  11   4        157.85        163.59         3.30 o                         
 -14  11   4         14.23         16.28         1.22 o                         
 -13  11   4        388.12        390.51         3.13 o                         
 -12  11   4         36.21         25.76         1.72 o                         
 -11  11   4         22.14         18.96         1.48 o                         
 -10  11   4         62.85         52.83         1.87 o                         
  -9  11   4        549.19        523.36         3.72 o                         
  -8  11   4        997.81        945.86         4.74 o                         
  -7  11   4        294.31        287.33         3.57 o                         
  -6  11   4       1776.77       1659.54         6.93 o                         
  -5  11   4        906.68        866.94         4.89 o                         
  -4  11   4        310.10        288.93         2.88 o                         
  -3  11   4        197.18        192.92         1.86 o                         
  -2  11   4        993.26        921.68         4.52 o                         
  -1  11   4        362.03        380.92         3.01 o                         
   0  11   4       3567.31       3478.39        12.37 o                         
   1  11   4        741.93        727.90         4.59 o                         
   2  11   4       1501.10       1433.18         6.83 o                         
   3  11   4          1.53          3.17         1.06 o                         
   4  11   4         20.55         12.10         1.03 o                         
   5  11   4         79.85         79.69         2.03 o                         
   6  11   4         71.56         92.04         1.96 o                         
   7  11   4          3.87          5.66         1.38 o                         
   8  11   4          8.37          5.95         1.12 o                         
   9  11   4        689.44        643.47         4.46 o                         
  10  11   4        125.83        121.53         3.10 o                         
  11  11   4        216.49        199.64         2.21 o                         
  12  11   4        197.27        203.72         2.60 o                         
  13  11   4         99.28        103.54         2.41 o                         
  14  11   4        293.04        290.65         3.76 o                         
  15  11   4        133.54        147.77         2.50 o                         
 -16  12   4        961.45       1000.45         6.83 o                         
 -15  12   4          4.14          5.14         0.96 o                         
 -14  12   4          2.24          1.97         0.80 o                         
 -13  12   4         28.41         33.22         1.17 o                         
 -12  12   4        389.40        362.79         2.98 o                         
 -11  12   4         39.08         49.33         2.15 o                         
 -10  12   4        281.21        260.60         4.44 o                         
  -9  12   4          9.18         12.03         1.30 o                         
  -8  12   4         22.98         21.13         1.26 o                         
  -7  12   4         62.36         67.30         1.69 o                         
  -6  12   4          9.59         10.23         1.32 o                         
  -5  12   4        244.97        248.79         3.43 o                         
  -4  12   4        228.75        200.99         2.95 o                         
  -3  12   4        279.72        288.17         3.51 o                         
  -2  12   4        105.95         90.37         2.06 o                         
  -1  12   4          1.15          0.88         0.81 o                         
   0  12   4        811.93        788.53         5.36 o                         
   1  12   4       1286.37       1224.08         5.70 o                         
   2  12   4         53.28         42.54         1.62 o                         
   3  12   4       1410.45       1367.68         7.10 o                         
   4  12   4          0.62          2.30         0.95 o                         
   5  12   4         72.64         81.56         1.78 o                         
   6  12   4        118.74        104.60         2.39 o                         
   7  12   4          3.82          2.03         1.14 o                         
   8  12   4        149.85        154.10         2.37 o                         
   9  12   4          6.98          9.67         1.44 o                         
  10  12   4         82.94         90.30         2.39 o                         
  11  12   4        125.90        120.73         2.74 o                         
  12  12   4        772.59        809.43         5.03 o                         
  13  12   4         46.94         43.07         1.37 o                         
  14  12   4        162.49        169.20         2.53 o                         
 -15  13   4         81.19         96.34         2.30 o                         
 -14  13   4         15.57         17.19         1.21 o                         
 -13  13   4         83.36         80.56         1.98 o                         
 -12  13   4        208.68        193.40         2.71 o                         
 -11  13   4          0.02          0.33         0.67 o                         
 -10  13   4        228.97        207.67         3.04 o                         
  -9  13   4         58.55         59.25         2.75 o                         
  -8  13   4          2.08         -0.61         1.27 o                         
  -7  13   4          6.60          5.36         1.31 o                         
  -6  13   4        346.42        350.62         4.21 o                         
  -5  13   4         45.24         38.75         1.69 o                         
  -4  13   4       1548.68       1511.96         7.00 o                         
  -3  13   4         45.59         43.23         1.70 o                         
  -2  13   4        174.43        163.05         2.20 o                         
  -1  13   4        304.30        324.69         3.67 o                         
   0  13   4       1277.42       1187.73         6.29 o                         
   1  13   4         40.30         47.60         1.47 o                         
   2  13   4          9.22          6.78         1.12 o                         
   3  13   4         30.63         34.57         1.36 o                         
   4  13   4         45.94         59.23         1.75 o                         
   5  13   4          6.64          9.42         1.53 o                         
   6  13   4        103.32        124.77         2.40 o                         
   7  13   4          0.00          1.63         1.54 o                         
   8  13   4        257.17        248.52         3.91 o                         
   9  13   4        243.35        268.97         3.17 o                         
  10  13   4        241.15        243.22         3.38 o                         
  11  13   4         52.12         52.13         1.44 o                         
  12  13   4         18.30         20.10         1.07 o                         
  13  13   4         36.17         35.57         1.57 o                         
  14  13   4         39.84         43.93         1.55 o                         
 -14  14   4         21.70         24.87         1.54 o                         
 -13  14   4          8.55         10.08         1.32 o                         
 -12  14   4          6.43          3.29         1.04 o                         
 -11  14   4        158.21        161.15         2.45 o                         
 -10  14   4        214.42        198.50         2.38 o                         
  -9  14   4         37.28         51.25         1.27 o                         
  -8  14   4         60.82         70.85         2.89 o                         
  -7  14   4         91.08         63.77         2.64 o                         
  -6  14   4          0.29          2.00         1.78 o                         
  -5  14   4       1444.63       1493.50         8.46 o                         
  -4  14   4          4.52          4.51         1.68 o                         
  -3  14   4          2.41          6.95         1.35 o                         
  -2  14   4         22.05         18.46         1.00 o                         
  -1  14   4        658.23        638.37         4.63 o                         
   0  14   4          6.15          5.00         1.30 o                         
   1  14   4        137.99        136.09         2.61 o                         
   2  14   4        282.96        292.28         3.25 o                         
   3  14   4        597.34        584.79         5.24 o                         
   4  14   4        332.74        326.39         3.30 o                         
   5  14   4         89.95         89.80         2.61 o                         
   6  14   4        578.05        561.53         4.45 o                         
   7  14   4          8.58          6.42         1.38 o                         
   8  14   4        639.20        622.71         4.26 o                         
   9  14   4        129.99        118.95         2.07 o                         
  10  14   4        478.86        491.65         4.08 o                         
  11  14   4        211.68        251.06         2.64 o                         
  12  14   4        480.04        509.56         3.77 o                         
  13  14   4         29.83         41.40         1.36 o                         
 -13  15   4          7.75         12.81         1.26 o                         
 -12  15   4         52.49         59.10         1.76 o                         
 -11  15   4          7.19          5.56         1.02 o                         
 -10  15   4         62.01         72.52         1.94 o                         
  -9  15   4          0.02          0.21         0.80 o                         
  -8  15   4        200.00        210.89         3.49 o                         
  -7  15   4         35.28         34.76         1.36 o                         
  -6  15   4        595.85        605.43         6.41 o                         
  -5  15   4         39.81         33.92         2.63 o                         
  -4  15   4       1165.76       1118.67         7.30 o                         
  -3  15   4        161.54        171.02         3.79 o                         
  -2  15   4        317.84        290.36         3.81 o                         
  -1  15   4         49.58         52.82         1.94 o                         
   0  15   4          0.26          1.03         1.58 o                         
   1  15   4        776.86        780.56         5.67 o                         
   2  15   4          1.80          2.25         1.53 o                         
   3  15   4        135.75        124.78         3.02 o                         
   4  15   4         78.50         67.23         2.04 o                         
   5  15   4         84.49         93.89         2.67 o                         
   6  15   4          0.07          1.14         0.84 o                         
   7  15   4         96.52        105.69         1.92 o                         
   8  15   4         55.08         51.03         1.45 o                         
   9  15   4         65.26         55.83         1.65 o                         
  10  15   4        581.67        601.34         4.44 o                         
  11  15   4         19.51         16.30         1.07 o                         
  12  15   4        656.15        666.96         4.77 o                         
 -12  16   4         78.03         75.03         2.34 o                         
 -11  16   4         75.71         86.34         2.34 o                         
 -10  16   4        113.50        117.52         2.41 o                         
  -9  16   4         57.47         55.00         1.76 o                         
  -8  16   4        220.18        217.55         2.82 o                         
  -7  16   4        497.95        458.95         4.80 o                         
  -6  16   4         10.24         14.61         1.16 o                         
  -5  16   4        891.18        889.68         6.02 o                         
  -4  16   4         67.78         65.63         1.94 o                         
  -3  16   4        308.18        332.12         4.39 o                         
  -2  16   4         54.41         50.38         2.03 o                         
  -1  16   4        520.04        513.03         6.52 o                         
   0  16   4         12.59         20.06         2.04 o                         
   1  16   4       1806.54       1774.17         8.49 o                         
   2  16   4         21.33         32.71         1.29 o                         
   3  16   4       1307.89       1302.83         7.29 o                         
   4  16   4        412.25        402.33         4.17 o                         
   5  16   4        606.37        595.93         5.37 o                         
   6  16   4         17.66         23.56         1.44 o                         
   7  16   4        251.93        245.00         3.16 o                         
   8  16   4        318.63        311.01         3.52 o                         
   9  16   4        107.67        105.46         2.12 o                         
  10  16   4        377.14        387.27         3.63 o                         
 -11  17   4        120.68        122.33         2.40 o                         
 -10  17   4        119.99        132.14         2.79 o                         
  -9  17   4        173.47        178.38         3.10 o                         
  -8  17   4         98.98         99.28         2.19 o                         
  -7  17   4        311.67        307.78         4.32 o                         
  -6  17   4          4.74          5.12         1.09 o                         
  -5  17   4        494.94        471.98         4.55 o                         
  -4  17   4         52.68         46.38         1.75 o                         
  -3  17   4          3.44          4.65         1.02 o                         
  -2  17   4         44.31         52.36         1.76 o                         
  -1  17   4         72.78         78.84         2.00 o                         
   0  17   4         49.77         54.64         1.92 o                         
   1  17   4        108.75         98.71         1.87 o                         
   2  17   4         72.75         64.07         1.78 o                         
   3  17   4        199.37        200.21         3.35 o                         
   4  17   4          2.93          3.18         0.98 o                         
   5  17   4         44.74         54.35         2.20 o                         
   6  17   4          1.48          2.28         1.00 o                         
   7  17   4          3.15          5.40         1.27 o                         
   8  17   4        765.58        770.96         5.53 o                         
   9  17   4        146.78        129.13         2.31 o                         
  -9  18   4          2.80          0.56         1.64 o                         
  -8  18   4        179.49        181.22         3.68 o                         
  -7  18   4        257.77        251.82         3.44 o                         
  -6  18   4         89.00         93.60         2.50 o                         
  -5  18   4       1104.28       1135.60         7.97 o                         
  -4  18   4        285.82        309.76         4.73 o                         
  -3  18   4        178.47        176.99         3.09 o                         
  -2  18   4        198.23        225.26         3.64 o                         
  -1  18   4        228.46        233.41         3.51 o                         
   0  18   4         87.44         91.72         2.46 o                         
   1  18   4        492.93        528.82         5.68 o                         
   2  18   4         78.99         77.20         2.23 o                         
   3  18   4          3.20          3.28         1.07 o                         
   4  18   4          0.57          0.56         0.99 o                         
   5  18   4          0.25          1.92         0.95 o                         
   6  18   4          1.74          4.92         1.11 o                         
   7  18   4        155.71        148.78         2.84 o                         
  -6  19   4         18.65         20.36         1.56 o                         
  -5  19   4          0.05         -1.28         1.22 o                         
  -4  19   4         41.46         37.02         1.80 o                         
  -3  19   4          8.24          8.23         1.27 o                         
  -2  19   4         28.15         26.58         1.60 o                         
  -1  19   4          8.43          8.31         1.29 o                         
   0  19   4        217.66        221.30         3.25 o                         
   1  19   4         25.45         25.00         1.60 o                         
   2  19   4        114.59        110.32         2.53 o                         
   3  19   4        103.84         90.49         2.28 o                         
   4  19   4        153.50        171.70         3.05 o                         
   5  19   4          7.92          6.06         1.21 o                         
  -1  20   4         67.32         70.79         2.66 o                         
 -19   0   5       1200.31       1225.23        10.58 o                         
 -17   0   5        122.62        141.30         3.26 o                         
 -15   0   5          1.09          8.03         1.86 o                         
 -13   0   5       1109.10       1126.69         7.69 o                         
 -11   0   5        629.84        534.08         4.45 o                         
  -9   0   5       1645.44       1598.45         7.97 o                         
  -7   0   5       5861.45       5414.04        22.09 o                         
  -5   0   5        267.25        233.50         2.68 o                         
  -3   0   5          4.19          2.17         0.45 o                         
  -1   0   5        953.03        891.14         4.17 o                         
   1   0   5        184.62        217.70         1.84 o                         
   3   0   5        369.91        308.16         2.13 o                         
   5   0   5       2142.22       2324.06         9.09 o                         
   7   0   5        813.60        969.15         5.59 o                         
   9   0   5        195.05        196.37         3.28 o                         
  11   0   5        887.84        974.48         6.69 o                         
  13   0   5       2321.51       2319.18        14.67 o                         
  15   0   5         77.79         75.49         2.66 o                         
  17   0   5        201.02        200.20         5.56 o                         
 -20   1   5        391.19        432.08         4.31 o                         
 -19   1   5         23.44         21.90         1.44 o                         
 -18   1   5          0.97          1.36         0.93 o                         
 -17   1   5         54.34         45.69         1.56 o                         
 -16   1   5        220.43        213.51         3.28 o                         
 -15   1   5        424.66        400.19         4.35 o                         
 -14   1   5        269.53        240.05         2.86 o                         
 -13   1   5        482.31        445.90         3.19 o                         
 -12   1   5         81.85         75.85         1.57 o                         
 -11   1   5        584.12        600.30         3.33 o                         
 -10   1   5         99.65         88.37         1.70 o                         
  -9   1   5       4873.15       4786.53        13.27 o                         
  -8   1   5        142.93        136.83         1.61 o                         
  -7   1   5       4186.32       4383.33        11.68 o                         
  -6   1   5        374.12        382.13         2.05 o                         
  -5   1   5       3504.29       4078.14        10.49 o                         
  -4   1   5         33.27         27.64         0.76 o                         
  -3   1   5       1516.76       1724.39         5.85 o                         
  -2   1   5       1232.23       1106.75         3.66 o                         
  -1   1   5       3578.51       4092.25         9.59 o                         
   0   1   5       2227.43       2170.28         6.32 o                         
   1   1   5      11785.02      12173.29        27.99 o                         
   2   1   5       1138.08       1100.46         3.46 o                         
   3   1   5        392.66        424.03         1.99 o                         
   4   1   5        145.14        164.83         1.31 o                         
   5   1   5       1394.66       1660.88         4.88 o                         
   6   1   5        660.77        686.80         2.83 o                         
   7   1   5       3402.92       3768.12        10.34 o                         
   8   1   5        398.03        397.69         3.17 o                         
   9   1   5       1480.88       1465.66         6.29 o                         
  10   1   5        733.18        656.59         3.43 o                         
  11   1   5       1151.91       1091.86         5.25 o                         
  12   1   5          6.00          6.56         1.69 o                         
  13   1   5        148.40        132.53         2.90 o                         
  14   1   5          5.23          4.41         1.89 o                         
  15   1   5         97.27         99.64         2.10 o                         
  16   1   5         27.85         33.60         1.50 o                         
  17   1   5         13.82         12.71         1.43 o                         
  18   1   5          0.13         -0.61         1.07 o                         
 -20   2   5          0.02         -1.50         1.16 o                         
 -19   2   5         21.50         22.18         1.44 o                         
 -18   2   5          0.01          0.79         0.95 o                         
 -17   2   5         19.84         20.54         1.00 o                         
 -16   2   5        324.31        315.50         5.01 o                         
 -15   2   5          9.87         18.38         1.48 o                         
 -14   2   5       1004.72        958.91         4.73 o                         
 -13   2   5        654.93        605.85         3.67 o                         
 -12   2   5         36.19         27.32         1.27 o                         
 -11   2   5        253.64        240.17         2.64 o                         
 -10   2   5        750.42        807.90         5.43 o                         
  -9   2   5        728.58        651.73         3.42 o                         
  -8   2   5          8.45         34.88         1.14 o                         
  -7   2   5         91.32         73.01         1.23 o                         
  -6   2   5         19.81          8.86         0.55 o                         
  -5   2   5         73.53         74.06         1.14 o                         
  -4   2   5       8025.64       9114.95        22.84 o                         
  -3   2   5        411.47        478.55         1.92 o                         
  -2   2   5      41313.33      45111.69       143.86 o                         
  -1   2   5          3.16          3.37         0.33 o                         
   0   2   5        532.11        674.35         2.59 o                         
   1   2   5        357.27        391.45         1.68 o                         
   2   2   5       3829.18       4458.49        10.21 o                         
   3   2   5          3.16          1.65         0.43 o                         
   4   2   5        920.63       1234.58         3.95 o                         
   5   2   5       2404.91       2488.64         6.81 o                         
   6   2   5        738.13        692.49         3.36 o                         
   7   2   5       4616.48       4868.02        12.63 o                         
   8   2   5        606.02        558.47         3.30 o                         
   9   2   5        700.98        769.23         3.75 o                         
  10   2   5        884.80        778.57         4.24 o                         
  11   2   5        191.50        217.36         2.97 o                         
  12   2   5         21.98         16.01         1.63 o                         
  13   2   5        855.47        822.73         5.84 o                         
  14   2   5        108.02         93.32         2.92 o                         
  15   2   5        574.77        580.69         4.36 o                         
  16   2   5         32.71         29.81         1.36 o                         
  17   2   5         65.25         60.76         2.02 o                         
  18   2   5          7.22          8.15         1.44 o                         
 -20   3   5         16.91         15.21         1.50 o                         
 -19   3   5        191.78        206.11         3.07 o                         
 -18   3   5          2.92          1.37         1.03 o                         
 -17   3   5        150.57        161.40         2.21 o                         
 -16   3   5         23.25         25.35         1.71 o                         
 -15   3   5          9.08          7.96         1.32 o                         
 -14   3   5       1052.72       1048.17         5.16 o                         
 -13   3   5        620.35        541.03         4.08 o                         
 -12   3   5        118.83        120.72         1.74 o                         
 -11   3   5         94.94         68.65         1.29 o                         
 -10   3   5       1017.98        992.51         5.08 o                         
  -9   3   5         25.61         24.26         1.30 o                         
  -8   3   5         15.38         19.84         1.18 o                         
  -7   3   5        108.23         82.92         1.33 o                         
  -6   3   5        992.48       1080.35         4.11 o                         
  -5   3   5       2924.95       3580.31         9.52 o                         
  -4   3   5        292.31        339.80         1.65 o                         
  -3   3   5        160.65        186.85         1.38 o                         
  -2   3   5         90.19        111.67         1.30 o                         
  -1   3   5       2247.20       2473.55         6.81 o                         
   0   3   5        355.90        336.58         1.85 o                         
   1   3   5         56.34         32.65         0.75 o                         
   2   3   5        344.25        408.40         1.81 o                         
   3   3   5        752.86        963.73         3.25 o                         
   4   3   5          0.80          2.39         0.58 o                         
   5   3   5        454.20        412.59         2.44 o                         
   6   3   5       1030.88       1069.52         4.02 o                         
   7   3   5       2537.32       2977.42         8.82 o                         
   8   3   5       3774.95       3667.85        10.41 o                         
   9   3   5         23.91         47.60         1.27 o                         
  10   3   5          3.44          3.97         0.90 o                         
  11   3   5        107.71        100.31         1.95 o                         
  12   3   5          5.70          3.59         1.47 o                         
  13   3   5        132.31        122.27         2.54 o                         
  14   3   5        451.48        442.19         4.84 o                         
  15   3   5         94.37        100.18         2.79 o                         
  16   3   5         72.04         70.56         2.60 o                         
  17   3   5          8.00          5.66         1.23 o                         
  18   3   5        103.20         92.91         3.32 o                         
 -19   4   5          9.46         10.98         1.34 o                         
 -18   4   5        108.47        115.23         3.02 o                         
 -17   4   5         46.87         53.82         1.60 o                         
 -16   4   5         14.96         21.24         1.09 o                         
 -15   4   5          4.41          7.84         1.45 o                         
 -14   4   5        200.39        194.41         2.45 o                         
 -13   4   5        878.19        840.79         4.22 o                         
 -12   4   5        146.79        151.48         2.45 o                         
 -11   4   5        476.18        470.65         3.08 o                         
 -10   4   5       2904.67       2846.09         9.76 o                         
  -9   4   5        353.82        346.42         3.41 o                         
  -8   4   5        707.45        621.13         3.96 o                         
  -7   4   5        681.43        744.37         3.26 o                         
  -6   4   5       5934.78       6469.09        16.54 o                         
  -5   4   5       1369.60       1465.23         4.71 o                         
  -4   4   5      23444.83      25917.41        64.10 o                         
  -3   4   5       4239.29       4306.09        10.55 o                         
  -2   4   5      15704.10      17031.04        39.64 o                         
  -1   4   5       1193.54       1233.03         3.90 o                         
   0   4   5      19621.46      21803.65        49.92 o                         
   1   4   5       3196.54       3443.78         8.89 o                         
   2   4   5       5925.47       6312.95        15.09 o                         
   3   4   5         83.27         74.99         1.28 o                         
   5   4   5        276.17        352.17         2.27 o                         
   6   4   5        657.44        526.09         3.01 o                         
   7   4   5       3603.37       3649.98        10.60 o                         
   8   4   5       2685.10       2536.75         8.07 o                         
   9   4   5        246.03        268.61         2.19 o                         
  10   4   5        386.38        381.65         2.69 o                         
  11   4   5         12.83         11.62         1.23 o                         
  12   4   5         30.06         31.90         1.64 o                         
  13   4   5        323.42        307.76         4.11 o                         
  14   4   5         29.19         26.01         1.25 o                         
  15   4   5         16.32         14.04         1.40 o                         
  16   4   5         61.25         63.47         2.28 o                         
  17   4   5          0.44          2.59         1.01 o                         
 -19   5   5          8.54          5.44         0.96 o                         
 -18   5   5          6.74          5.30         1.19 o                         
 -17   5   5        463.87        469.16         3.68 o                         
 -16   5   5         13.12         16.54         1.00 o                         
 -15   5   5        711.47        699.79         5.11 o                         
 -14   5   5         79.24         66.51         2.33 o                         
 -13   5   5       1411.67       1370.15         6.09 o                         
 -12   5   5         35.16         36.14         1.36 o                         
 -11   5   5       1428.38       1392.39         6.22 o                         
 -10   5   5        812.84        774.38         4.16 o                         
  -9   5   5        719.52        763.28         4.94 o                         
  -8   5   5        333.64        330.13         3.40 o                         
  -7   5   5         85.40        102.90         1.89 o                         
  -6   5   5         27.85         36.81         1.06 o                         
  -5   5   5       1790.68       1996.85         6.16 o                         
  -4   5   5        112.81        123.70         1.54 o                         
  -3   5   5         31.92         55.48         1.03 o                         
  -2   5   5        153.17        156.60         1.68 o                         
  -1   5   5       5334.10       5890.21        13.95 o                         
   0   5   5        950.17       1102.45         3.62 o                         
   1   5   5        770.75        817.62         3.31 o                         
   2   5   5        542.92        531.30         2.33 o                         
   3   5   5       2977.31       3176.47         9.09 o                         
   4   5   5         25.30         65.68         1.26 o                         
   5   5   5       3991.83       4455.78        11.84 o                         
   6   5   5        141.91        116.52         1.91 o                         
   7   5   5       1250.63       1170.26         4.52 o                         
   8   5   5        878.09        850.07         4.03 o                         
   9   5   5        252.16        225.97         2.29 o                         
  10   5   5         33.61         46.41         1.50 o                         
  11   5   5        266.96        256.01         2.96 o                         
  12   5   5         56.67         62.74         2.05 o                         
  13   5   5        390.51        360.94         4.50 o                         
  14   5   5         29.65         22.13         1.07 o                         
  15   5   5        230.83        226.73         2.58 o                         
  16   5   5        412.88        422.55         4.19 o                         
  17   5   5         77.41         78.46         2.28 o                         
 -19   6   5          1.05          1.99         1.60 o                         
 -18   6   5         23.75         27.23         1.35 o                         
 -17   6   5        232.24        240.22         2.84 o                         
 -16   6   5        392.54        389.62         3.60 o                         
 -15   6   5         21.89         18.13         1.90 o                         
 -14   6   5        425.91        410.92         4.46 o                         
 -13   6   5         73.81         83.48         2.30 o                         
 -12   6   5         50.83         43.75         1.79 o                         
 -11   6   5        232.09        221.11         2.86 o                         
 -10   6   5        440.51        439.59         3.22 o                         
  -9   6   5         57.23         40.38         0.92 o                         
  -8   6   5       2722.18       2735.94         9.35 o                         
  -7   6   5        384.81        350.98         2.95 o                         
  -6   6   5        888.78        830.27         3.81 o                         
  -5   6   5         16.87          7.94         0.82 o                         
  -4   6   5        557.52        605.36         3.03 o                         
  -3   6   5       5213.28       4967.19        13.44 o                         
  -2   6   5       2882.80       3271.07         9.50 o                         
  -1   6   5       4658.87       4718.16        12.19 o                         
   0   6   5         27.67         21.51         0.86 o                         
   1   6   5        465.07        475.38         2.97 o                         
   2   6   5        331.81        292.80         2.32 o                         
   3   6   5         38.94         70.06         1.29 o                         
   4   6   5       1882.78       1888.72         6.18 o                         
   5   6   5         70.92         78.40         1.89 o                         
   6   6   5       1862.83       1813.11         6.49 o                         
   7   6   5          0.10          4.64         0.88 o                         
   8   6   5        410.54        458.30         2.85 o                         
   9   6   5       2474.39       2402.48         8.98 o                         
  10   6   5        125.76        118.82         1.85 o                         
  11   6   5          1.02          2.13         1.03 o                         
  12   6   5        424.31        412.03         4.09 o                         
  13   6   5        324.05        298.63         4.47 o                         
  14   6   5        198.72        201.68         2.78 o                         
  15   6   5        400.43        383.53         4.29 o                         
  16   6   5        131.67        133.48         2.79 o                         
  17   6   5         32.50         29.48         1.60 o                         
 -19   7   5         34.88         35.05         1.50 o                         
 -18   7   5          8.67         11.67         1.18 o                         
 -17   7   5        221.70        215.52         3.43 o                         
 -16   7   5          2.38          1.36         0.77 o                         
 -15   7   5       1160.00       1180.72         6.42 o                         
 -14   7   5         52.18         54.09         2.11 o                         
 -13   7   5         90.86         92.71         1.72 o                         
 -12   7   5         24.12         18.10         1.75 o                         
 -11   7   5        207.12        201.23         3.03 o                         
 -10   7   5       1424.97       1342.15         6.41 o                         
  -9   7   5        128.76        117.17         1.50 o                         
  -8   7   5        215.52        282.85         2.01 o                         
  -7   7   5          8.38          4.64         1.20 o                         
  -6   7   5        174.87        155.75         2.04 o                         
  -5   7   5        614.81        681.27         3.38 o                         
  -4   7   5        686.89        758.27         3.57 o                         
  -3   7   5        176.50        136.70         2.07 o                         
  -2   7   5        593.56        607.21         2.88 o                         
  -1   7   5       2143.95       2222.67         6.91 o                         
   0   7   5       1156.43       1155.39         4.39 o                         
   1   7   5        218.14        206.38         1.97 o                         
   2   7   5       2485.21       2766.21         8.47 o                         
   3   7   5          1.50          1.88         1.04 o                         
   4   7   5        827.64        983.27         4.67 o                         
   5   7   5        685.72        746.58         4.41 o                         
   6   7   5         53.56         63.57         1.11 o                         
   7   7   5        165.85        124.42         1.93 o                         
   8   7   5        853.34        841.61         4.33 o                         
   9   7   5          3.65          6.41         1.33 o                         
  10   7   5        376.75        339.18         3.34 o                         
  11   7   5        633.91        611.27         5.44 o                         
  12   7   5        660.98        637.44         4.46 o                         
  13   7   5         43.56         36.61         1.37 o                         
  14   7   5        107.34        101.77         2.00 o                         
  15   7   5         36.99         36.31         1.78 o                         
  16   7   5          6.06          7.26         1.14 o                         
  17   7   5          5.22          2.01         1.11 o                         
 -18   8   5        131.65        148.03         3.14 o                         
 -17   8   5         95.22         94.92         2.03 o                         
 -16   8   5        408.51        433.59         3.57 o                         
 -15   8   5         19.36         27.29         1.28 o                         
 -14   8   5        619.30        603.70         6.24 o                         
 -13   8   5        338.73        330.91         4.56 o                         
 -12   8   5        167.19        157.67         2.67 o                         
 -11   8   5         13.46         18.72         1.42 o                         
 -10   8   5        237.11        240.95         3.25 o                         
  -9   8   5       1109.05       1094.82         5.09 o                         
  -8   8   5       4112.37       4114.50        13.44 o                         
  -7   8   5       2726.71       2669.28         9.58 o                         
  -6   8   5       2777.97       2665.00         9.36 o                         
  -5   8   5        336.40        304.22         2.97 o                         
  -4   8   5         23.20         29.81         1.29 o                         
  -3   8   5        368.64        315.68         2.62 o                         
  -2   8   5         23.11         27.80         1.45 o                         
  -1   8   5        292.41        329.15         3.39 o                         
   0   8   5         26.73         15.09         1.25 o                         
   1   8   5        471.79        528.47         3.70 o                         
   2   8   5       2447.68       2453.31         9.35 o                         
   3   8   5       2884.77       3207.35        11.00 o                         
   4   8   5       5641.22       5644.54        16.12 o                         
   5   8   5          0.56          4.22         0.77 o                         
   6   8   5        934.91        909.27         4.36 o                         
   7   8   5         46.77         47.44         1.40 o                         
   8   8   5        213.97        233.50         2.74 o                         
   9   8   5        220.46        229.82         2.39 o                         
  10   8   5        951.69       1002.05         6.23 o                         
  11   8   5        803.31        855.76         4.46 o                         
  12   8   5       1311.63       1315.55         6.37 o                         
  13   8   5        128.95        117.32         1.69 o                         
  14   8   5        229.23        226.96         2.99 o                         
  15   8   5        193.53        197.07         2.55 o                         
  16   8   5        123.17        136.49         2.64 o                         
 -18   9   5         47.26         36.89         1.65 o                         
 -17   9   5         37.60         31.01         1.79 o                         
 -16   9   5        189.43        181.43         3.18 o                         
 -15   9   5         25.25         20.09         1.19 o                         
 -14   9   5        873.78        913.70         5.36 o                         
 -13   9   5        135.87        133.85         3.25 o                         
 -12   9   5         10.51         16.31         1.32 o                         
 -11   9   5        145.53        122.20         2.77 o                         
 -10   9   5         79.08         75.79         1.84 o                         
  -9   9   5       1172.02       1082.62         5.16 o                         
  -8   9   5         12.06         13.28         1.07 o                         
  -7   9   5       1228.38       1295.84         5.77 o                         
  -6   9   5       2140.80       2182.56         8.49 o                         
  -5   9   5       1355.93       1423.48         6.03 o                         
  -4   9   5        185.19        189.73         2.44 o                         
  -3   9   5         31.57         27.24         1.17 o                         
  -2   9   5          0.68          2.57         1.58 o                         
  -1   9   5         15.48         24.71         1.44 o                         
   0   9   5        175.22        137.77         1.94 o                         
   1   9   5        238.95        206.34         2.75 o                         
   2   9   5        133.81        162.73         2.47 o                         
   3   9   5        311.35        304.12         3.53 o                         
   4   9   5        733.99        531.83         3.65 o                         
   5   9   5        395.74        407.60         3.42 o                         
   6   9   5        843.82        728.03         4.14 o                         
   7   9   5         46.08         54.85         1.36 o                         
   8   9   5       1202.35       1182.34         6.20 o                         
   9   9   5        916.02        914.59         5.02 o                         
  10   9   5        729.76        759.38         5.23 o                         
  11   9   5        892.19        868.75         5.96 o                         
  12   9   5        630.52        630.35         4.56 o                         
  13   9   5        133.20        135.44         1.95 o                         
  14   9   5          2.41          1.03         0.84 o                         
  15   9   5        307.99        336.92         3.41 o                         
  16   9   5         72.96         71.74         2.42 o                         
 -17  10   5         35.37         28.77         1.67 o                         
 -16  10   5         62.63         58.53         1.82 o                         
 -15  10   5        606.38        603.74         5.20 o                         
 -14  10   5        296.66        311.52         2.83 o                         
 -13  10   5         12.17         14.63         1.34 o                         
 -12  10   5        100.52         96.92         2.81 o                         
 -11  10   5         20.64         29.66         1.72 o                         
 -10  10   5        191.39        170.50         3.37 o                         
  -9  10   5         22.65         29.57         1.64 o                         
  -8  10   5        312.05        317.23         2.72 o                         
  -7  10   5        495.21        492.83         3.97 o                         
  -6  10   5        305.28        288.38         3.18 o                         
  -5  10   5         29.18         14.56         0.89 o                         
  -4  10   5        544.42        588.12         4.56 o                         
  -3  10   5       4932.65       4756.55        14.65 o                         
  -2  10   5       1354.02       1466.75         5.83 o                         
  -1  10   5       1312.74       1314.62         5.62 o                         
   0  10   5         31.48         37.33         0.97 o                         
   1  10   5       1329.35       1237.34         5.75 o                         
   2  10   5          3.53          3.24         0.84 o                         
   3  10   5        193.79        204.55         2.59 o                         
   4  10   5        143.55        133.70         2.34 o                         
   5  10   5        688.29        694.63         4.63 o                         
   6  10   5        189.77        195.74         2.67 o                         
   7  10   5       1123.80       1134.09         5.10 o                         
   8  10   5        830.41        807.95         4.81 o                         
   9  10   5        976.25       1014.43         5.71 o                         
  10  10   5        700.03        705.92         5.35 o                         
  11  10   5        322.38        344.44         3.52 o                         
  12  10   5        952.92        921.85         5.22 o                         
  13  10   5         99.33         84.48         1.64 o                         
  14  10   5        455.03        434.12         3.74 o                         
  15  10   5         80.72         89.68         2.08 o                         
 -17  11   5          0.88          0.67         1.00 o                         
 -16  11   5          0.08          0.93         0.95 o                         
 -15  11   5        106.89        104.77         2.42 o                         
 -14  11   5        105.41         83.74         1.66 o                         
 -13  11   5        183.38        177.35         2.13 o                         
 -12  11   5        468.13        448.09         5.70 o                         
 -11  11   5        113.02         99.09         2.24 o                         
 -10  11   5          9.50          8.51         1.29 o                         
  -9  11   5        153.86        141.48         2.18 o                         
  -8  11   5        103.42        107.46         1.89 o                         
  -7  11   5         82.06         78.91         1.77 o                         
  -6  11   5        316.72        319.21         4.00 o                         
  -5  11   5        542.93        511.77         3.62 o                         
  -4  11   5         33.80         36.07         1.14 o                         
  -3  11   5        244.40        237.88         2.73 o                         
  -2  11   5        251.50        196.00         2.47 o                         
  -1  11   5        118.11         98.42         1.43 o                         
   0  11   5       1249.19       1151.52         5.51 o                         
   1  11   5        146.26        144.78         2.38 o                         
   2  11   5       1461.45       1362.56         6.34 o                         
   3  11   5        222.18        214.19         2.63 o                         
   4  11   5         63.85         70.67         1.54 o                         
   5  11   5        337.36        323.21         3.16 o                         
   6  11   5       1958.53       1867.72         8.20 o                         
   7  11   5        501.30        466.56         4.57 o                         
   8  11   5        463.97        471.86         3.33 o                         
   9  11   5        203.71        180.70         3.23 o                         
  10  11   5          9.55          8.09         1.57 o                         
  11  11   5          9.47          8.76         0.82 o                         
  12  11   5         37.30         33.31         1.37 o                         
  13  11   5        137.38        135.99         2.38 o                         
  14  11   5         12.74         17.43         1.34 o                         
  15  11   5        436.92        472.08         5.12 o                         
 -16  12   5          2.80          1.81         1.13 o                         
 -15  12   5        134.07        134.50         2.77 o                         
 -14  12   5         28.25         31.12         1.41 o                         
 -13  12   5        149.99        160.56         2.74 o                         
 -12  12   5        150.01        152.40         2.33 o                         
 -11  12   5        655.33        673.24         5.65 o                         
 -10  12   5         22.80         22.95         1.37 o                         
  -9  12   5          8.33          8.08         1.29 o                         
  -8  12   5        151.69        157.29         2.67 o                         
  -7  12   5        692.87        635.99         5.38 o                         
  -6  12   5         88.92         89.64         2.01 o                         
  -5  12   5       2583.86       2565.84        10.34 o                         
  -4  12   5         33.69         31.32         1.50 o                         
  -3  12   5        408.57        410.41         3.62 o                         
  -2  12   5          6.74          5.87         1.20 o                         
  -1  12   5       1313.23       1370.78         6.53 o                         
   0  12   5         50.12         39.30         1.50 o                         
   1  12   5       1094.79       1141.31         6.12 o                         
   2  12   5          4.80          2.01         0.92 o                         
   3  12   5        592.73        553.46         4.57 o                         
   4  12   5        108.61        106.73         2.20 o                         
   5  12   5          0.21          3.67         1.41 o                         
   6  12   5          0.49          0.90         1.40 o                         
   7  12   5        529.35        514.06         4.20 o                         
   8  12   5          9.34          7.33         1.65 o                         
   9  12   5        277.90        265.31         4.48 o                         
  10  12   5        137.03        132.29         2.21 o                         
  11  12   5        150.59        146.74         2.08 o                         
  12  12   5         29.21         21.51         1.20 o                         
  13  12   5         57.46         55.40         1.60 o                         
  14  12   5        267.66        235.83         3.55 o                         
 -15  13   5          0.06          0.99         1.18 o                         
 -14  13   5          0.50          0.62         1.08 o                         
 -13  13   5          7.28          5.77         1.03 o                         
 -12  13   5          5.16          2.50         1.01 o                         
 -11  13   5         16.63         15.21         0.96 o                         
 -10  13   5         22.22         18.58         0.99 o                         
  -9  13   5        109.55         98.40         3.34 o                         
  -8  13   5         46.10         46.29         1.71 o                         
  -7  13   5          3.20          2.15         1.35 o                         
  -6  13   5         15.00         15.45         1.64 o                         
  -5  13   5        634.99        616.36         3.89 o                         
  -4  13   5         28.28         24.23         1.25 o                         
  -3  13   5         92.20        103.80         1.91 o                         
  -2  13   5          1.61          5.16         0.82 o                         
  -1  13   5        139.09        148.82         2.53 o                         
   0  13   5         24.16         20.00         1.71 o                         
   1  13   5          0.94          2.59         1.09 o                         
   2  13   5       1020.67       1016.14         5.34 o                         
   3  13   5        113.23        110.54         2.21 o                         
   4  13   5        262.14        246.94         3.29 o                         
   5  13   5         66.40         74.43         2.07 o                         
   6  13   5         25.34         22.51         1.64 o                         
   7  13   5        207.25        210.94         2.63 o                         
   8  13   5         42.03         37.03         1.27 o                         
   9  13   5         83.12         72.06         1.81 o                         
  10  13   5         12.13         17.65         1.32 o                         
  11  13   5        316.93        319.66         3.08 o                         
  12  13   5          9.83         12.11         1.16 o                         
  13  13   5        123.58        131.04         2.66 o                         
 -14  14   5          0.16          0.04         1.12 o                         
 -13  14   5         47.98         54.22         1.78 o                         
 -12  14   5        109.17        105.04         2.34 o                         
 -11  14   5         84.64        102.80         2.19 o                         
 -10  14   5         25.68         23.94         1.13 o                         
  -9  14   5        590.12        622.39         4.08 o                         
  -8  14   5          3.15          4.87         1.55 o                         
  -7  14   5       1417.42       1462.97         8.50 o                         
  -6  14   5        162.29        159.99         3.14 o                         
  -5  14   5       1478.55       1454.06         7.21 o                         
  -4  14   5          4.86          7.84         1.54 o                         
  -3  14   5       1435.56       1464.56         7.19 o                         
  -2  14   5        111.72         99.22         2.95 o                         
  -1  14   5       2107.07       2054.09         9.18 o                         
   0  14   5          4.34          4.05         1.40 o                         
   1  14   5       1750.90       1771.97         8.74 o                         
   2  14   5         35.36         39.55         1.55 o                         
   3  14   5        685.14        666.53         5.98 o                         
   4  14   5         73.74         84.84         2.56 o                         
   5  14   5        297.71        317.99         4.29 o                         
   6  14   5         90.90        100.46         2.11 o                         
   7  14   5         56.70         46.23         1.30 o                         
   8  14   5         35.42         33.81         1.17 o                         
   9  14   5         68.25         52.46         1.45 o                         
  10  14   5          7.26          4.71         0.87 o                         
  11  14   5        232.73        227.27         2.52 o                         
  12  14   5        164.93        176.94         2.68 o                         
 -13  15   5         29.85         33.92         1.56 o                         
 -12  15   5        127.53        136.67         2.33 o                         
 -11  15   5         48.96         47.50         1.79 o                         
 -10  15   5        155.05        158.85         2.19 o                         
  -9  15   5         39.51         39.98         1.41 o                         
  -8  15   5        288.72        289.61         3.16 o                         
  -7  15   5        108.95        111.82         2.11 o                         
  -6  15   5        453.29        424.56         4.98 o                         
  -5  15   5          5.91          4.72         1.52 o                         
  -4  15   5        582.22        553.45         5.81 o                         
  -3  15   5         94.86         84.18         2.19 o                         
  -2  15   5        356.12        372.53         4.33 o                         
  -1  15   5        187.14        180.12         2.21 o                         
   0  15   5        602.82        605.16         6.16 o                         
   1  15   5        247.53        227.97         3.13 o                         
   2  15   5         46.19         53.03         1.83 o                         
   3  15   5          8.98         11.00         1.79 o                         
   4  15   5        137.06        150.74         3.75 o                         
   5  15   5         78.80         99.55         1.71 o                         
   6  15   5         42.75         44.40         1.60 o                         
   7  15   5          3.26          1.75         0.89 o                         
   8  15   5         24.46         24.44         1.25 o                         
   9  15   5         18.96         17.88         1.29 o                         
  10  15   5        104.75        115.90         2.19 o                         
  11  15   5        330.58        344.78         3.01 o                         
 -12  16   5         37.18         30.46         1.63 o                         
 -11  16   5        510.70        496.17         4.63 o                         
 -10  16   5         50.20         50.18         1.71 o                         
  -9  16   5        146.33        142.19         2.75 o                         
  -8  16   5          4.80          4.91         0.98 o                         
  -7  16   5        676.66        706.47         5.24 o                         
  -6  16   5         62.28         60.49         1.80 o                         
  -5  16   5        293.18        283.97         3.01 o                         
  -4  16   5          0.92          0.85         1.00 o                         
  -3  16   5        310.48        307.00         3.38 o                         
  -2  16   5          0.52          0.45         0.87 o                         
  -1  16   5        746.20        703.16         5.02 o                         
   0  16   5         53.51         55.94         1.57 o                         
   1  16   5        566.33        553.58         4.17 o                         
   2  16   5         16.68         21.73         1.19 o                         
   3  16   5        738.41        727.64         5.36 o                         
   4  16   5         18.69         19.15         1.39 o                         
   5  16   5        977.61        935.90         5.79 o                         
   6  16   5          0.35          0.05         0.86 o                         
   7  16   5          2.96          8.24         1.15 o                         
   8  16   5         39.29         44.77         1.63 o                         
   9  16   5         35.05         33.18         1.68 o                         
  10  16   5        258.19        280.19         3.30 o                         
 -10  17   5        113.56         91.85         2.15 o                         
  -9  17   5          0.34          0.11         0.93 o                         
  -8  17   5          0.05          2.73         0.96 o                         
  -7  17   5          4.40          3.84         1.11 o                         
  -6  17   5        399.70        422.26         3.95 o                         
  -5  17   5         83.98         76.24         2.19 o                         
  -4  17   5         94.89         95.26         2.29 o                         
  -3  17   5         24.98         27.95         1.44 o                         
  -2  17   5         53.42         62.86         1.88 o                         
  -1  17   5         84.71         71.16         2.03 o                         
   0  17   5         16.52         31.07         1.24 o                         
   1  17   5         73.95         71.76         1.69 o                         
   2  17   5          0.02          1.71         0.89 o                         
   3  17   5          2.84          3.88         0.98 o                         
   4  17   5        911.39        931.45         6.78 o                         
   5  17   5         25.74         30.39         1.52 o                         
   6  17   5        172.98        150.92         2.85 o                         
   7  17   5          0.21          0.24         0.94 o                         
   8  17   5        278.98        280.94         3.50 o                         
  -9  18   5         41.74         53.62         2.03 o                         
  -8  18   5         21.34         17.08         1.81 o                         
  -7  18   5         15.65         16.11         1.34 o                         
  -6  18   5         50.06         49.69         1.87 o                         
  -5  18   5        142.13        137.91         2.83 o                         
  -4  18   5          9.14          9.23         1.29 o                         
  -3  18   5          0.00         -0.97         1.00 o                         
  -2  18   5          0.13         -0.38         1.04 o                         
  -1  18   5        139.59        155.80         2.80 o                         
   0  18   5          1.39          0.95         1.10 o                         
   1  18   5        141.73        137.35         2.59 o                         
   2  18   5         10.38         10.46         1.08 o                         
   3  18   5          4.71          3.78         1.11 o                         
   4  18   5        154.87        143.46         2.85 o                         
   5  18   5         71.13         87.51         2.52 o                         
   6  18   5         47.53         57.51         1.93 o                         
   7  18   5         49.60         43.97         1.84 o                         
  -6  19   5         19.56         15.81         1.46 o                         
  -5  19   5          5.64         11.41         1.38 o                         
  -4  19   5        442.80        480.58         6.33 o                         
  -3  19   5          3.24          1.26         1.14 o                         
  -2  19   5        246.47        251.98         3.61 o                         
  -1  19   5          0.04          1.69         1.22 o                         
   0  19   5         25.98         35.90         1.74 o                         
   1  19   5         40.38         51.25         2.17 o                         
   2  19   5         20.12         24.66         1.47 o                         
   3  19   5          4.75          6.26         1.19 o                         
   4  19   5         90.50         97.85         2.18 o                         
 -20   0   6         12.48         12.80         1.88 o                         
 -18   0   6          6.02         25.48         2.72 o                         
 -16   0   6          2.11          2.10         1.99 o                         
 -14   0   6          4.40          7.84         1.74 o                         
 -12   0   6         38.83         40.79         1.70 o                         
 -10   0   6        191.32        174.91         4.14 o                         
  -8   0   6       1691.43       1774.53         9.08 o                         
  -6   0   6        802.23        897.63         5.90 o                         
  -4   0   6      23722.34      26131.98        82.49 o                         
  -2   0   6       1844.64       1750.41         7.47 o                         
   0   0   6       1251.31       1494.26         6.69 o                         
   2   0   6        937.55        915.65         4.61 o                         
   4   0   6        583.33        617.60         3.43 o                         
   6   0   6        237.82        267.13         2.99 o                         
   8   0   6        543.17        549.35         4.36 o                         
  10   0   6          5.97          8.95         1.24 o                         
  12   0   6          8.59         11.75         1.77 o                         
  14   0   6         34.26         37.05         2.12 o                         
  16   0   6        597.84        608.67         7.62 o                         
 -20   1   6          0.05          0.54         1.25 o                         
 -19   1   6         21.05         25.65         1.50 o                         
 -18   1   6          0.10          0.18         0.92 o                         
 -17   1   6         10.15          7.19         1.03 o                         
 -16   1   6         67.09         59.15         2.27 o                         
 -15   1   6         70.07         66.84         1.89 o                         
 -14   1   6         52.54         45.08         1.69 o                         
 -13   1   6       1104.81       1117.48         4.92 o                         
 -12   1   6         11.14          4.73         0.94 o                         
 -11   1   6        270.97        260.25         2.38 o                         
 -10   1   6        684.85        630.91         3.89 o                         
  -9   1   6        370.19        312.89         2.93 o                         
  -8   1   6        715.06        695.29         3.15 o                         
  -7   1   6        111.96        144.85         1.70 o                         
  -6   1   6        137.07        118.13         1.62 o                         
  -5   1   6        554.25        708.68         3.13 o                         
  -4   1   6          0.14          0.79         0.50 o                         
  -3   1   6        609.05        604.03         2.36 o                         
  -2   1   6       1595.37       1384.24         4.37 o                         
  -1   1   6       2065.73       2246.83         6.90 o                         
   0   1   6        251.01        185.53         1.31 o                         
   1   1   6       1457.43       1583.10         4.82 o                         
   2   1   6        607.22        575.01         2.26 o                         
   3   1   6        713.18        796.48         2.88 o                         
   4   1   6       1631.55       1622.28         5.11 o                         
   5   1   6       1464.66       1575.66         4.99 o                         
   6   1   6         83.06         71.48         1.05 o                         
   7   1   6       1760.56       1940.80         6.66 o                         
   8   1   6        288.64        224.03         2.24 o                         
   9   1   6          6.27          6.87         0.90 o                         
  10   1   6         63.66         75.56         1.98 o                         
  11   1   6          0.00          2.98         1.27 o                         
  12   1   6        100.88         90.58         2.36 o                         
  13   1   6         19.85         15.16         1.78 o                         
  14   1   6        176.72        177.55         2.81 o                         
  15   1   6         41.33         44.11         1.93 o                         
  16   1   6          5.18          4.52         1.15 o                         
  17   1   6         50.98         52.51         1.90 o                         
 -20   2   6          2.46          1.35         1.43 o                         
 -19   2   6        294.83        313.74         3.65 o                         
 -18   2   6        172.31        181.05         2.55 o                         
 -17   2   6        466.45        449.81         3.99 o                         
 -16   2   6         36.29         36.01         2.07 o                         
 -15   2   6        162.62        149.28         2.36 o                         
 -14   2   6        523.21        451.48         3.58 o                         
 -13   2   6          9.55          7.03         1.02 o                         
 -12   2   6       2066.45       1992.74         7.55 o                         
 -11   2   6        113.81        119.44         1.74 o                         
 -10   2   6        508.82        433.43         3.60 o                         
  -9   2   6        184.26        213.04         2.45 o                         
  -8   2   6         10.58         17.19         0.97 o                         
  -7   2   6        495.67        498.36         3.10 o                         
  -6   2   6       6356.13       6771.59        17.07 o                         
  -5   2   6        913.69        934.05         3.63 o                         
  -4   2   6       5828.36       5809.29        13.80 o                         
  -3   2   6         74.37         70.99         0.89 o                         
  -2   2   6         10.53          4.41         0.44 o                         
  -1   2   6         26.64         25.05         0.62 o                         
   0   2   6        715.51        735.76         2.69 o                         
   1   2   6        683.18        674.94         2.53 o                         
   2   2   6       1860.26       2002.60         5.94 o                         
   3   2   6        616.62        552.60         2.41 o                         
   4   2   6       1108.18       1101.82         3.91 o                         
   5   2   6        518.10        563.07         2.74 o                         
   6   2   6         89.51         76.30         1.40 o                         
   7   2   6         34.29         19.19         1.10 o                         
   8   2   6       1098.49        970.50         4.11 o                         
   9   2   6        881.14        849.26         3.98 o                         
  10   2   6         33.49         35.31         1.38 o                         
  11   2   6       1868.07       1959.15         8.23 o                         
  12   2   6        191.47        177.72         3.29 o                         
  13   2   6        624.81        614.53         5.56 o                         
  14   2   6          0.23          0.36         0.73 o                         
  15   2   6        573.24        580.60         4.78 o                         
  16   2   6         85.61         81.50         2.29 o                         
  17   2   6         64.03         55.83         2.06 o                         
 -20   3   6        217.51        230.79         4.35 o                         
 -19   3   6        125.93        129.18         2.71 o                         
 -18   3   6         67.85         72.61         2.00 o                         
 -17   3   6        374.27        372.37         3.14 o                         
 -16   3   6         21.05         19.98         1.57 o                         
 -15   3   6        119.91        114.42         2.61 o                         
 -14   3   6          3.24          3.53         1.51 o                         
 -13   3   6        190.18        175.30         2.94 o                         
 -12   3   6        334.54        314.03         3.11 o                         
 -11   3   6        422.28        486.44         3.97 o                         
 -10   3   6         55.84         54.98         1.43 o                         
  -9   3   6       2778.97       2871.10         9.45 o                         
  -8   3   6         27.32         39.34         1.34 o                         
  -7   3   6        380.35        392.37         2.39 o                         
  -6   3   6         55.29         58.33         1.47 o                         
  -5   3   6          0.38          6.23         0.82 o                         
  -4   3   6         74.50         86.68         1.23 o                         
  -3   3   6        612.75        572.93         2.49 o                         
  -2   3   6         45.67         39.94         0.89 o                         
  -1   3   6       1629.31       1802.79         5.61 o                         
   0   3   6         88.63         95.04         0.89 o                         
   1   3   6       2982.39       2984.56         8.07 o                         
   2   3   6        376.91        388.66         2.03 o                         
   3   3   6       1356.08       1280.86         4.26 o                         
   4   3   6        123.74        110.91         1.59 o                         
   5   3   6         86.52        132.06         1.77 o                         
   6   3   6         37.57         33.35         1.16 o                         
   7   3   6        204.95        204.25         2.06 o                         
   8   3   6         16.05         12.64         0.77 o                         
   9   3   6        591.57        617.92         3.45 o                         
  10   3   6        860.61        849.26         5.63 o                         
  11   3   6       1547.34       1574.96         7.54 o                         
  12   3   6        688.24        772.19         5.08 o                         
  13   3   6        136.86        137.37         2.62 o                         
  14   3   6        105.30        113.17         2.03 o                         
  15   3   6        196.27        211.75         3.11 o                         
  16   3   6         35.86         31.38         1.47 o                         
  17   3   6         26.00         28.18         1.53 o                         
 -19   4   6        547.16        579.92         4.61 o                         
 -18   4   6        295.87        311.47         4.13 o                         
 -17   4   6       1173.27       1142.70         6.31 o                         
 -16   4   6         86.72         92.04         2.08 o                         
 -15   4   6          6.28          2.32         1.33 o                         
 -14   4   6          4.12          6.87         1.46 o                         
 -13   4   6        259.63        232.09         2.87 o                         
 -12   4   6        348.82        347.52         2.76 o                         
 -11   4   6        161.60        185.19         2.40 o                         
 -10   4   6         51.03         45.15         1.41 o                         
  -9   4   6         39.37         37.45         1.39 o                         
  -8   4   6          0.72          5.74         1.03 o                         
  -7   4   6         74.81         79.80         1.46 o                         
  -6   4   6        559.30        668.66         3.05 o                         
  -5   4   6         14.49          9.11         0.68 o                         
  -4   4   6         52.84         17.56         0.74 o                         
  -3   4   6        786.71        893.72         4.22 o                         
  -2   4   6       2089.89       2779.05         8.48 o                         
  -1   4   6       1978.77       2066.70         6.26 o                         
   0   4   6         79.51         93.68         1.10 o                         
   1   4   6         36.14         30.00         0.65 o                         
   2   4   6       6233.16       6909.20        16.97 o                         
   3   4   6          0.29          2.41         0.68 o                         
   4   4   6          7.69         18.20         0.80 o                         
   5   4   6        405.58        376.17         2.45 o                         
   6   4   6          6.64         15.86         1.16 o                         
   7   4   6       1315.92       1197.48         4.57 o                         
   8   4   6        864.76        941.46         4.19 o                         
   9   4   6        883.48        910.34         3.85 o                         
  10   4   6        270.20        276.55         3.05 o                         
  11   4   6       2310.51       2320.10         9.61 o                         
  12   4   6        578.03        554.82         4.74 o                         
  13   4   6        696.43        705.36         5.47 o                         
  14   4   6        456.98        464.06         3.48 o                         
  15   4   6        610.54        586.78         4.49 o                         
  16   4   6         67.50         59.20         1.84 o                         
  17   4   6         11.91         20.62         1.60 o                         
 -19   5   6          4.91          6.69         1.05 o                         
 -18   5   6        216.58        236.58         2.90 o                         
 -17   5   6        499.56        519.62         4.10 o                         
 -16   5   6         34.47         26.73         1.27 o                         
 -15   5   6        788.19        773.14         6.50 o                         
 -14   5   6        679.81        644.76         6.08 o                         
 -13   5   6        234.59        236.42         2.86 o                         
 -12   5   6       1621.87       1595.63         6.98 o                         
 -11   5   6        240.03        285.07         2.78 o                         
 -10   5   6        169.96        172.50         1.72 o                         
  -9   5   6        901.17        811.04         3.86 o                         
  -8   5   6         54.54         29.57         1.67 o                         
  -6   5   6        244.84        179.50         2.05 o                         
  -5   5   6        158.12        131.06         1.58 o                         
  -4   5   6        506.30        468.92         2.35 o                         
  -3   5   6        219.04        203.71         1.98 o                         
  -2   5   6        448.90        427.28         2.63 o                         
  -1   5   6        677.90        688.53         3.18 o                         
   0   5   6       2119.01       2028.33         6.00 o                         
   1   5   6        191.08        170.56         2.24 o                         
   2   5   6       2399.07       2220.31         7.11 o                         
   3   5   6       1856.60       1808.89         5.87 o                         
   4   5   6        105.02         92.96         1.62 o                         
   5   5   6         70.64        112.28         2.00 o                         
   6   5   6        652.04        574.87         3.12 o                         
   7   5   6        200.81        195.69         2.03 o                         
   8   5   6        830.03        787.34         4.42 o                         
   9   5   6        132.07        155.88         2.40 o                         
  10   5   6         21.62         29.92         1.34 o                         
  11   5   6         73.62         68.86         1.73 o                         
  12   5   6         58.19         64.29         1.85 o                         
  13   5   6        157.69        144.03         3.33 o                         
  14   5   6         63.92         64.71         1.96 o                         
  15   5   6         41.09         32.42         1.43 o                         
  16   5   6          0.08         -1.18         0.97 o                         
  17   5   6         27.51         26.86         1.57 o                         
 -19   6   6         38.34         36.05         1.49 o                         
 -18   6   6        207.95        225.15         2.99 o                         
 -17   6   6        267.07        281.72         3.82 o                         
 -16   6   6        757.37        803.19         5.27 o                         
 -15   6   6        190.04        209.91         3.10 o                         
 -14   6   6         57.39         48.61         2.03 o                         
 -13   6   6       2384.71       2346.05        10.50 o                         
 -12   6   6       1730.43       1651.09         7.66 o                         
 -11   6   6       1920.92       1858.94         7.88 o                         
 -10   6   6        112.84        133.74         2.32 o                         
  -9   6   6         10.46          7.21         0.90 o                         
  -8   6   6       1230.95       1240.41         6.24 o                         
  -7   6   6         56.45         71.62         1.46 o                         
  -6   6   6        400.63        418.12         2.97 o                         
  -5   6   6        515.71        445.23         3.30 o                         
  -4   6   6        788.67        866.04         4.32 o                         
  -3   6   6         10.19         12.91         0.70 o                         
  -2   6   6         55.29         73.45         1.34 o                         
  -1   6   6       2312.66       2295.93         7.15 o                         
   0   6   6       2017.73       2196.31         6.83 o                         
   1   6   6       2221.20       2176.71         7.12 o                         
   2   6   6        380.63        490.96         2.88 o                         
   3   6   6         48.83         81.60         1.56 o                         
   4   6   6        144.31        118.02         1.66 o                         
   5   6   6        526.81        445.63         3.17 o                         
   6   6   6        791.62        737.43         3.73 o                         
   7   6   6       1770.99       1784.46         6.65 o                         
   8   6   6         22.77         32.72         1.15 o                         
   9   6   6          2.53          2.84         1.04 o                         
  10   6   6         81.57         81.86         1.85 o                         
  11   6   6        225.23        214.03         2.65 o                         
  12   6   6         12.54         15.35         1.29 o                         
  13   6   6        277.44        270.19         2.62 o                         
  14   6   6        191.55        193.73         2.63 o                         
  15   6   6        269.48        260.83         3.11 o                         
  16   6   6         82.92         76.37         2.13 o                         
 -18   7   6          0.02         -0.21         1.35 o                         
 -17   7   6        194.41        218.29         3.13 o                         
 -16   7   6         78.65         76.62         1.76 o                         
 -15   7   6        789.84        800.96         4.89 o                         
 -14   7   6        522.39        534.09         4.55 o                         
 -13   7   6         31.89         29.61         1.58 o                         
 -12   7   6        797.98        819.13         5.13 o                         
 -11   7   6        957.81        889.66         4.88 o                         
 -10   7   6       2149.24       1976.56         8.14 o                         
  -9   7   6         82.81         76.54         1.63 o                         
  -8   7   6       1938.92       1788.77         7.55 o                         
  -7   7   6       1150.44       1130.09         4.90 o                         
  -6   7   6        854.39        837.59         4.55 o                         
  -5   7   6       1320.66       1258.85         5.24 o                         
  -4   7   6         16.44         11.32         1.12 o                         
  -3   7   6         12.96          6.92         0.69 o                         
  -2   7   6          0.03          3.70         0.89 o                         
  -1   7   6        377.90        394.83         2.72 o                         
   0   7   6       1912.38       1916.03         6.66 o                         
   1   7   6       1387.66       1484.09         5.31 o                         
   2   7   6         26.77         38.27         1.30 o                         
   3   7   6        395.96        348.58         2.94 o                         
   4   7   6        829.53        773.11         4.36 o                         
   5   7   6         59.45         50.57         1.33 o                         
   6   7   6        133.50        191.53         1.88 o                         
   7   7   6        412.81        412.76         3.17 o                         
   8   7   6        275.01        259.56         2.75 o                         
   9   7   6        280.39        273.41         3.21 o                         
  10   7   6        538.15        538.27         4.83 o                         
  11   7   6         73.26         80.93         1.72 o                         
  12   7   6        818.47        783.19         5.28 o                         
  13   7   6         53.81         59.37         1.62 o                         
  14   7   6        162.90        165.19         2.98 o                         
  15   7   6         58.71         52.50         1.76 o                         
  16   7   6        101.74        123.56         3.01 o                         
 -18   8   6          6.09          4.50         1.15 o                         
 -17   8   6         58.48         70.29         2.34 o                         
 -16   8   6         53.98         53.59         1.59 o                         
 -15   8   6        130.32        141.97         2.12 o                         
 -14   8   6         95.33         99.40         3.18 o                         
 -13   8   6         53.35         69.32         2.48 o                         
 -12   8   6       1063.40       1035.21         7.00 o                         
 -11   8   6        612.65        650.34         4.91 o                         
 -10   8   6        362.82        401.05         4.72 o                         
  -9   8   6        197.53        218.03         2.16 o                         
  -8   8   6        659.60        587.85         4.24 o                         
  -7   8   6        339.35        273.92         3.23 o                         
  -6   8   6          1.45         10.70         1.28 o                         
  -5   8   6         69.38         43.14         1.52 o                         
  -4   8   6        662.38        702.61         3.63 o                         
  -3   8   6       7576.82       7305.22        19.90 o                         
  -2   8   6       4055.35       4611.87        14.00 o                         
  -1   8   6       3923.36       3932.68        11.80 o                         
   0   8   6       3106.11       3115.92        10.11 o                         
   1   8   6       3095.07       3138.16        10.68 o                         
   2   8   6         44.84         60.33         1.57 o                         
   3   8   6        745.55        816.40         4.14 o                         
   4   8   6        968.35        999.03         4.48 o                         
   5   8   6        967.75       1020.64         4.56 o                         
   6   8   6         80.39        110.63         2.15 o                         
   7   8   6          0.03          0.91         0.95 o                         
   8   8   6        735.55        726.41         4.75 o                         
   9   8   6        433.53        442.40         3.90 o                         
  10   8   6         39.03         41.20         1.49 o                         
  11   8   6         60.86         65.13         1.90 o                         
  12   8   6          0.39          0.81         0.61 o                         
  13   8   6         81.84         82.05         1.71 o                         
  14   8   6         23.90         23.54         1.19 o                         
  15   8   6          1.59          2.71         1.09 o                         
  16   8   6         23.09         29.76         1.52 o                         
 -18   9   6          3.04          3.22         1.14 o                         
 -17   9   6         23.99         26.39         1.33 o                         
 -16   9   6        206.16        220.98         2.82 o                         
 -15   9   6         59.14         58.81         1.67 o                         
 -14   9   6         22.45         17.40         1.08 o                         
 -13   9   6        105.23         91.34         2.42 o                         
 -12   9   6         16.90         12.86         1.45 o                         
 -11   9   6        218.75        234.80         3.07 o                         
 -10   9   6        908.14        897.18         4.77 o                         
  -9   9   6        248.00        231.53         2.95 o                         
  -8   9   6        407.84        374.25         3.74 o                         
  -7   9   6          1.04          4.09         1.00 o                         
  -6   9   6         34.23         39.51         1.13 o                         
  -5   9   6        386.60        336.49         3.07 o                         
  -4   9   6       1044.28        981.28         5.16 o                         
  -3   9   6        134.61        161.60         2.61 o                         
  -2   9   6          2.17          1.93         1.36 o                         
  -1   9   6         87.75         78.71         1.71 o                         
   0   9   6         95.96         87.12         1.85 o                         
   1   9   6        223.61        196.04         2.43 o                         
   2   9   6        122.71         88.35         1.40 o                         
   3   9   6       1165.89       1170.16         5.61 o                         
   4   9   6       1938.87       1758.77         7.09 o                         
   5   9   6        166.31        155.83         2.07 o                         
   6   9   6         35.03         43.50         1.43 o                         
   7   9   6        810.67        755.38         3.91 o                         
   8   9   6        113.23        113.55         2.18 o                         
   9   9   6         40.03         46.70         1.91 o                         
  10   9   6          4.06          5.74         1.57 o                         
  11   9   6         55.26         60.53         1.87 o                         
  12   9   6        133.76        136.84         1.92 o                         
  13   9   6         26.91         25.16         0.98 o                         
  14   9   6         44.72         44.93         1.65 o                         
  15   9   6        200.27        220.47         2.92 o                         
 -17  10   6          0.22          0.72         0.93 o                         
 -16  10   6          0.70          3.78         0.96 o                         
 -15  10   6          1.29          0.74         1.39 o                         
 -14  10   6         12.12          8.68         0.95 o                         
 -13  10   6         88.91         85.59         1.51 o                         
 -12  10   6         82.97         78.90         2.44 o                         
 -11  10   6         86.08         76.58         2.44 o                         
 -10  10   6        540.84        546.87         4.41 o                         
  -9  10   6          9.35          8.58         1.42 o                         
  -8  10   6        519.68        493.69         3.66 o                         
  -7  10   6       1229.50       1137.58         6.09 o                         
  -6  10   6        665.00        646.40         5.17 o                         
  -5  10   6       1459.15       1410.86         6.24 o                         
  -4  10   6       1758.99       1832.87         7.20 o                         
  -3  10   6       1694.67       1737.67         6.60 o                         
  -2  10   6       2084.31       2209.53         8.20 o                         
  -1  10   6       1622.06       1559.24         6.90 o                         
   0  10   6       1152.39       1207.70         4.88 o                         
   1  10   6       1300.02       1265.06         5.52 o                         
   2  10   6        392.26        400.70         3.37 o                         
   3  10   6        329.46        241.67         2.02 o                         
   4  10   6        331.86        338.77         3.47 o                         
   5  10   6          9.57          2.59         1.03 o                         
   6  10   6       1237.82       1188.08         5.40 o                         
   7  10   6         18.88         23.75         1.28 o                         
   8  10   6         23.24         22.22         1.86 o                         
   9  10   6        115.51        107.34         2.20 o                         
  10  10   6        848.35        813.54         5.21 o                         
  11  10   6         20.88         21.12         0.96 o                         
  12  10   6         57.87         53.56         1.34 o                         
  13  10   6         38.75         36.85         1.23 o                         
  14  10   6        117.66        105.91         2.22 o                         
  15  10   6        275.04        265.19         3.54 o                         
 -16  11   6        129.52        120.06         2.24 o                         
 -15  11   6        158.61        167.66         2.44 o                         
 -14  11   6          1.08          0.79         0.79 o                         
 -13  11   6         12.91         17.09         1.11 o                         
 -12  11   6         13.92         18.79         0.99 o                         
 -11  11   6        347.90        350.58         4.61 o                         
 -10  11   6       1162.92       1097.00         6.53 o                         
  -9  11   6        136.83        135.96         2.34 o                         
  -8  11   6          1.94          2.02         1.47 o                         
  -7  11   6        185.64        172.63         2.15 o                         
  -6  11   6        845.27        843.85         6.02 o                         
  -5  11   6       1097.59       1091.06         6.02 o                         
  -4  11   6        211.04        224.66         2.40 o                         
  -3  11   6         83.24         75.69         1.55 o                         
  -2  11   6        673.12        644.93         4.71 o                         
  -1  11   6       1527.79       1483.39         6.59 o                         
   0  11   6       3151.75       2910.95        10.89 o                         
   1  11   6        876.40        889.77         4.76 o                         
   2  11   6        324.65        324.25         3.09 o                         
   3  11   6       1729.75       1672.32         7.23 o                         
   4  11   6        444.38        426.08         3.75 o                         
   5  11   6         24.87         18.16         1.47 o                         
   6  11   6        391.50        359.55         3.06 o                         
   7  11   6         10.97         17.82         1.33 o                         
   8  11   6         17.15         32.55         1.45 o                         
   9  11   6         11.55         11.93         1.37 o                         
  10  11   6        330.36        338.81         2.96 o                         
  11  11   6        138.00        134.77         2.28 o                         
  12  11   6        276.64        284.44         2.76 o                         
  13  11   6          0.08          0.39         0.78 o                         
  14  11   6         70.22         73.53         1.90 o                         
 -16  12   6        724.98        769.88         6.32 o                         
 -15  12   6          6.89          5.72         1.10 o                         
 -14  12   6         40.52         50.33         2.04 o                         
 -13  12   6         16.39         28.59         1.30 o                         
 -12  12   6         12.20         13.29         0.94 o                         
 -11  12   6          0.76          3.37         0.72 o                         
 -10  12   6         62.28         65.85         2.11 o                         
  -9  12   6        219.20        194.11         3.61 o                         
  -8  12   6         53.63         58.46         2.37 o                         
  -7  12   6        318.62        301.97         3.40 o                         
  -6  12   6         56.45         52.68         1.97 o                         
  -5  12   6        144.27        147.34         2.12 o                         
  -4  12   6         82.31         83.57         1.46 o                         
  -3  12   6       1009.28        958.63         5.00 o                         
  -2  12   6        124.98        121.18         2.29 o                         
  -1  12   6         55.35         49.77         1.31 o                         
   0  12   6         31.61         27.57         1.46 o                         
   1  12   6       1244.64       1253.65         5.97 o                         
   2  12   6         66.22         79.54         2.05 o                         
   3  12   6        607.33        550.31         4.79 o                         
   4  12   6        113.92        113.58         1.73 o                         
   5  12   6        622.01        619.85         4.56 o                         
   6  12   6         10.81         17.73         1.51 o                         
   7  12   6          1.99          1.41         1.19 o                         
   8  12   6        420.60        401.62         4.01 o                         
   9  12   6         35.22         36.80         1.38 o                         
  10  12   6       1210.20       1218.64         6.59 o                         
  11  12   6          1.35          2.08         0.86 o                         
  12  12   6        339.34        333.62         3.33 o                         
  13  12   6        345.85        369.20         4.09 o                         
 -15  13   6          7.75          9.44         1.29 o                         
 -14  13   6        122.93        123.28         2.46 o                         
 -13  13   6          7.51         11.19         1.00 o                         
 -12  13   6        554.36        517.31         3.85 o                         
 -11  13   6          1.49          2.61         0.82 o                         
 -10  13   6          1.06          3.04         1.02 o                         
  -9  13   6          3.59          8.92         2.17 o                         
  -8  13   6        641.67        640.45         5.14 o                         
  -7  13   6        182.23        170.48         3.61 o                         
  -6  13   6        285.41        271.33         3.38 o                         
  -5  13   6        315.47        324.91         3.80 o                         
  -4  13   6       2679.55       2559.72        11.40 o                         
  -3  13   6        220.92        221.74         3.20 o                         
  -2  13   6        148.87        165.41         2.55 o                         
  -1  13   6        133.37        139.88         2.92 o                         
   0  13   6         38.28         29.73         1.45 o                         
   1  13   6          0.14          1.98         1.56 o                         
   2  13   6          2.26         10.37         1.45 o                         
   3  13   6          0.86          0.69         1.34 o                         
   4  13   6         81.32         93.31         2.16 o                         
   5  13   6          1.97          1.74         1.38 o                         
   6  13   6         22.58         16.59         1.42 o                         
   7  13   6          2.44          4.46         1.17 o                         
   8  13   6         36.17         36.01         1.43 o                         
   9  13   6         73.19         76.44         1.98 o                         
  10  13   6         83.44         81.35         1.86 o                         
  11  13   6         10.67         10.18         1.09 o                         
  12  13   6         91.62         89.64         2.16 o                         
  13  13   6         37.37         38.22         1.37 o                         
 -14  14   6        319.31        357.56         4.84 o                         
 -13  14   6        198.46        199.19         3.11 o                         
 -12  14   6        166.55        165.82         2.88 o                         
 -11  14   6        389.30        436.77         4.21 o                         
 -10  14   6         23.01         22.24         1.12 o                         
  -9  14   6         44.88         33.77         1.36 o                         
  -8  14   6         10.13          8.60         0.85 o                         
  -7  14   6        108.92        108.31         3.03 o                         
  -6  14   6         18.35         17.63         1.97 o                         
  -5  14   6        289.29        267.26         3.58 o                         
  -4  14   6        118.88        105.73         1.82 o                         
  -3  14   6         85.91         90.26         1.93 o                         
  -2  14   6         58.72         68.28         2.21 o                         
  -1  14   6        508.77        526.80         4.42 o                         
   0  14   6          0.05          2.99         1.30 o                         
   1  14   6        706.00        664.70         4.88 o                         
   2  14   6        351.15        380.49         4.98 o                         
   3  14   6         19.90         17.64         1.33 o                         
   4  14   6        149.13        148.03         2.97 o                         
   5  14   6         59.79         57.79         1.90 o                         
   6  14   6        284.77        277.90         2.52 o                         
   7  14   6         29.71         25.84         0.98 o                         
   8  14   6         48.07         55.45         2.08 o                         
   9  14   6          4.37          2.43         0.97 o                         
  10  14   6        147.25        165.71         2.72 o                         
  11  14   6         79.30         74.02         1.78 o                         
  12  14   6         67.48         78.55         1.78 o                         
 -13  15   6        199.40        210.05         3.18 o                         
 -12  15   6         70.68         72.70         2.06 o                         
 -11  15   6        230.35        255.95         3.56 o                         
 -10  15   6         98.94         89.35         1.72 o                         
  -9  15   6         30.63         32.45         1.27 o                         
  -8  15   6          2.62          1.27         1.05 o                         
  -7  15   6          1.67          1.77         0.78 o                         
  -6  15   6         91.50         90.50         1.75 o                         
  -5  15   6          7.81          6.05         1.72 o                         
  -4  15   6         67.10         56.13         2.06 o                         
  -3  15   6          0.57          3.31         1.64 o                         
  -2  15   6          1.47          4.16         1.37 o                         
  -1  15   6        174.59        198.45         3.71 o                         
   0  15   6        277.02        280.45         3.01 o                         
   1  15   6         57.34         58.25         2.36 o                         
   2  15   6        187.23        183.89         3.55 o                         
   3  15   6         41.80         38.74         1.99 o                         
   4  15   6        451.79        431.44         3.72 o                         
   5  15   6        259.67        268.44         2.68 o                         
   6  15   6        179.50        170.05         2.18 o                         
   7  15   6         60.36         64.90         2.29 o                         
   8  15   6        348.26        354.64         3.64 o                         
   9  15   6          4.95          6.79         1.00 o                         
  10  15   6         42.93         33.01         1.29 o                         
  11  15   6        836.29        880.10         5.86 o                         
 -12  16   6         10.38          9.01         1.54 o                         
 -11  16   6        793.88        841.68         6.55 o                         
 -10  16   6          8.34          5.43         1.04 o                         
  -9  16   6        244.70        267.82         4.00 o                         
  -8  16   6         78.55         85.44         2.10 o                         
  -7  16   6        527.22        486.53         4.27 o                         
  -6  16   6          4.22          5.98         0.94 o                         
  -5  16   6         90.59         69.89         1.83 o                         
  -4  16   6          1.01          2.08         0.71 o                         
  -3  16   6        717.06        717.66         5.28 o                         
  -2  16   6         27.73         32.16         1.35 o                         
  -1  16   6        840.41        809.75         5.32 o                         
   0  16   6          4.62          5.33         1.14 o                         
   1  16   6       1003.63        970.71         6.25 o                         
   2  16   6        225.42        212.95         2.84 o                         
   3  16   6        300.07        279.16         3.49 o                         
   4  16   6        798.94        815.88         5.82 o                         
   5  16   6        404.29        406.06         3.49 o                         
   6  16   6          7.59          5.09         0.99 o                         
   7  16   6        108.09        106.22         2.12 o                         
   8  16   6         38.94         51.33         2.06 o                         
   9  16   6         10.94         15.72         1.21 o                         
 -10  17   6         11.14         13.63         1.19 o                         
  -9  17   6         13.11         13.08         1.47 o                         
  -8  17   6          5.82          8.71         1.11 o                         
  -7  17   6        419.47        406.82         3.88 o                         
  -6  17   6         22.08         18.95         1.34 o                         
  -5  17   6         34.86         31.61         1.59 o                         
  -4  17   6          7.81          7.29         1.11 o                         
  -3  17   6         82.23         87.96         2.30 o                         
  -2  17   6         55.68         55.31         1.86 o                         
  -1  17   6          0.48         -0.28         1.05 o                         
   0  17   6         10.47          9.20         1.00 o                         
   1  17   6        445.24        443.10         3.81 o                         
   2  17   6        122.23        131.21         2.40 o                         
   3  17   6        774.28        779.02         6.94 o                         
   4  17   6         63.51         62.20         1.86 o                         
   5  17   6        142.67        156.58         2.68 o                         
   6  17   6         21.06         24.50         1.33 o                         
   7  17   6          5.37          4.38         1.06 o                         
   8  17   6         84.38         91.26         2.44 o                         
  -8  18   6          1.25         -1.73         1.16 o                         
  -7  18   6        479.33        500.40         5.04 o                         
  -6  18   6         96.02        109.96         2.58 o                         
  -5  18   6         56.41         47.34         1.84 o                         
  -4  18   6        258.91        283.23         3.57 o                         
  -3  18   6        389.76        389.58         4.90 o                         
  -2  18   6         64.14         74.97         2.62 o                         
  -1  18   6        254.87        251.22         4.04 o                         
   0  18   6        244.59        242.33         3.38 o                         
   1  18   6        106.13        103.81         2.33 o                         
   2  18   6        121.16        118.25         2.54 o                         
   3  18   6         56.23         53.74         2.44 o                         
   4  18   6          7.16          6.53         1.09 o                         
   5  18   6        189.09        180.75         2.88 o                         
   6  18   6        200.02        230.58         3.42 o                         
  -5  19   6          9.84          6.33         1.29 o                         
  -4  19   6          5.90          7.71         1.29 o                         
  -3  19   6         45.09         43.33         1.98 o                         
  -2  19   6         41.66         49.79         2.12 o                         
  -1  19   6         15.50         17.28         1.48 o                         
   0  19   6        476.81        493.02         4.94 o                         
   1  19   6         31.82         36.93         1.93 o                         
   2  19   6          7.24          1.90         1.46 o                         
   3  19   6          0.63          0.22         1.21 o                         
 -19   0   7        518.89        543.12         6.99 o                         
 -17   0   7          1.02          0.95         1.36 o                         
 -15   0   7       1644.80       1700.47        12.19 o                         
 -13   0   7       1005.43       1005.29         6.91 o                         
 -11   0   7        780.29        711.58         5.24 o                         
  -9   0   7        954.93        894.18         6.04 o                         
  -7   0   7        161.58        172.53         3.58 o                         
  -5   0   7        965.46        939.32         5.63 o                         
  -3   0   7         20.38         18.11         1.06 o                         
  -1   0   7         14.27         18.75         0.91 o                         
   1   0   7        173.36        128.70         1.84 o                         
   3   0   7        170.72        152.71         2.12 o                         
   5   0   7         57.27         53.95         1.65 o                         
   7   0   7       1571.93       1756.01         8.52 o                         
   9   0   7         44.13         26.42         1.70 o                         
  11   0   7        930.76       1006.93         7.49 o                         
  13   0   7        517.66        514.08         6.64 o                         
  15   0   7        577.21        599.32         7.50 o                         
  17   0   7         12.28         14.67         1.87 o                         
 -20   1   7         32.17         37.24         2.01 o                         
 -19   1   7        156.27        163.91         2.82 o                         
 -18   1   7         30.15         30.54         1.46 o                         
 -17   1   7          5.19         10.78         0.94 o                         
 -16   1   7         74.14         52.46         2.03 o                         
 -15   1   7        293.73        324.65         3.84 o                         
 -14   1   7        208.73        166.80         2.29 o                         
 -13   1   7       2197.15       2146.54         7.76 o                         
 -12   1   7        585.06        565.20         3.56 o                         
 -11   1   7       2007.28       1859.18         7.10 o                         
 -10   1   7         79.13         78.39         1.15 o                         
  -9   1   7        162.11         98.43         2.07 o                         
  -8   1   7       1096.33       1082.11         4.77 o                         
  -7   1   7       1870.69       1863.76         6.89 o                         
  -6   1   7        197.40        205.68         1.90 o                         
  -5   1   7        205.83        241.28         2.05 o                         
  -4   1   7          6.82          2.61         0.49 o                         
  -3   1   7        643.78        694.22         2.90 o                         
  -2   1   7         86.12         65.81         1.07 o                         
  -1   1   7        238.57        213.56         1.56 o                         
   0   1   7        106.22         97.00         1.20 o                         
   1   1   7          9.76         12.00         0.83 o                         
   2   1   7         97.45         99.94         1.23 o                         
   3   1   7       1572.70       1681.15         5.48 o                         
   4   1   7       2216.04       2207.90         6.63 o                         
   5   1   7        394.36        431.92         2.72 o                         
   6   1   7        553.39        571.51         3.72 o                         
   7   1   7        455.23        506.88         3.41 o                         
   8   1   7       1094.72       1107.55         4.80 o                         
   9   1   7        243.93        227.56         2.39 o                         
  10   1   7         12.32          8.25         1.28 o                         
  11   1   7        449.09        445.18         4.21 o                         
  12   1   7         26.35         22.64         1.39 o                         
  13   1   7        133.33        120.23         2.49 o                         
  14   1   7         11.02         15.93         1.38 o                         
  15   1   7         26.57         29.41         1.94 o                         
  16   1   7         40.57         33.16         1.99 o                         
  17   1   7         18.30         17.10         1.51 o                         
 -20   2   7        107.55        129.61         2.99 o                         
 -19   2   7        195.53        193.60         2.96 o                         
 -18   2   7        148.83        147.40         2.28 o                         
 -17   2   7        225.98        250.15         2.69 o                         
 -16   2   7         29.41         33.64         2.11 o                         
 -15   2   7        186.38        199.83         3.17 o                         
 -14   2   7        200.48        201.89         3.46 o                         
 -13   2   7        210.56        192.04         2.70 o                         
 -12   2   7          1.31          1.79         1.00 o                         
 -11   2   7        210.03        182.42         2.22 o                         
 -10   2   7        679.36        731.54         3.58 o                         
  -9   2   7        234.69        208.61         2.53 o                         
  -8   2   7       5409.20       5759.19        15.74 o                         
  -7   2   7        535.28        491.43         2.76 o                         
  -6   2   7          1.26          1.28         0.79 o                         
  -5   2   7        159.94        149.03         1.96 o                         
  -4   2   7       9944.96      10914.98        26.71 o                         
  -3   2   7       1553.37       1537.32         4.87 o                         
  -2   2   7       5141.33       5418.52        13.45 o                         
  -1   2   7       1031.34       1006.70         3.70 o                         
   0   2   7        219.63        196.55         1.82 o                         
   1   2   7       1531.47       1424.79         4.60 o                         
   2   2   7        601.37        662.96         2.79 o                         
   3   2   7        798.46        711.27         3.07 o                         
   4   2   7       5967.11       6519.07        15.71 o                         
   5   2   7       1799.34       1794.61         5.86 o                         
   6   2   7          1.42          2.62         0.92 o                         
   7   2   7       2945.45       2943.39         9.14 o                         
   8   2   7       2819.36       2674.10         9.02 o                         
   9   2   7          0.11          1.54         1.16 o                         
  10   2   7        348.71        310.12         2.83 o                         
  11   2   7         11.67          9.13         1.65 o                         
  12   2   7        230.25        220.08         3.76 o                         
  13   2   7        532.61        572.20         5.49 o                         
  14   2   7        319.62        331.10         4.02 o                         
  15   2   7          3.59          5.36         1.05 o                         
  16   2   7         88.00         96.84         2.68 o                         
  17   2   7          6.18          6.29         1.21 o                         
 -19   3   7        280.29        295.23         3.49 o                         
 -18   3   7         36.73         44.92         1.87 o                         
 -17   3   7         43.67         45.12         1.43 o                         
 -16   3   7        277.69        249.08         2.57 o                         
 -15   3   7        162.43        166.30         2.96 o                         
 -14   3   7       1001.71        884.32         4.88 o                         
 -13   3   7        628.48        602.06         3.69 o                         
 -12   3   7         49.61         53.75         1.53 o                         
 -11   3   7        732.85        764.77         4.50 o                         
 -10   3   7        183.55        158.57         2.17 o                         
  -9   3   7          0.01          1.45         1.32 o                         
  -8   3   7        302.57        275.65         2.75 o                         
  -7   3   7       1324.48       1285.94         5.00 o                         
  -6   3   7         46.00         56.12         1.21 o                         
  -5   3   7       2282.13       2615.50         8.03 o                         
  -4   3   7        525.57        478.24         2.51 o                         
  -3   3   7        371.15        366.92         2.34 o                         
  -2   3   7        630.76        566.05         2.63 o                         
  -1   3   7          5.84         21.94         0.86 o                         
   0   3   7         13.88         10.02         0.69 o                         
   1   3   7       2085.22       2261.44         6.94 o                         
   2   3   7       1066.20       1088.39         4.44 o                         
   3   3   7          7.91          4.93         0.75 o                         
   4   3   7        830.83        804.90         3.59 o                         
   5   3   7       1493.65       1637.97         5.80 o                         
   6   3   7       1448.17       1397.55         5.15 o                         
   7   3   7        535.81        529.88         3.31 o                         
   8   3   7       1155.06       1208.86         4.77 o                         
   9   3   7        339.87        314.11         2.81 o                         
  10   3   7        714.16        682.66         3.98 o                         
  11   3   7         14.01         16.10         1.10 o                         
  12   3   7          0.59          1.36         1.29 o                         
  13   3   7        155.94        156.68         2.60 o                         
  14   3   7         84.00         82.01         1.65 o                         
  15   3   7         35.74         39.53         2.22 o                         
  16   3   7         32.01         25.23         1.62 o                         
  17   3   7         19.25         14.80         1.77 o                         
 -19   4   7        156.22        169.05         2.93 o                         
 -18   4   7          2.67          7.71         1.07 o                         
 -17   4   7          5.66          4.32         0.97 o                         
 -16   4   7         81.29         73.66         1.67 o                         
 -15   4   7        223.00        218.76         3.00 o                         
 -14   4   7       1566.28       1562.83         6.73 o                         
 -13   4   7        248.15        260.30         3.33 o                         
 -12   4   7       3015.60       2981.24        10.88 o                         
 -11   4   7        200.37        188.09         2.28 o                         
 -10   4   7       1960.81       2057.04         7.58 o                         
  -9   4   7       1142.73       1196.83         4.80 o                         
  -8   4   7       2200.57       2374.25         8.19 o                         
  -7   4   7        139.44        158.78         2.12 o                         
  -6   4   7       4246.18       4070.20        11.82 o                         
  -5   4   7         71.07         92.34         1.23 o                         
  -4   4   7       3268.87       2956.33         8.89 o                         
  -3   4   7        211.31        241.61         2.43 o                         
  -2   4   7      10319.67      10598.44        26.61 o                         
  -1   4   7        857.93        945.75         3.77 o                         
   0   4   7      18659.38      20216.17        55.09 o                         
   1   4   7       2722.69       2757.35         8.25 o                         
   2   4   7       6541.78       6952.02        17.09 o                         
   3   4   7       1273.22       1334.70         4.93 o                         
   4   4   7          6.62          9.43         1.03 o                         
   5   4   7         13.23         13.75         1.39 o                         
   6   4   7        250.85        262.03         2.14 o                         
   7   4   7       1266.13       1192.41         4.99 o                         
   8   4   7          2.56          4.06         0.83 o                         
   9   4   7         24.00         28.74         1.18 o                         
  10   4   7        117.14        128.76         2.42 o                         
  11   4   7        198.85        181.30         2.94 o                         
  12   4   7         17.91         14.06         1.71 o                         
  13   4   7          5.92          5.75         0.88 o                         
  14   4   7          4.16          5.20         0.92 o                         
  15   4   7        306.44        306.25         3.70 o                         
  16   4   7         51.72         42.41         1.86 o                         
 -19   5   7         92.01        101.14         2.41 o                         
 -18   5   7         22.63         22.01         1.36 o                         
 -17   5   7        203.18        203.25         2.61 o                         
 -16   5   7        368.76        350.54         3.26 o                         
 -15   5   7        359.38        372.73         4.22 o                         
 -14   5   7        168.25        150.87         3.10 o                         
 -13   5   7       1528.47       1518.98         7.05 o                         
 -12   5   7         67.63         75.67         1.39 o                         
 -11   5   7         28.72         42.43         1.30 o                         
 -10   5   7        469.61        407.84         2.93 o                         
  -9   5   7       1586.42       1471.12         6.11 o                         
  -8   5   7       1521.60       1499.36         6.02 o                         
  -7   5   7        682.30        757.45         4.01 o                         
  -6   5   7         11.27          2.49         0.66 o                         
  -5   5   7        329.65        310.40         2.43 o                         
  -4   5   7        121.31        118.69         1.63 o                         
  -3   5   7       2220.62       2696.61         8.54 o                         
  -2   5   7        768.79        860.59         3.78 o                         
  -1   5   7       1293.68       1519.15         5.37 o                         
   0   5   7        677.06        628.47         2.96 o                         
   1   5   7       5378.94       5675.45        14.73 o                         
   2   5   7       1266.32       1249.15         4.76 o                         
   3   5   7      13783.48      14546.61        35.17 o                         
   4   5   7          0.43          4.62         0.84 o                         
   5   5   7       2918.14       2693.33         8.43 o                         
   6   5   7        420.59        441.91         2.96 o                         
   7   5   7       1139.43       1085.64         4.35 o                         
   8   5   7       1589.11       1606.61         6.22 o                         
   9   5   7         56.60         73.39         1.35 o                         
  10   5   7        348.14        378.82         3.78 o                         
  11   5   7        249.52        251.29         3.38 o                         
  12   5   7          4.45          6.24         1.87 o                         
  13   5   7        289.47        278.94         2.75 o                         
  14   5   7         62.05         70.35         2.18 o                         
  15   5   7        191.43        183.71         2.95 o                         
  16   5   7        149.87        148.99         2.72 o                         
 -19   6   7        149.31        157.75         2.57 o                         
 -18   6   7         72.73         77.22         2.08 o                         
 -17   6   7         48.98         49.70         1.69 o                         
 -16   6   7         65.19         74.87         1.66 o                         
 -15   6   7        191.86        188.09         3.26 o                         
 -14   6   7        229.99        281.77         3.83 o                         
 -13   6   7        176.89        182.65         2.75 o                         
 -12   6   7        454.28        451.26         3.34 o                         
 -11   6   7        118.23        101.12         2.40 o                         
 -10   6   7        987.10       1045.01         4.99 o                         
  -9   6   7       3092.69       3011.66        10.59 o                         
  -8   6   7        431.92        469.73         3.61 o                         
  -7   6   7       1005.90        895.37         5.34 o                         
  -6   6   7          8.06          1.64         0.87 o                         
  -5   6   7        207.68        181.66         2.63 o                         
  -4   6   7       2790.94       2537.27         8.13 o                         
  -3   6   7       1667.99       1614.43         5.22 o                         
  -2   6   7          1.37         15.62         0.95 o                         
  -1   6   7          1.05          2.44         1.03 o                         
   0   6   7         10.48          5.92         0.77 o                         
   1   6   7        330.91        328.34         2.57 o                         
   2   6   7       5338.03       5828.44        16.35 o                         
   3   6   7        650.16        649.60         3.87 o                         
   4   6   7       5102.48       5171.44        14.18 o                         
   5   6   7        187.02        184.46         2.03 o                         
   6   6   7        757.67        832.28         4.12 o                         
   7   6   7         60.80         55.99         1.36 o                         
   8   6   7       1139.44       1116.61         4.75 o                         
   9   6   7       1635.31       1671.83         6.67 o                         
  10   6   7         95.88         97.66         2.25 o                         
  11   6   7         49.84         40.87         1.79 o                         
  12   6   7         36.71         33.78         2.19 o                         
  13   6   7        284.76        290.98         3.02 o                         
  14   6   7        774.66        805.39         6.61 o                         
  15   6   7        138.02        141.22         2.60 o                         
  16   6   7        140.76        150.71         3.24 o                         
 -18   7   7          1.84          1.14         1.05 o                         
 -17   7   7        373.11        397.07         3.86 o                         
 -16   7   7         52.97         62.12         1.64 o                         
 -15   7   7        257.66        261.22         3.51 o                         
 -14   7   7        479.52        452.60         5.11 o                         
 -13   7   7        296.76        299.95         3.27 o                         
 -12   7   7        281.89        271.48         3.88 o                         
 -11   7   7       1015.71        963.73         5.49 o                         
 -10   7   7        201.16        189.75         2.32 o                         
  -9   7   7          0.21          1.09         0.77 o                         
  -8   7   7       1545.62       1528.88         6.46 o                         
  -7   7   7        287.93        246.47         2.61 o                         
  -6   7   7        111.98        129.87         2.45 o                         
  -5   7   7       2276.53       2506.20         8.51 o                         
  -4   7   7       2654.73       2924.26         9.34 o                         
  -3   7   7       2675.72       3333.18         9.88 o                         
  -2   7   7       2216.96       2347.98         7.70 o                         
  -1   7   7       2393.09       2622.37         8.23 o                         
   0   7   7       1303.27       1290.02         5.17 o                         
   1   7   7         30.91         27.29         1.33 o                         
   2   7   7         28.72         55.74         1.98 o                         
   3   7   7       4700.41       4518.13        13.53 o                         
   4   7   7        768.42        751.73         3.72 o                         
   5   7   7        771.87        769.79         3.42 o                         
   6   7   7         42.11         35.66         1.29 o                         
   7   7   7       1077.40       1142.52         5.13 o                         
   8   7   7       1247.58       1238.59         5.48 o                         
   9   7   7        554.49        536.63         4.03 o                         
  10   7   7         12.91         14.99         1.51 o                         
  11   7   7         21.17         20.61         1.73 o                         
  12   7   7         44.64         46.35         1.39 o                         
  13   7   7         92.37         93.91         1.95 o                         
  14   7   7        135.59        142.30         2.81 o                         
  15   7   7          2.55         -0.84         1.09 o                         
  16   7   7        372.33        387.51         5.93 o                         
 -18   8   7        620.17        646.19         5.50 o                         
 -17   8   7         91.07         87.59         2.24 o                         
 -16   8   7        936.62        939.44         5.74 o                         
 -15   8   7        112.19        104.21         1.94 o                         
 -14   8   7        600.89        579.24         5.92 o                         
 -13   8   7        763.86        718.15         5.87 o                         
 -12   8   7        916.00        886.35         5.98 o                         
 -11   8   7          5.24          5.61         1.16 o                         
 -10   8   7        842.06        816.67         4.62 o                         
  -9   8   7        586.11        559.13         3.51 o                         
  -8   8   7         45.47         65.06         1.57 o                         
  -7   8   7        408.96        384.23         3.05 o                         
  -6   8   7        212.50        221.90         2.56 o                         
  -5   8   7       4997.49       4521.19        13.63 o                         
  -4   8   7       1005.31        923.03         5.42 o                         
  -3   8   7        963.21        839.19         4.06 o                         
  -2   8   7        725.66        776.58         4.67 o                         
  -1   8   7        127.15        109.58         2.32 o                         
   0   8   7        280.75        307.50         2.40 o                         
   1   8   7        711.12        710.55         4.62 o                         
   2   8   7        813.68        795.75         4.41 o                         
   3   8   7         32.94         36.73         1.19 o                         
   4   8   7        810.25        705.16         3.88 o                         
   5   8   7        198.42        187.35         2.35 o                         
   6   8   7        173.90        182.45         2.00 o                         
   7   8   7          1.36          1.38         0.98 o                         
   8   8   7        770.33        781.81         4.24 o                         
   9   8   7         52.46         55.11         1.63 o                         
  10   8   7        148.61        179.67         2.42 o                         
  11   8   7        361.59        360.61         4.28 o                         
  12   8   7         78.30         82.72         1.60 o                         
  13   8   7        479.60        506.23         3.70 o                         
  14   8   7        177.57        165.42         2.50 o                         
  15   8   7       1285.00       1305.17         7.48 o                         
 -18   9   7         14.85         12.87         1.31 o                         
 -17   9   7        386.71        383.26         4.96 o                         
 -16   9   7         49.14         41.09         1.54 o                         
 -15   9   7        438.48        416.88         3.64 o                         
 -14   9   7        612.86        596.58         4.20 o                         
 -13   9   7         82.13         79.35         2.13 o                         
 -12   9   7        907.25        873.02         5.76 o                         
 -11   9   7        350.29        337.26         3.76 o                         
 -10   9   7         27.54         30.69         1.47 o                         
  -9   9   7         13.41         12.65         1.46 o                         
  -8   9   7         14.21          7.35         1.15 o                         
  -7   9   7         13.70          9.40         0.93 o                         
  -6   9   7        718.00        695.74         3.48 o                         
  -5   9   7        485.88        518.36         3.59 o                         
  -4   9   7        113.79         89.84         1.80 o                         
  -3   9   7         23.40         13.99         0.94 o                         
  -2   9   7          5.59          2.33         0.81 o                         
  -1   9   7        994.68        993.16         5.04 o                         
   0   9   7        653.04        674.30         4.53 o                         
   1   9   7        318.18        407.87         3.41 o                         
   2   9   7        856.22        807.67         4.55 o                         
   3   9   7        494.51        512.33         3.22 o                         
   4   9   7        731.99        677.73         4.78 o                         
   5   9   7        166.62        148.57         1.95 o                         
   6   9   7         54.82         53.15         1.58 o                         
   7   9   7        658.65        648.08         4.34 o                         
   8   9   7        143.28        165.17         2.41 o                         
   9   9   7         33.72         39.24         2.16 o                         
  10   9   7          2.22          6.45         1.61 o                         
  11   9   7         72.44         77.26         1.79 o                         
  12   9   7        159.29        167.13         2.23 o                         
  13   9   7        104.57        102.33         1.99 o                         
  14   9   7         15.19         17.24         1.33 o                         
  15   9   7          1.33          3.07         1.17 o                         
 -17  10   7          2.87          3.57         0.95 o                         
 -16  10   7        328.19        334.19         3.32 o                         
 -15  10   7        252.49        218.11         3.26 o                         
 -14  10   7        429.06        405.72         3.64 o                         
 -13  10   7        189.09        168.17         2.46 o                         
 -12  10   7          2.07          1.36         1.96 o                         
 -11  10   7        445.76        394.59         4.65 o                         
 -10  10   7         22.05         19.35         1.31 o                         
  -9  10   7        799.39        760.53         5.09 o                         
  -8  10   7       1595.49       1540.86         8.26 o                         
  -7  10   7        856.49        856.12         4.15 o                         
  -6  10   7        198.64        192.86         2.94 o                         
  -5  10   7        676.95        542.45         4.00 o                         
  -4  10   7        155.99        137.49         1.93 o                         
  -3  10   7        146.49        195.49         2.26 o                         
  -2  10   7         51.01         53.41         1.22 o                         
  -1  10   7        508.63        476.25         3.37 o                         
   0  10   7         43.89         55.67         1.20 o                         
   1  10   7          0.03          1.10         0.70 o                         
   2  10   7       1343.47       1174.62         5.35 o                         
   3  10   7        378.05        360.76         2.51 o                         
   4  10   7          2.65          1.76         1.02 o                         
   5  10   7          8.38          3.97         1.01 o                         
   6  10   7        668.79        644.35         4.25 o                         
   7  10   7          2.56          2.92         1.15 o                         
   8  10   7        104.69        109.29         2.59 o                         
   9  10   7        369.52        392.62         4.04 o                         
  10  10   7         43.97         51.64         1.33 o                         
  11  10   7        663.57        649.70         4.37 o                         
  12  10   7        148.10        164.09         2.06 o                         
  13  10   7         19.23         18.42         1.29 o                         
  14  10   7        499.47        491.14         4.02 o                         
 -16  11   7         21.85         20.12         1.28 o                         
 -15  11   7         67.58         66.13         1.94 o                         
 -14  11   7        280.80        273.22         3.25 o                         
 -13  11   7         64.20         80.78         1.93 o                         
 -12  11   7        269.41        288.95         2.75 o                         
 -11  11   7         50.83         51.74         2.02 o                         
 -10  11   7         76.55         99.95         2.59 o                         
  -9  11   7          5.54          8.97         1.39 o                         
  -8  11   7        912.43        920.30         6.16 o                         
  -7  11   7          0.44          0.96         1.01 o                         
  -6  11   7        403.48        441.73         3.15 o                         
  -5  11   7        930.75        945.77         5.92 o                         
  -4  11   7        487.08        494.25         3.65 o                         
  -3  11   7         38.09         26.95         1.35 o                         
  -2  11   7        475.37        429.74         3.34 o                         
  -1  11   7          6.46          6.13         1.14 o                         
   0  11   7        516.43        451.46         3.28 o                         
   1  11   7        282.32        263.07         2.79 o                         
   2  11   7         23.36         22.41         1.05 o                         
   3  11   7        515.76        514.07         4.40 o                         
   4  11   7         99.82        108.70         1.76 o                         
   5  11   7        113.00         93.31         2.18 o                         
   6  11   7        150.84        136.46         2.46 o                         
   7  11   7          4.48          6.83         1.40 o                         
   8  11   7         13.01         15.53         1.28 o                         
   9  11   7        199.01        207.04         2.24 o                         
  10  11   7         42.04         44.98         1.30 o                         
  11  11   7         72.79         80.11         1.72 o                         
  12  11   7         11.12         11.31         0.94 o                         
  13  11   7        129.17        125.78         2.12 o                         
  14  11   7         66.97         77.93         1.98 o                         
 -16  12   7        100.59         98.06         2.49 o                         
 -15  12   7          0.18         -0.41         0.98 o                         
 -14  12   7         51.70         57.85         1.82 o                         
 -13  12   7        235.48        207.96         2.75 o                         
 -12  12   7         50.43         56.51         1.63 o                         
 -11  12   7         10.27         15.43         0.96 o                         
 -10  12   7         85.87         93.77         2.11 o                         
  -9  12   7        289.37        261.43         3.93 o                         
  -8  12   7          0.96          4.68         1.70 o                         
  -7  12   7       3511.04       3496.08        13.05 o                         
  -6  12   7         13.16         10.87         1.45 o                         
  -5  12   7        100.91         66.27         1.80 o                         
  -4  12   7         68.62         68.65         1.66 o                         
  -3  12   7          6.92         14.24         1.11 o                         
  -2  12   7        125.22        136.34         2.42 o                         
  -1  12   7       4807.90       4604.85        15.92 o                         
   0  12   7        415.65        438.95         4.76 o                         
   1  12   7       1769.67       1746.84         7.99 o                         
   2  12   7          7.41          7.53         1.15 o                         
   3  12   7        143.98        140.72         2.38 o                         
   4  12   7          0.18          1.30         1.22 o                         
   5  12   7        432.61        395.96         3.26 o                         
   6  12   7        109.04         98.14         2.09 o                         
   7  12   7        284.02        265.11         3.34 o                         
   8  12   7         13.49         16.08         0.82 o                         
   9  12   7        195.95        204.31         2.26 o                         
  10  12   7          9.46          8.71         1.07 o                         
  11  12   7         35.92         33.81         1.32 o                         
  12  12   7         50.83         54.51         1.48 o                         
  13  12   7         18.36         14.54         1.06 o                         
 -15  13   7         24.51         15.61         1.37 o                         
 -14  13   7         12.42         12.08         1.40 o                         
 -13  13   7         88.49         83.65         2.12 o                         
 -12  13   7          8.53         13.22         1.06 o                         
 -11  13   7         77.19         83.60         1.74 o                         
 -10  13   7        196.70        211.21         2.49 o                         
  -9  13   7          0.07          1.29         1.85 o                         
  -8  13   7        384.46        409.30         4.89 o                         
  -7  13   7        308.65        294.09         3.70 o                         
  -6  13   7         23.38         37.58         1.34 o                         
  -5  13   7         93.09         86.76         2.67 o                         
  -4  13   7        208.80        202.66         2.07 o                         
  -3  13   7          3.31          2.52         1.20 o                         
  -2  13   7          8.39         11.62         1.53 o                         
  -1  13   7        270.46        277.84         3.22 o                         
   0  13   7         24.00         21.77         1.51 o                         
   1  13   7        221.02        233.82         3.00 o                         
   2  13   7         25.77         18.95         1.30 o                         
   3  13   7        375.67        361.23         2.99 o                         
   4  13   7         67.05         68.80         2.21 o                         
   5  13   7          7.96          9.58         1.50 o                         
   6  13   7         50.17         52.41         1.81 o                         
   7  13   7        113.03        109.57         2.08 o                         
   8  13   7         87.27         96.94         1.67 o                         
   9  13   7         11.65         10.51         0.91 o                         
  10  13   7        111.01        115.12         2.85 o                         
  11  13   7        269.13        263.24         3.32 o                         
  12  13   7          6.78          3.37         0.93 o                         
 -14  14   7         19.79         17.07         1.58 o                         
 -13  14   7        350.91        397.83         4.29 o                         
 -12  14   7         72.84         66.89         1.93 o                         
 -11  14   7        381.72        412.14         5.20 o                         
 -10  14   7         19.70         21.05         1.12 o                         
  -9  14   7       1173.26       1165.05         6.13 o                         
  -8  14   7         10.28         11.97         1.03 o                         
  -7  14   7       1220.97       1234.09         9.24 o                         
  -6  14   7         78.41         82.68         2.22 o                         
  -5  14   7        411.94        401.86         5.08 o                         
  -4  14   7        190.62        172.10         2.98 o                         
  -3  14   7        767.71        775.59         5.97 o                         
  -2  14   7        109.90        101.97         2.01 o                         
  -1  14   7       4516.18       4356.71        17.01 o                         
   0  14   7         71.10         81.08         2.10 o                         
   1  14   7       3786.46       3838.01        15.29 o                         
   2  14   7         75.25         71.01         1.94 o                         
   3  14   7       1056.91       1045.09         7.06 o                         
   4  14   7         12.44         12.02         1.72 o                         
   5  14   7        398.09        408.70         3.14 o                         
   6  14   7         88.41        102.00         1.85 o                         
   7  14   7          5.21          5.04         0.86 o                         
   8  14   7          0.28          0.80         0.88 o                         
   9  14   7         62.64         67.76         1.65 o                         
  10  14   7         12.68         10.67         1.01 o                         
  11  14   7          9.17         10.52         1.12 o                         
 -13  15   7         45.22         32.51         2.02 o                         
 -12  15   7        130.75        149.53         2.52 o                         
 -11  15   7         24.03         19.15         1.12 o                         
 -10  15   7         60.85         41.51         1.57 o                         
  -9  15   7         31.52         32.87         1.26 o                         
  -8  15   7        159.54        171.94         2.32 o                         
  -7  15   7          1.27          1.85         0.93 o                         
  -6  15   7        847.38        796.39         5.39 o                         
  -5  15   7         29.09         27.29         1.17 o                         
  -4  15   7         82.84         81.41         2.51 o                         
  -3  15   7          0.11          1.05         1.70 o                         
  -2  15   7        179.22        157.16         3.39 o                         
  -1  15   7         39.52         40.62         2.21 o                         
   0  15   7          5.22          7.75         1.77 o                         
   1  15   7         79.26         85.61         2.74 o                         
   2  15   7        271.70        282.24         3.00 o                         
   3  15   7         37.72         41.48         1.58 o                         
   4  15   7        275.33        257.33         2.90 o                         
   5  15   7          5.73          3.21         0.92 o                         
   6  15   7        520.45        507.79         4.01 o                         
   7  15   7         70.48         86.49         1.97 o                         
   8  15   7        307.91        309.43         2.99 o                         
   9  15   7        126.71        136.34         2.61 o                         
  10  15   7         16.36         18.55         1.24 o                         
 -11  16   7        539.49        576.73         5.77 o                         
 -10  16   7         12.75         12.58         1.22 o                         
  -9  16   7        158.42        158.63         3.17 o                         
  -8  16   7          0.87          0.22         0.95 o                         
  -7  16   7        360.97        362.44         3.30 o                         
  -6  16   7         50.96         59.81         1.71 o                         
  -5  16   7        190.28        181.57         2.34 o                         
  -4  16   7          3.99          3.77         1.07 o                         
  -3  16   7        193.91        184.24         2.51 o                         
  -2  16   7          0.29          1.74         0.85 o                         
  -1  16   7        422.68        425.18         3.65 o                         
   0  16   7         34.21         36.69         1.43 o                         
   1  16   7         95.22        109.11         2.68 o                         
   2  16   7          4.42          3.74         1.07 o                         
   3  16   7          3.83          5.91         1.25 o                         
   4  16   7        117.81        121.45         2.41 o                         
   5  16   7        485.78        479.79         4.74 o                         
   6  16   7        187.25        172.56         2.39 o                         
   7  16   7          0.16         -1.25         0.85 o                         
   8  16   7        190.99        195.96         3.12 o                         
   9  16   7          0.40          3.22         1.01 o                         
 -10  17   7         15.43         22.57         1.40 o                         
  -9  17   7          8.74         10.86         1.15 o                         
  -8  17   7         92.79         94.48         2.17 o                         
  -7  17   7         25.76         24.17         1.30 o                         
  -6  17   7        270.42        256.14         3.42 o                         
  -5  17   7        135.77        124.11         2.44 o                         
  -4  17   7         21.15         24.31         1.49 o                         
  -3  17   7         19.29         21.75         1.25 o                         
  -2  17   7          0.17          1.21         1.06 o                         
  -1  17   7          0.04         -1.14         0.80 o                         
   0  17   7        205.31        235.53         2.96 o                         
   1  17   7          5.19          3.71         1.41 o                         
   2  17   7        101.82         99.47         2.51 o                         
   3  17   7          8.94         12.71         1.23 o                         
   4  17   7        233.39        201.33         2.95 o                         
   5  17   7          4.87          4.82         1.07 o                         
   6  17   7         62.87         54.53         1.79 o                         
   7  17   7         49.10         52.35         2.16 o                         
  -8  18   7          2.26          1.35         1.19 o                         
  -7  18   7         55.74         64.25         2.28 o                         
  -6  18   7         11.19          9.46         1.30 o                         
  -5  18   7        142.52        141.29         3.11 o                         
  -4  18   7        112.59        110.01         2.61 o                         
  -3  18   7         12.68         12.01         1.39 o                         
  -2  18   7         17.11         16.09         1.54 o                         
  -1  18   7         23.52         27.00         1.59 o                         
   0  18   7          6.65          8.54         1.15 o                         
   1  18   7          0.17          1.46         1.16 o                         
   2  18   7          3.59          4.09         1.12 o                         
   3  18   7         22.13         23.57         1.46 o                         
   4  18   7          1.15          1.08         1.00 o                         
   5  18   7        199.56        197.91         3.65 o                         
  -4  19   7         54.19         56.78         2.19 o                         
  -3  19   7        143.05        154.81         3.07 o                         
  -2  19   7        398.93        408.55         5.50 o                         
  -1  19   7         76.33         77.84         2.36 o                         
   0  19   7          3.47          4.52         1.28 o                         
   1  19   7          0.88         -1.52         1.18 o                         
 -20   0   8         21.25         11.77         2.06 o                         
 -18   0   8          8.46          7.41         2.02 o                         
 -16   0   8       1152.98       1178.55         8.31 o                         
 -14   0   8       1048.71        991.08         7.39 o                         
 -12   0   8        391.63        422.91         4.24 o                         
 -10   0   8       3243.43       2996.85        17.25 o                         
  -8   0   8        184.12        276.56         4.44 o                         
  -6   0   8        516.19        601.60         4.96 o                         
  -4   0   8      31522.62      34866.77       119.78 o                         
  -2   0   8        312.75        416.87         3.12 o                         
   0   0   8        145.61        120.15         1.98 o                         
   2   0   8       1767.07       1512.18         7.61 o                         
   4   0   8       5677.88       5393.51        18.54 o                         
   6   0   8        781.98        761.81         5.15 o                         
   8   0   8       1596.05       1596.43         9.56 o                         
  10   0   8        157.25        156.48         4.32 o                         
  12   0   8        295.54        323.14         8.08 o                         
  14   0   8          1.43          3.81         1.43 o                         
  16   0   8         99.88         97.01         4.66 o                         
 -20   1   8        158.64        154.60         3.10 o                         
 -19   1   8         16.87         26.94         1.57 o                         
 -18   1   8         25.23         18.34         1.39 o                         
 -17   1   8          1.21          4.74         0.82 o                         
 -16   1   8        348.23        381.06         3.66 o                         
 -15   1   8         92.35         85.85         2.13 o                         
 -14   1   8          3.91          1.45         0.93 o                         
 -13   1   8          3.32          4.34         0.88 o                         
 -12   1   8        880.16        874.94         4.91 o                         
 -11   1   8       1965.72       1984.63         7.68 o                         
 -10   1   8        135.16        117.20         2.14 o                         
  -9   1   8        716.85        681.54         3.82 o                         
  -8   1   8          6.90          4.52         1.06 o                         
  -7   1   8        706.10        731.81         3.78 o                         
  -6   1   8         22.29         26.57         1.15 o                         
  -5   1   8        968.38       1186.21         4.63 o                         
  -4   1   8        398.14        406.07         2.36 o                         
  -3   1   8       3599.27       4004.01        11.37 o                         
  -2   1   8        295.11        302.44         2.11 o                         
  -1   1   8        367.76        453.49         2.40 o                         
   0   1   8          7.87          3.66         0.58 o                         
   1   1   8         86.44         88.39         1.20 o                         
   2   1   8          0.04          4.50         0.75 o                         
   3   1   8       1344.18       1381.32         4.86 o                         
   4   1   8        230.69        183.75         1.66 o                         
   5   1   8         32.98         42.02         1.05 o                         
   6   1   8        978.10        920.76         4.60 o                         
   7   1   8       1012.65        974.02         4.34 o                         
   8   1   8       2037.04       1923.34         7.39 o                         
   9   1   8        123.81        134.54         2.19 o                         
  10   1   8        240.38        258.80         3.27 o                         
  11   1   8        722.06        704.00         6.03 o                         
  12   1   8         85.28         97.26         2.33 o                         
  13   1   8          4.08          2.18         0.78 o                         
  14   1   8          0.06          1.37         0.86 o                         
  15   1   8         18.29         15.10         1.40 o                         
  16   1   8        238.78        265.38         3.39 o                         
 -19   2   8        324.10        358.38         4.08 o                         
 -18   2   8         94.37         92.55         2.16 o                         
 -17   2   8          0.02          2.77         1.13 o                         
 -16   2   8        331.77        325.36         2.93 o                         
 -15   2   8         64.29         68.00         1.62 o                         
 -14   2   8         78.58         85.73         1.75 o                         
 -13   2   8        419.53        423.40         4.02 o                         
 -12   2   8        164.45        201.80         2.29 o                         
 -11   2   8         24.69         21.65         1.10 o                         
 -10   2   8       1751.44       1731.94         6.67 o                         
  -9   2   8          5.95          7.01         1.43 o                         
  -8   2   8       1030.42       1016.82         4.84 o                         
  -7   2   8          0.58          2.00         0.83 o                         
  -6   2   8        746.71        695.56         4.09 o                         
  -5   2   8        649.32        563.05         2.97 o                         
  -4   2   8       4866.97       5093.08        13.38 o                         
  -3   2   8       1285.80       1188.25         4.70 o                         
  -2   2   8          2.14         10.68         0.86 o                         
  -1   2   8        465.03        355.58         2.11 o                         
   1   2   8        111.72        109.96         1.48 o                         
   2   2   8        297.60        263.89         2.09 o                         
   3   2   8        742.89        748.11         3.35 o                         
   4   2   8          0.10          4.70         0.89 o                         
   5   2   8        113.51        111.94         1.81 o                         
   6   2   8        113.08         89.65         2.14 o                         
   7   2   8       1088.24       1011.19         4.41 o                         
   8   2   8         14.27         18.15         0.97 o                         
   9   2   8       1142.50       1132.83         5.14 o                         
  10   2   8         33.61         24.55         1.38 o                         
  11   2   8       2922.57       2961.38        11.64 o                         
  12   2   8        244.42        231.78         3.39 o                         
  13   2   8        191.33        182.27         2.71 o                         
  14   2   8         95.57         88.34         2.21 o                         
  15   2   8        125.26        131.41         2.64 o                         
  16   2   8         15.41         11.68         1.44 o                         
 -19   3   8        107.72        102.40         2.81 o                         
 -18   3   8         15.25         16.85         1.35 o                         
 -17   3   8         12.43         17.68         1.16 o                         
 -16   3   8         30.03         30.51         1.52 o                         
 -15   3   8        330.96        329.67         3.94 o                         
 -14   3   8        302.53        294.42         2.76 o                         
 -13   3   8         71.07         61.99         2.02 o                         
 -12   3   8        118.33        103.46         2.16 o                         
 -11   3   8        947.49        953.93         4.79 o                         
 -10   3   8         65.46         64.53         1.54 o                         
  -9   3   8        821.67        815.47         4.05 o                         
  -8   3   8          0.02          1.06         1.20 o                         
  -7   3   8       2456.16       2813.11         9.42 o                         
  -6   3   8        592.07        673.45         3.26 o                         
  -5   3   8      10346.17      11736.87        28.76 o                         
  -4   3   8          0.30          6.70         0.76 o                         
  -3   3   8        135.01        154.13         1.88 o                         
  -2   3   8        364.41        360.64         2.00 o                         
  -1   3   8       1918.92       1923.60         6.40 o                         
   0   3   8        156.10        179.71         2.08 o                         
   1   3   8        127.70         89.83         1.28 o                         
   2   3   8         35.78         35.63         1.15 o                         
   3   3   8        671.36        721.39         3.80 o                         
   4   3   8       2719.32       2744.28         8.61 o                         
   5   3   8       1854.73       1981.13         6.69 o                         
   6   3   8         21.75         26.19         1.00 o                         
   7   3   8        751.34        774.37         3.65 o                         
   8   3   8         59.01         45.35         1.10 o                         
   9   3   8         12.80         12.53         1.40 o                         
  10   3   8        699.84        668.47         4.39 o                         
  11   3   8        100.08         98.38         2.48 o                         
  12   3   8          0.78          1.95         1.37 o                         
  13   3   8          0.07          1.95         0.81 o                         
  14   3   8        304.90        304.19         4.38 o                         
  15   3   8         71.18         66.65         1.91 o                         
  16   3   8         79.16         79.78         3.38 o                         
 -19   4   8        108.61        114.12         2.50 o                         
 -18   4   8          0.26          1.24         1.31 o                         
 -17   4   8          1.44         -0.16         0.90 o                         
 -16   4   8          0.25          0.86         0.95 o                         
 -15   4   8        282.55        281.95         3.55 o                         
 -14   4   8         51.91         48.83         1.50 o                         
 -13   4   8        247.84        262.15         2.88 o                         
 -12   4   8        149.62        150.22         2.13 o                         
 -11   4   8       1580.83       1482.56         6.80 o                         
 -10   4   8       1014.71       1036.82         5.03 o                         
  -9   4   8       1984.70       1837.38         7.66 o                         
  -8   4   8          9.81         27.17         1.17 o                         
  -7   4   8        261.94        275.49         2.96 o                         
  -6   4   8        773.53        707.06         3.32 o                         
  -5   4   8        391.55        337.43         2.83 o                         
  -4   4   8       1058.41       1003.15         3.97 o                         
  -3   4   8        575.15        542.98         3.17 o                         
  -2   4   8        742.82        755.96         3.38 o                         
  -1   4   8       1010.19        994.20         4.06 o                         
   0   4   8        840.46        766.15         3.36 o                         
   1   4   8         35.94         30.55         1.07 o                         
   2   4   8        720.09        799.60         3.73 o                         
   3   4   8        967.70        895.37         4.25 o                         
   4   4   8         13.42         10.82         1.04 o                         
   5   4   8       1542.65       1565.83         5.87 o                         
   6   4   8       1516.17       1565.55         6.26 o                         
   7   4   8        522.37        510.49         3.54 o                         
   8   4   8         73.79         69.98         1.56 o                         
   9   4   8        254.85        287.16         2.92 o                         
  10   4   8        899.77        825.97         4.59 o                         
  11   4   8       1530.96       1503.06         7.09 o                         
  12   4   8        440.29        415.50         5.53 o                         
  13   4   8       1297.61       1317.03         7.61 o                         
  14   4   8         23.51         25.59         1.39 o                         
  15   4   8         89.35        100.81         2.39 o                         
  16   4   8          8.66         10.90         1.47 o                         
 -19   5   8        126.69        127.75         2.66 o                         
 -18   5   8          7.70          0.91         1.04 o                         
 -17   5   8        490.52        510.60         4.68 o                         
 -16   5   8         31.86         27.39         1.15 o                         
 -15   5   8        360.42        350.24         4.49 o                         
 -14   5   8        112.69        114.86         2.10 o                         
 -13   5   8        408.03        395.90         3.79 o                         
 -12   5   8          0.07          1.79         0.93 o                         
 -11   5   8        208.21        181.91         2.13 o                         
 -10   5   8        394.88        366.39         3.60 o                         
  -9   5   8         46.05         52.87         1.10 o                         
  -8   5   8       1628.62       1390.66         5.49 o                         
  -7   5   8        295.87        401.97         3.13 o                         
  -6   5   8          4.16         18.36         1.14 o                         
  -5   5   8        132.00        181.88         1.92 o                         
  -4   5   8         14.01         14.11         1.07 o                         
  -3   5   8        853.81        949.91         3.99 o                         
  -2   5   8         72.17         96.73         1.72 o                         
   0   5   8        519.59        444.33         2.90 o                         
   1   5   8        739.20        691.12         3.20 o                         
   2   5   8          2.97          1.75         0.84 o                         
   3   5   8        299.29        294.65         2.51 o                         
   4   5   8         78.88         73.63         1.71 o                         
   5   5   8       1487.76       1609.98         6.41 o                         
   6   5   8        863.30        770.12         3.90 o                         
   7   5   8        490.93        537.35         3.47 o                         
   8   5   8        103.30         93.80         1.73 o                         
   9   5   8          0.11          1.96         1.14 o                         
  10   5   8        107.04         95.52         1.92 o                         
  11   5   8         53.74         44.26         2.01 o                         
  12   5   8        536.75        536.42         3.82 o                         
  13   5   8         90.01         84.49         1.90 o                         
  14   5   8        163.41        169.92         3.37 o                         
  15   5   8         12.42         15.48         1.35 o                         
  16   5   8          7.16          4.07         1.38 o                         
 -19   6   8         59.43         54.08         1.85 o                         
 -18   6   8        274.65        283.97         3.49 o                         
 -17   6   8          5.41          5.33         1.12 o                         
 -16   6   8        215.46        214.79         2.49 o                         
 -15   6   8        470.04        446.84         3.47 o                         
 -14   6   8         77.27         77.33         2.41 o                         
 -13   6   8         30.06         31.61         1.46 o                         
 -12   6   8        483.25        471.77         4.15 o                         
 -11   6   8         80.37         80.45         1.68 o                         
 -10   6   8        149.96        124.71         1.88 o                         
  -9   6   8         18.39         18.20         0.92 o                         
  -8   6   8         26.57         13.95         1.13 o                         
  -7   6   8        362.08        377.20         2.14 o                         
  -6   6   8        153.63        250.54         2.64 o                         
  -5   6   8         60.23         71.81         1.58 o                         
  -4   6   8        162.75        182.85         2.78 o                         
  -3   6   8        269.55        267.35         2.07 o                         
  -2   6   8       1221.16       1402.33         5.33 o                         
  -1   6   8       2237.76       2379.08         7.78 o                         
   0   6   8       2547.73       3020.85         9.17 o                         
   1   6   8        649.23        636.10         3.04 o                         
   2   6   8        124.37        103.98         1.77 o                         
   3   6   8        136.35         83.77         1.83 o                         
   4   6   8        327.39        375.15         2.49 o                         
   5   6   8        713.82        720.42         3.71 o                         
   6   6   8        217.18        226.46         2.46 o                         
   7   6   8        825.33        855.04         4.42 o                         
   8   6   8        714.55        709.14         4.99 o                         
   9   6   8        277.01        289.08         2.86 o                         
  10   6   8        520.83        495.01         5.24 o                         
  11   6   8       2474.75       2467.30        10.57 o                         
  12   6   8        111.80        102.75         1.96 o                         
  13   6   8        637.26        634.95         4.50 o                         
  14   6   8          1.33          3.62         1.33 o                         
  15   6   8        349.86        376.99         3.85 o                         
 -18   7   8         16.18         20.46         1.34 o                         
 -17   7   8          0.30          1.58         0.90 o                         
 -16   7   8        347.51        381.76         3.41 o                         
 -15   7   8         58.68         57.71         1.61 o                         
 -14   7   8          1.08          2.88         1.56 o                         
 -13   7   8        217.57        211.77         2.97 o                         
 -12   7   8        415.56        378.19         2.85 o                         
 -11   7   8        122.60        132.57         2.41 o                         
 -10   7   8        416.67        370.85         4.21 o                         
  -9   7   8        121.03        128.58         2.28 o                         
  -8   7   8        255.26        238.84         2.72 o                         
  -7   7   8         88.52         67.91         1.38 o                         
  -6   7   8         19.03         35.20         1.09 o                         
  -5   7   8          4.95          4.62         1.25 o                         
  -4   7   8          0.15          1.71         0.93 o                         
  -3   7   8       2491.53       2760.89         9.00 o                         
  -2   7   8       1875.71       1690.67         6.32 o                         
  -1   7   8        343.40        257.37         2.28 o                         
   0   7   8       1317.55       1259.63         5.38 o                         
   1   7   8         66.73         97.04         1.90 o                         
   2   7   8        217.00        143.46         2.50 o                         
   3   7   8         12.52         25.40         0.81 o                         
   4   7   8       1902.48       1705.06         6.49 o                         
   5   7   8        419.60        417.78         3.11 o                         
   6   7   8        679.52        669.02         3.96 o                         
   7   7   8       1873.79       1801.22         6.99 o                         
   8   7   8        636.70        636.18         3.46 o                         
   9   7   8        242.19        253.04         4.18 o                         
  10   7   8        873.76        906.34         5.19 o                         
  11   7   8        109.18        111.00         2.66 o                         
  12   7   8        160.00        163.78         2.43 o                         
  13   7   8         97.32        101.39         2.11 o                         
  14   7   8          5.09          3.70         1.20 o                         
  15   7   8         11.99          6.31         1.18 o                         
 -18   8   8         19.82         20.61         1.39 o                         
 -17   8   8         21.35         16.00         1.20 o                         
 -16   8   8        109.18        129.59         3.23 o                         
 -15   8   8         95.51         95.42         1.79 o                         
 -14   8   8        184.63        184.31         2.71 o                         
 -13   8   8         97.05         76.02         2.36 o                         
 -12   8   8       1109.97       1063.23         6.07 o                         
 -11   8   8        606.98        619.96         4.14 o                         
 -10   8   8        368.92        369.24         3.78 o                         
  -9   8   8       2057.00       1980.27         8.19 o                         
  -8   8   8       1330.22       1312.13         6.34 o                         
  -7   8   8          7.61          7.45         0.99 o                         
  -6   8   8         11.10         10.94         0.82 o                         
  -5   8   8       2084.23       2034.88         7.76 o                         
  -4   8   8        579.45        645.70         3.11 o                         
  -3   8   8       6859.94       6652.62        18.09 o                         
  -2   8   8         23.10         40.79         1.61 o                         
  -1   8   8       3081.78       3134.25         9.79 o                         
   0   8   8       1396.59       1521.92         6.10 o                         
   1   8   8       3419.12       3414.53        11.40 o                         
   2   8   8        977.01       1019.09         4.86 o                         
   3   8   8       2250.57       2201.47         9.42 o                         
   4   8   8       1379.18       1298.94         6.19 o                         
   5   8   8          0.14          2.83         0.82 o                         
   6   8   8       1039.41        978.63         4.76 o                         
   7   8   8        490.78        489.78         3.61 o                         
   8   8   8        740.48        756.70         4.51 o                         
   9   8   8        396.98        403.26         4.41 o                         
  10   8   8        435.90        414.71         5.43 o                         
  11   8   8         32.77         34.16         1.20 o                         
  12   8   8          0.79          0.89         0.81 o                         
  13   8   8         65.55         67.93         1.84 o                         
  14   8   8          7.98          6.25         1.15 o                         
  15   8   8          6.81          8.41         1.57 o                         
 -17   9   8         85.08         97.00         2.73 o                         
 -16   9   8          5.42          8.41         1.22 o                         
 -15   9   8         74.00         60.72         1.68 o                         
 -14   9   8        139.29        145.92         2.17 o                         
 -13   9   8         80.21         71.87         2.32 o                         
 -12   9   8          0.00          1.55         1.44 o                         
 -11   9   8        179.26        186.80         3.64 o                         
 -10   9   8         41.86         47.32         2.25 o                         
  -9   9   8        295.93        302.78         3.50 o                         
  -8   9   8          0.03          1.25         1.13 o                         
  -7   9   8          1.68          0.70         0.91 o                         
  -6   9   8         15.71         17.05         0.94 o                         
  -5   9   8       2215.68       2066.18         7.91 o                         
  -4   9   8        103.51        100.74         1.61 o                         
  -3   9   8        237.76        228.70         2.56 o                         
  -2   9   8        901.73        795.02         3.93 o                         
  -1   9   8        539.15        473.50         3.26 o                         
   0   9   8       1019.21        976.74         4.65 o                         
   1   9   8          4.80          4.55         0.79 o                         
   2   9   8        534.35        409.91         2.49 o                         
   3   9   8       1216.23       1307.51         6.07 o                         
   4   9   8          2.00          4.35         0.93 o                         
   5   9   8         56.65         53.89         1.39 o                         
   6   9   8        247.63        230.93         3.29 o                         
   7   9   8         34.33         41.52         1.47 o                         
   8   9   8        109.81        109.70         2.27 o                         
   9   9   8          4.19          4.24         1.40 o                         
  10   9   8        152.32        163.92         1.99 o                         
  11   9   8         75.97         71.40         1.45 o                         
  12   9   8          0.04          0.55         0.94 o                         
  13   9   8          0.03          1.27         0.92 o                         
  14   9   8        299.48        322.41         4.41 o                         
 -17  10   8          5.26          4.95         1.09 o                         
 -16  10   8         51.37         48.57         1.71 o                         
 -15  10   8         48.50         48.31         1.72 o                         
 -14  10   8         12.00         10.51         1.12 o                         
 -13  10   8         12.32         13.98         1.24 o                         
 -12  10   8         92.44         89.53         3.28 o                         
 -11  10   8        176.30        182.10         2.94 o                         
 -10  10   8       1058.95       1022.27         5.56 o
[truncated: 358,428 more chars]
