# Supplementary material for: Crystal structures and Hirshfeld surface analyses of tetra­kis­(4,5-di­hydro­furan-2-yl)silane and tetra­kis­(4,5-di­hydro­furan-2-yl)germane
Source: Acta Crystallogr E Crystallogr Commun. 2023 Apr 14;79(Pt 5):458–64. doi: 10.1107/S2056989023003158 (PMC10162092; doi:10.1107/S2056989023003158)
Supplement: Supplementary file 4 [file e-79-00458-2sup3.hkl]

data_2                                                                          
_shelx_title ' b1831_0m_a.res in P2(1)/n'                                       
_shelx_refln_list_code          4                                               
_shelx_F_calc_maximum      400.13                                               
_exptl_crystal_F_000      1440.00                                               
_reflns_d_resolution_high  0.6196                                               
                                                                                
loop_                                                                           
 _space_group_symop_operation_xyz                                               
 'x, y, z'                                                                      
 '-x+1/2, y+1/2, -z+1/2'                                                        
 '-x, -y, -z'                                                                   
 'x-1/2, -y-1/2, z-1/2'                                                         
                                                                                
_cell_length_a    14.3828                                                       
_cell_length_b    14.2069                                                       
_cell_length_c    15.3594                                                       
_cell_angle_alpha  90.000                                                       
_cell_angle_beta  101.159                                                       
_cell_angle_gamma  90.000                                                       
                                                                                
_shelx_F_squared_multiplier     1.000                                           
                                                                                
loop_                                                                           
 _refln_index_h                                                                 
 _refln_index_k                                                                 
 _refln_index_l                                                                 
 _refln_F_squared_calc                                                          
 _refln_F_squared_meas                                                          
 _refln_F_squared_sigma                                                         
 _refln_observed_status                                                         
   2   0   0      88120.47      89842.37      2870.18 o                         
   4   0   0       3517.69       3304.14        56.06 o                         
   6   0   0       2756.24       3056.88        57.38 o                         
   8   0   0       2159.58       2068.27        63.73 o                         
  10   0   0         23.56         19.73        14.09 o                         
  12   0   0       2439.72       2421.79        58.60 o                         
  14   0   0       2252.05       2356.54        67.60 o                         
  16   0   0       2297.62       2150.97        71.50 o                         
  18   0   0       1718.83       1648.04        67.52 o                         
  20   0   0       1032.01       1116.75       105.50 o                         
  22   0   0        579.12        513.04        47.83 o                         
   2   1   0         70.62         75.51         3.69 o                         
   3   1   0      23173.50      24032.68       224.75 o                         
   4   1   0         99.67         97.96         4.66 o                         
   5   1   0       8143.69       8485.17        91.49 o                         
   6   1   0         40.58         50.80         8.79 o                         
   7   1   0      15320.36      16625.39       174.38 o                         
   8   1   0          3.99          1.68         6.60 o                         
   9   1   0         45.38         62.41         7.83 o                         
  10   1   0         24.92         44.20        11.79 o                         
  11   1   0       3033.30       3145.81        50.84 o                         
  12   1   0        282.47        343.84        16.37 o                         
  13   1   0       2362.10       2308.42        37.26 o                         
  14   1   0        148.12        138.45        22.66 o                         
  15   1   0        652.53        729.95        29.42 o                         
  16   1   0        280.96        318.12        32.98 o                         
  17   1   0         75.79         88.35        21.38 o                         
  18   1   0        870.17        924.61        53.77 o                         
  19   1   0        173.08        167.27        25.19 o                         
  20   1   0        459.05        473.84        31.41 o                         
  21   1   0          0.73        -40.39        30.56 o                         
  22   1   0        504.95        452.55        32.28 o                         
   0   2   0      68392.10      68072.30      1542.49 o                         
   1   2   0       1405.86       1399.24        15.99 o                         
   2   2   0      22156.41      23081.97       205.11 o                         
   3   2   0        134.18        151.99         6.77 o                         
   4   2   0        949.97        936.89        11.73 o                         
   5   2   0       1396.85       1524.13        22.98 o                         
   6   2   0       7784.27       8157.37        85.52 o                         
   7   2   0        109.67        135.70         9.02 o                         
   8   2   0       4486.36       4405.84        49.89 o                         
   9   2   0        124.06        147.57        13.66 o                         
  10   2   0        877.73        781.83        16.53 o                         
  11   2   0        635.15        705.29        34.84 o                         
  12   2   0       1514.94       1555.78        32.84 o                         
  13   2   0        256.28        259.51        34.78 o                         
  14   2   0        133.49        126.27        23.93 o                         
  15   2   0       1125.10       1179.58        36.16 o                         
  16   2   0        830.70        829.84        31.84 o                         
  17   2   0       1003.44       1060.00        37.22 o                         
  18   2   0        518.54        507.71        28.03 o                         
  19   2   0        494.85        493.84        29.02 o                         
  20   2   0         97.11         91.75        26.00 o                         
  21   2   0         71.06         54.67        26.07 o                         
  22   2   0        525.80        450.98        41.97 o                         
   1   3   0      15658.99      15901.80       149.58 o                         
   2   3   0       1365.13       1331.86        16.32 o                         
   3   3   0       6201.25       6261.76        56.36 o                         
   4   3   0        276.58        326.58         6.78 o                         
   5   3   0       7675.82       8342.01        78.22 o                         
   6   3   0        580.02        630.38        15.37 o                         
   7   3   0       4127.32       4167.06        43.66 o                         
   8   3   0        169.84        220.54        12.25 o                         
   9   3   0      10764.61      10473.81       118.94 o                         
  10   3   0        704.00        758.98        31.15 o                         
  11   3   0      13349.64      13198.79       143.18 o                         
  12   3   0         39.67         20.71        15.35 o                         
  13   3   0       2153.79       2202.88        42.72 o                         
  14   3   0        307.81        349.22        23.56 o                         
  15   3   0       2924.99       3049.67        73.53 o                         
  16   3   0       1044.45       1131.02        36.19 o                         
  17   3   0        644.58        678.92        30.49 o                         
  18   3   0        344.06        339.48        25.83 o                         
  19   3   0        150.42        106.18        23.77 o                         
  20   3   0        363.94        362.33        28.26 o                         
  21   3   0         42.25          9.99        30.01 o                         
  22   3   0        309.67        265.03        43.39 o                         
   0   4   0       1058.73       1197.47        26.33 o                         
   1   4   0        720.84        712.18        12.69 o                         
   2   4   0        580.54        664.81        11.06 o                         
   3   4   0          8.84          8.81         5.87 o                         
   4   4   0        361.26        372.59        10.42 o                         
   5   4   0         86.92         86.64         6.90 o                         
   6   4   0      11854.56      12854.50       121.79 o                         
   7   4   0        744.67        701.60        18.23 o                         
   8   4   0       1402.77       1282.14        18.92 o                         
   9   4   0       2528.62       2480.06        39.30 o                         
  10   4   0       1248.03       1225.26        39.45 o                         
  11   4   0       2847.23       2855.48        54.66 o                         
  12   4   0       1104.53       1118.20        33.79 o                         
  13   4   0       1229.42       1231.53        32.06 o                         
  14   4   0        433.97        415.68        25.80 o                         
  15   4   0       1896.80       1969.93        52.29 o                         
  16   4   0         10.61         11.81        21.46 o                         
  17   4   0        508.12        512.25        27.73 o                         
  18   4   0         29.34         48.82        21.23 o                         
  19   4   0        326.95        265.66        27.25 o                         
  20   4   0          3.45        -20.08        22.11 o                         
  21   4   0         13.30         -5.23        36.79 o                         
  22   4   0         27.27         32.64        37.50 o                         
   1   5   0        528.37        554.51        19.96 o                         
   2   5   0          4.59         11.00         4.80 o                         
   3   5   0       3735.93       3792.29        42.04 o                         
   4   5   0       1674.94       1651.60        21.65 o                         
   5   5   0       8232.88       7912.77        79.98 o                         
   6   5   0       3860.17       3710.67        38.19 o                         
   7   5   0       8583.04       8354.83        80.99 o                         
   8   5   0       5134.53       4845.50        73.34 o                         
   9   5   0      19153.16      19036.46       192.77 o                         
  10   5   0       2049.74       1948.34        30.56 o                         
  11   5   0      21467.65      21201.55       230.26 o                         
  12   5   0       1199.75       1235.63        25.61 o                         
  13   5   0       4995.44       5034.36        88.15 o                         
  14   5   0        419.79        424.18        43.64 o                         
  15   5   0       2219.26       2162.58        48.46 o                         
  16   5   0        117.23         91.08        18.41 o                         
  17   5   0        477.62        403.12        23.36 o                         
  18   5   0         66.13         34.50        30.30 o                         
  19   5   0        231.89        238.53        41.44 o                         
  20   5   0        143.96        146.23        36.74 o                         
  21   5   0         88.77        156.66        43.18 o                         
  22   5   0        118.24         91.58        38.88 o                         
   0   6   0      13339.12      13245.81       173.75 o                         
   1   6   0       3637.97       3428.36        43.38 o                         
   2   6   0      12417.44      12492.07       131.98 o                         
   3   6   0       3277.70       3173.04        38.66 o                         
   4   6   0       8838.11       9329.99        99.59 o                         
   5   6   0       4069.83       4107.87        48.70 o                         
   6   6   0        804.32        899.19        15.04 o                         
   7   6   0       2145.93       1952.80        31.22 o                         
   8   6   0       1746.96       1672.38        25.72 o                         
   9   6   0        826.07        782.73        18.83 o                         
  10   6   0        509.95        443.10        15.87 o                         
  11   6   0       1729.87       1705.41        44.48 o                         
  12   6   0        956.18        927.56        47.60 o                         
  13   6   0        127.37        112.40        20.67 o                         
  14   6   0       2022.93       2047.53        79.05 o                         
  15   6   0         10.52         48.51        25.48 o                         
  16   6   0        587.53        579.00        34.69 o                         
  17   6   0          1.15        -17.68        34.17 o                         
  18   6   0        879.33        893.95        63.87 o                         
  19   6   0        132.75        133.88        33.99 o                         
  20   6   0        181.29        111.77        36.42 o                         
  21   6   0        189.26        225.14        39.42 o                         
   1   7   0        121.85        145.85         9.73 o                         
   2   7   0       2402.25       2319.44        39.02 o                         
   3   7   0       4518.93       4816.41        59.02 o                         
   4   7   0       1195.90       1188.88        22.28 o                         
   5   7   0       1009.36       1136.29        19.41 o                         
   6   7   0       1639.14       1544.28        31.80 o                         
   7   7   0        467.29        450.30        23.01 o                         
   8   7   0        711.73        614.65        18.58 o                         
   9   7   0         11.53         43.59        15.83 o                         
  10   7   0        449.03        419.11        24.93 o                         
  11   7   0       1437.75       1334.40        31.92 o                         
  12   7   0       2482.48       2374.84        45.65 o                         
  13   7   0       1848.73       1717.13        53.35 o                         
  14   7   0        517.95        573.39        31.14 o                         
  15   7   0         43.77         50.80        26.24 o                         
  16   7   0          0.64         26.39        27.45 o                         
  17   7   0         49.48         76.56        38.96 o                         
  18   7   0        906.91        875.16        43.42 o                         
  19   7   0        475.16        414.33        38.00 o                         
  20   7   0        500.56        422.59        40.37 o                         
  21   7   0        232.58        235.50        39.79 o                         
   0   8   0      46529.58      47180.80       707.29 o                         
   1   8   0      22123.51      20959.52       206.44 o                         
   2   8   0       6123.29       5704.01        70.09 o                         
   3   8   0       2859.18       2549.20        33.70 o                         
   4   8   0       6728.59       6331.58        72.71 o                         
   5   8   0       4159.24       4091.62        50.13 o                         
   6   8   0       1054.27       1059.16        40.45 o                         
   7   8   0       1007.02       1031.32        21.42 o                         
   8   8   0       2432.51       2360.58        49.94 o                         
   9   8   0        818.21        748.64        19.29 o                         
  10   8   0         32.04         28.74        17.91 o                         
  11   8   0       1550.59       1391.22        49.68 o                         
  12   8   0         31.00         20.46        15.14 o                         
  13   8   0         31.82         37.85        14.76 o                         
  14   8   0        354.40        328.25        27.15 o                         
  15   8   0        410.75        429.60        31.04 o                         
  16   8   0        134.81         40.52        27.38 o                         
  17   8   0        240.99        246.76        32.37 o                         
  18   8   0        930.50        943.79        68.29 o                         
  19   8   0       1072.60        992.17        63.38 o                         
  20   8   0        860.35        747.38        47.22 o                         
  21   8   0        491.21        472.31        46.59 o                         
   1   9   0         41.21         61.17        16.61 o                         
   2   9   0         38.47         68.72        10.27 o                         
   3   9   0       3696.52       3794.98        56.53 o                         
   4   9   0         13.07         20.22         9.11 o                         
   5   9   0        745.34        696.89        21.44 o                         
   6   9   0         90.26         67.15        13.97 o                         
   7   9   0       4800.17       4455.03        64.95 o                         
   8   9   0         34.48         27.34        20.21 o                         
   9   9   0         59.57         39.61        24.46 o                         
  10   9   0         62.99         64.25        25.40 o                         
  11   9   0         18.82         40.82        37.19 o                         
  12   9   0        288.17        363.85        42.20 o                         
  13   9   0        132.25        128.21        31.91 o                         
  14   9   0        233.76        225.72        18.33 o                         
  15   9   0         34.36         40.45        38.50 o                         
  16   9   0        148.96        149.21        30.82 o                         
  17   9   0        329.99        329.44        33.43 o                         
  18   9   0        944.40        847.35        62.62 o                         
  19   9   0         78.35         29.08        87.17 o                         
  20   9   0        651.95        560.31        47.07 o                         
   0  10   0       4359.71       4740.92       116.33 o                         
   1  10   0       6846.95       6882.55        98.94 o                         
   2  10   0       7716.67       7882.79       101.35 o                         
   3  10   0      12487.81      12305.77       147.98 o                         
   4  10   0      10180.58       9868.51       118.00 o                         
   5  10   0       2878.51       2984.14        48.12 o                         
   6  10   0       4058.03       4053.12        59.26 o                         
   7  10   0         38.16         38.66        22.24 o                         
   8  10   0       1432.52       1361.43        44.99 o                         
   9  10   0         29.81         67.99        30.41 o                         
  10  10   0        498.07        483.43        60.08 o                         
  11  10   0        325.20        302.19        46.88 o                         
  12  10   0         60.80         95.83        33.53 o                         
  13  10   0        172.87        179.91        36.92 o                         
  14  10   0        204.32        170.65        28.10 o                         
  15  10   0        526.49        486.34        47.82 o                         
  16  10   0          0.73        -20.21        41.53 o                         
  17  10   0        435.56        397.82        55.50 o                         
  18  10   0        215.87        163.55        80.61 o                         
  19  10   0        944.98        950.75        53.01 o                         
  20  10   0          8.11         63.15        42.91 o                         
   1  11   0        149.28        127.92        17.18 o                         
   2  11   0          8.75         35.05        19.18 o                         
   3  11   0       3925.90       3816.02        63.99 o                         
   4  11   0       4125.42       3820.02        61.07 o                         
   5  11   0       2265.10       2190.26        38.64 o                         
   6  11   0       1795.56       1841.95        40.07 o                         
   7  11   0       4614.36       4463.22        79.11 o                         
   8  11   0       2011.26       2020.67        94.26 o                         
   9  11   0       1784.15       1747.33        98.55 o                         
  10  11   0       5324.48       5529.94       118.54 o                         
  11  11   0       2269.22       2389.21        81.00 o                         
  12  11   0       2352.82       2460.68       101.24 o                         
  13  11   0        537.96        528.83        63.37 o                         
  14  11   0       1021.13       1077.14        70.96 o                         
  15  11   0        869.85        859.50       109.67 o                         
  16  11   0        963.07       1063.99        63.33 o                         
  17  11   0         13.62         52.58        36.94 o                         
  18  11   0         73.68         59.82        38.97 o                         
  19  11   0          8.90         13.08        40.85 o                         
   0  12   0        256.67        226.05        29.91 o                         
   1  12   0        100.79        160.69        13.67 o                         
   2  12   0        304.37        292.67        27.83 o                         
   3  12   0        928.73        958.57        30.84 o                         
   4  12   0        132.82        137.94        17.18 o                         
   5  12   0       2591.20       2506.58        84.55 o                         
   6  12   0       2067.22       2036.45        49.52 o                         
   7  12   0         37.52         38.37        17.82 o                         
   8  12   0        568.26        567.87        68.92 o                         
   9  12   0        384.72        365.10        28.44 o                         
  10  12   0        778.23        695.02        35.27 o                         
  11  12   0         95.73         92.87        27.54 o                         
  12  12   0        417.50        426.26        34.25 o                         
  13  12   0        325.03        320.34        48.78 o                         
  14  12   0        718.02        771.33        77.25 o                         
  15  12   0        180.94        180.70        36.33 o                         
  16  12   0         22.37         29.71        36.94 o                         
  17  12   0         37.79         24.97        38.04 o                         
  18  12   0        251.99        229.53        43.62 o                         
  19  12   0         71.36          8.74        41.64 o                         
   1  13   0        176.37        175.67        14.99 o                         
   2  13   0        231.43        216.32        21.25 o                         
   3  13   0        172.28        196.50        26.06 o                         
   4  13   0        172.23        191.80        36.45 o                         
   5  13   0         29.14         57.51        33.30 o                         
   6  13   0       2472.27       2542.54        93.51 o                         
   7  13   0        179.01        164.41        23.97 o                         
   8  13   0       5521.88       5807.52       148.83 o                         
   9  13   0       1826.20       1828.55        57.38 o                         
  10  13   0       4524.82       4743.83       105.30 o                         
  11  13   0       1663.82       1719.67        59.76 o                         
  12  13   0       3655.56       3790.44        92.89 o                         
  13  13   0       1445.06       1374.63        59.80 o                         
  14  13   0       1204.64       1313.28        59.29 o                         
  15  13   0        230.59        155.33        39.92 o                         
  16  13   0        447.60        392.41        43.34 o                         
  17  13   0         12.80         27.01        39.61 o                         
  18  13   0        106.50        102.80        48.60 o                         
   0  14   0          6.61         35.53        28.74 o                         
   1  14   0       2557.01       2505.70        59.63 o                         
   2  14   0        334.07        373.02        44.80 o                         
   3  14   0        606.64        656.22        33.84 o                         
   4  14   0        426.77        457.65        42.63 o                         
   5  14   0       1012.30       1053.33        50.57 o                         
   6  14   0         55.33         63.93        22.12 o                         
   7  14   0        840.38        895.92        90.69 o                         
   8  14   0        155.99        168.66        47.57 o                         
   9  14   0        283.26        300.19        30.53 o                         
  10  14   0        414.41        399.02        34.37 o                         
  11  14   0         82.11         74.97        30.75 o                         
  12  14   0       1317.49       1393.71        60.46 o                         
  13  14   0         18.73         56.84        35.12 o                         
  14  14   0       1987.93       2006.27        76.42 o                         
  15  14   0         52.56         31.04        38.47 o                         
  16  14   0        413.41        435.48        55.94 o                         
  17  14   0        123.39         69.68        41.96 o                         
  18  14   0        443.35        339.03        47.79 o                         
   1  15   0        127.65        182.08        23.40 o                         
   2  15   0          4.03         19.66        16.92 o                         
   3  15   0        164.60        133.48        18.26 o                         
   4  15   0        440.33        490.84        23.82 o                         
   5  15   0          1.27        122.21        39.21 o                         
   6  15   0       1179.25       1095.59        68.10 o                         
   7  15   0         15.90        -14.82        24.18 o                         
   8  15   0       1506.87       1651.13        57.45 o                         
   9  15   0         37.51         41.06        29.41 o                         
  10  15   0        618.97        623.60        39.00 o                         
  11  15   0         52.25         54.16        36.22 o                         
  12  15   0        567.64        530.59        41.10 o                         
  13  15   0        429.64        335.11        47.29 o                         
  14  15   0        121.23        184.71        50.37 o                         
  15  15   0        135.88         91.94        41.28 o                         
  16  15   0         21.72         47.86        42.53 o                         
  17  15   0        614.11        675.44        54.59 o                         
   0  16   0         80.59        144.19        34.74 o                         
   1  16   0       5488.79       5682.33       138.22 o                         
   2  16   0          3.21         -6.85        22.16 o                         
   3  16   0       3257.97       3441.47        73.85 o                         
   4  16   0        521.92        559.00        27.96 o                         
   5  16   0       1144.79       1266.81        40.69 o                         
   6  16   0          0.52         49.40        30.43 o                         
   7  16   0       1054.26       1099.90        66.28 o                         
   8  16   0         22.83         49.09        29.35 o                         
   9  16   0        377.11        365.13        35.52 o                         
  10  16   0         42.60         74.26        39.42 o                         
  11  16   0        105.44        112.37        35.38 o                         
  12  16   0         57.06          8.25        45.39 o                         
  13  16   0        138.01        153.10        48.47 o                         
  14  16   0          2.60         12.28        39.65 o                         
  15  16   0        367.34        270.40        45.18 o                         
  16  16   0          5.29          7.21        43.54 o                         
   1  17   0          4.43         12.69        25.76 o                         
   2  17   0         22.38         13.54        24.50 o                         
   3  17   0        123.85        114.45        24.88 o                         
   4  17   0         29.70         23.30        20.12 o                         
   5  17   0         32.11         80.94        30.82 o                         
   6  17   0         95.51        100.94        36.57 o                         
   7  17   0         73.56         76.59        30.00 o                         
   8  17   0        127.14        157.79        38.15 o                         
   9  17   0          7.18         -2.26        31.87 o                         
  10  17   0          6.25        -15.85        38.47 o                         
  11  17   0         64.28         66.03        46.61 o                         
  12  17   0        407.22        492.66        43.36 o                         
  13  17   0          8.74         25.51        39.61 o                         
  14  17   0        295.23        293.19        44.43 o                         
  15  17   0         11.95         29.39        43.00 o                         
   1  18   0       3073.29       3032.01        84.88 o                         
   2  18   0          5.41          2.16        24.96 o                         
   3  18   0       4791.71       5077.01       127.34 o                         
   4  18   0         12.51         25.46        24.44 o                         
   5  18   0       1118.84       1275.11        55.02 o                         
   6  18   0          9.28         27.31        23.01 o                         
   7  18   0         78.51         60.23        23.08 o                         
   8  18   0         14.12         43.03        32.55 o                         
   9  18   0        345.15        334.02        38.12 o                         
  10  18   0         62.50        120.19        38.74 o                         
  11  18   0         19.38          3.47        37.91 o                         
  12  18   0         95.36        124.86        42.98 o                         
  13  18   0         27.18         11.37        42.96 o                         
  14  18   0         71.03        142.30        79.34 o                         
   1  19   0         30.78         31.23        38.64 o                         
   2  19   0        614.09        612.88        35.36 o                         
   3  19   0        232.10        209.84        26.33 o                         
   4  19   0       1430.00       1440.54        76.62 o                         
   5  19   0         92.27         13.37        39.25 o                         
   6  19   0        998.21       1023.34        76.46 o                         
   7  19   0        118.72        140.68        32.75 o                         
   8  19   0        786.72        765.67        97.43 o                         
   9  19   0         44.50         36.76        36.18 o                         
  10  19   0       1150.09       1244.10       115.60 o                         
  11  19   0          6.30         36.24        54.37 o                         
  12  19   0       1655.08       1877.44        76.86 o                         
   0  20   0        160.67        184.69        35.50 o                         
   1  20   0         43.19         37.91        23.26 o                         
   2  20   0         35.08         54.90        22.93 o                         
   3  20   0        326.94        327.02        40.12 o                         
   4  20   0         82.53        119.55        31.67 o                         
   5  20   0          6.44         -7.03        33.57 o                         
   6  20   0         11.12         -9.73        31.60 o                         
   7  20   0          2.22         23.43        18.84 o                         
   8  20   0         67.04         75.20        35.96 o                         
   9  20   0         28.59         23.41        37.19 o                         
  10  20   0        554.23        486.04        44.53 o                         
  11  20   0         97.35        126.62        42.20 o                         
   1  21   0         18.62         -0.49        23.82 o                         
   2  21   0        739.37        793.43        46.09 o                         
   3  21   0         19.06         30.80        35.29 o                         
   4  21   0        278.25        273.86        40.12 o                         
   5  21   0         21.40         -9.65        30.39 o                         
   6  21   0        615.39        530.09        56.87 o                         
   7  21   0        141.88         95.64        65.34 o                         
   8  21   0       1429.66       1538.39        86.04 o                         
   9  21   0         16.38         59.57        38.28 o                         
   0  22   0         95.16         71.97        35.53 o                         
   1  22   0        141.88        121.01        49.68 o                         
   2  22   0          2.69          1.42        32.66 o                         
   3  22   0          6.87          0.03        59.05 o                         
   4  22   0          1.93         24.93        34.31 o                         
   5  22   0         74.43        145.56        45.56 o                         
   6  22   0         44.23         16.47        45.59 o                         
 -21   0   1          8.26         70.68        39.01 o                         
 -19   0   1          9.84        -21.92        32.68 o                         
 -17   0   1        517.93        534.07        64.86 o                         
 -15   0   1        756.80        857.32        43.15 o                         
 -13   0   1        465.80        550.02        31.95 o                         
 -11   0   1       6999.35       6886.55       143.98 o                         
  -9   0   1       2918.61       2884.73        54.51 o                         
  -7   0   1        186.22        184.42        10.98 o                         
  -5   0   1         87.07        105.28        15.79 o                         
  -3   0   1       1003.27       1003.96        41.74 o                         
   1   0   1        116.27        105.94        14.39 o                         
   3   0   1       1448.17       1492.75        42.68 o                         
   5   0   1         17.71         25.86        14.92 o                         
   7   0   1        214.12        199.37        24.74 o                         
   9   0   1       3744.39       3609.89        71.28 o                         
  11   0   1       1986.08       2152.40        53.24 o                         
  13   0   1       1398.60       1521.23        48.05 o                         
  15   0   1       3928.36       4077.84       107.01 o                         
  17   0   1       2015.91       2057.04        72.05 o                         
  19   0   1        720.35        758.78        45.87 o                         
  21   0   1          1.49        -50.44        34.56 o                         
 -22   1   1         62.00         72.09        28.50 o                         
 -21   1   1         31.23         12.59        26.96 o                         
 -20   1   1        149.13        166.56        27.33 o                         
 -19   1   1        869.61        854.23        37.88 o                         
 -18   1   1          3.04          5.05        23.33 o                         
 -17   1   1       1626.52       1835.92        48.19 o                         
 -16   1   1        209.26        248.14        27.03 o                         
 -15   1   1       2930.28       3184.24        70.01 o                         
 -14   1   1         87.89         62.28        28.75 o                         
 -13   1   1       8413.30       8116.67       106.90 o                         
 -12   1   1         83.38         83.19        22.45 o                         
 -11   1   1      19617.61      19839.60       267.80 o                         
 -10   1   1        254.61        309.30        21.39 o                         
  -9   1   1      12056.20      11952.39       138.17 o                         
  -8   1   1       1717.52       1794.97        31.86 o                         
  -7   1   1      33755.15      33683.80       336.56 o                         
  -6   1   1         11.58         25.34         7.96 o                         
  -5   1   1       6307.98       6335.46        70.94 o                         
  -4   1   1        126.02        137.60         5.97 o                         
  -3   1   1       2490.89       2512.07        27.30 o                         
  -2   1   1        222.10        217.81         6.00 o                         
  -1   1   1          3.20          8.35         2.65 o                         
   2   1   1        549.52        559.28        18.22 o                         
   3   1   1     132331.11     134522.94      1749.52 o                         
   4   1   1       2468.30       2416.67        31.67 o                         
   5   1   1      13823.29      14710.94       148.22 o                         
   6   1   1       1335.28       1342.01        26.96 o                         
   7   1   1       4704.38       4509.44        51.69 o                         
   8   1   1        570.97        592.10        22.50 o                         
   9   1   1       7400.64       7387.57        88.70 o                         
  10   1   1         48.73         36.63        13.41 o                         
  11   1   1      13347.30      13203.52       145.94 o                         
  12   1   1        527.10        520.27        17.61 o                         
  13   1   1       8449.79       8560.81       100.62 o                         
  14   1   1         68.90         45.55        22.47 o                         
  15   1   1       6961.51       7178.30       109.01 o                         
  16   1   1         27.00         41.10        14.41 o                         
  17   1   1       1127.36       1125.98        31.74 o                         
  18   1   1         14.85         -4.83        21.57 o                         
  19   1   1         92.79         79.34        24.79 o                         
  20   1   1        141.83        157.51        28.18 o                         
  21   1   1         25.61          1.13        43.71 o                         
  22   1   1        352.60        348.45        39.05 o                         
 -22   2   1        192.41        161.86        29.01 o                         
 -21   2   1         12.82        -10.53        28.30 o                         
 -20   2   1        734.20        851.43        41.43 o                         
 -19   2   1        276.72        263.10        28.09 o                         
 -18   2   1       1340.21       1362.03        53.79 o                         
 -17   2   1        986.40       1020.87        35.99 o                         
 -16   2   1       2399.69       2342.20        53.01 o                         
 -15   2   1        553.43        563.92        44.10 o                         
 -14   2   1       1529.06       1665.65        41.13 o                         
 -13   2   1       1407.11       1422.26        43.09 o                         
 -12   2   1         22.66         27.02        13.15 o                         
 -11   2   1       1390.29       1459.10        40.96 o                         
 -10   2   1        726.47        729.69        19.54 o                         
  -9   2   1        755.29        802.80        18.39 o                         
  -8   2   1      12996.35      13127.28       132.77 o                         
  -7   2   1       3831.89       3724.66        41.75 o                         
  -6   2   1       2160.54       1945.83        21.95 o                         
  -5   2   1        653.18        564.97        14.78 o                         
  -4   2   1       2569.34       2370.49        24.16 o                         
  -3   2   1        940.27        907.04        14.01 o                         
  -2   2   1       6555.88       6963.38        69.31 o                         
  -1   2   1        568.35        564.68         7.47 o                         
   0   2   1      43528.66      44307.58       643.23 o                         
   1   2   1        686.87        688.40        12.97 o                         
   2   2   1       2144.45       2082.01        26.86 o                         
   3   2   1       4048.59       4000.47        44.05 o                         
   4   2   1      20234.00      19520.76       191.39 o                         
   5   2   1       3370.96       3301.32        38.96 o                         
   6   2   1       2308.07       2123.01        28.02 o                         
   7   2   1       1028.06        956.08        15.85 o                         
   8   2   1       3247.25       3161.97        36.90 o                         
   9   2   1       2288.03       2240.25        30.70 o                         
  10   2   1         13.63         13.04         8.30 o                         
  11   2   1       5185.95       5118.49        67.07 o                         
  12   2   1         31.95         56.58        10.32 o                         
  13   2   1       1803.59       1764.52        36.00 o                         
  14   2   1       3095.15       3193.57        87.91 o                         
  15   2   1        934.85        943.81        27.08 o                         
  16   2   1       1982.13       1854.84        49.13 o                         
  17   2   1        565.66        628.46        29.37 o                         
  18   2   1       1778.58       1800.83        40.54 o                         
  19   2   1        120.82         75.25        23.78 o                         
  20   2   1        256.04        273.87        49.04 o                         
  21   2   1        138.17        103.22        26.26 o                         
  22   2   1        145.05         90.93        36.82 o                         
 -22   3   1        723.42        577.63        59.43 o                         
 -21   3   1        236.70        189.75        28.69 o                         
 -20   3   1        373.48        323.23        37.90 o                         
 -19   3   1        395.33        421.15        33.04 o                         
 -18   3   1        457.86        483.40        27.66 o                         
 -17   3   1        307.82        331.24        24.53 o                         
 -16   3   1       1075.59       1072.45        38.55 o                         
 -15   3   1        531.97        564.09        27.64 o                         
 -14   3   1        855.98        873.83        28.30 o                         
 -13   3   1        230.78        355.83        17.68 o                         
 -12   3   1        832.82        853.92        47.00 o                         
 -11   3   1       2634.45       2737.35        63.56 o                         
 -10   3   1        608.22        638.00        23.00 o                         
  -9   3   1         82.22         74.91         6.92 o                         
  -8   3   1        435.94        434.51        17.14 o                         
  -7   3   1         78.70        133.29         6.16 o                         
  -6   3   1       1518.28       1439.53        20.80 o                         
  -5   3   1       3160.64       3325.96        34.82 o                         
  -4   3   1       1403.75       1367.96        17.51 o                         
  -3   3   1       4516.36       4627.26        47.57 o                         
  -2   3   1       1967.74       2021.04        51.73 o                         
  -1   3   1      19374.16      19600.77       189.38 o                         
   0   3   1         90.87        104.94         6.16 o                         
   1   3   1         27.96         32.23         4.28 o                         
   2   3   1        363.90        349.60        13.59 o                         
   3   3   1       8820.77       9142.20        92.04 o                         
   4   3   1       7366.48       7519.81        73.79 o                         
   5   3   1       6236.22       6943.24        73.17 o                         
   6   3   1       1369.08       1340.99        22.22 o                         
   7   3   1         51.69        266.32        21.74 o                         
   8   3   1        197.79        191.21        11.38 o                         
   9   3   1       8801.31       8997.19       100.38 o                         
  10   3   1       1079.79       1044.70        22.78 o                         
  11   3   1       3086.86       3066.84        45.36 o                         
  12   3   1         42.65         63.14        10.93 o                         
  13   3   1       1534.27       1586.19        55.41 o                         
  14   3   1       1705.69       1707.15        45.46 o                         
  15   3   1       1766.72       1669.46        44.54 o                         
  16   3   1       1091.45       1091.56        36.36 o                         
  17   3   1       1119.78       1021.67        35.94 o                         
  18   3   1       1480.52       1544.66        45.10 o                         
  19   3   1         11.07        -15.65        21.48 o                         
  20   3   1        600.79        587.26        43.31 o                         
  21   3   1        157.44        212.92        38.95 o                         
  22   3   1        793.21        765.65        50.81 o                         
 -22   4   1       1220.72       1097.03       133.78 o                         
 -21   4   1          3.59        -34.33        30.09 o                         
 -20   4   1        117.95        107.64        24.84 o                         
 -19   4   1         54.79         66.64        23.55 o                         
 -18   4   1       1205.74       1264.86        41.70 o                         
 -17   4   1        150.74        136.39        37.47 o                         
 -16   4   1       2250.98       2288.91        52.10 o                         
 -15   4   1        547.77        540.70        24.11 o                         
 -14   4   1       3993.02       3875.81        68.80 o                         
 -13   4   1        916.41        907.63        49.56 o                         
 -12   4   1          5.36         19.49        16.28 o                         
 -11   4   1          0.92          3.54        15.73 o                         
 -10   4   1        516.89        526.86        16.51 o                         
  -9   4   1          4.45          9.22         8.17 o                         
  -8   4   1      10899.08      10612.00       107.52 o                         
  -7   4   1         16.40         32.35         6.84 o                         
  -6   4   1       5579.76       5077.76        51.77 o                         
  -5   4   1       2158.97       2194.05        26.07 o                         
  -4   4   1       6107.09       6047.71        58.89 o                         
  -3   4   1       3577.56       3538.75        39.79 o                         
  -2   4   1      15434.60      15318.81       148.55 o                         
  -1   4   1       3112.53       2924.64        35.73 o                         
   0   4   1      19248.38      17977.29       181.28 o                         
   1   4   1       1237.47       1130.88        15.31 o                         
   2   4   1      39688.94      40862.59       372.00 o                         
   3   4   1       7170.02       7383.44        85.82 o                         
   4   4   1      32731.20      33708.98       308.86 o                         
   5   4   1       3992.24       4173.54        52.57 o                         
   6   4   1       5979.75       5876.76        71.70 o                         
   7   4   1          8.47          2.54         6.05 o                         
   8   4   1        591.43        541.83        24.42 o                         
   9   4   1        172.65        201.63         9.79 o                         
  10   4   1        837.57        828.15        31.62 o                         
  11   4   1          1.06         16.88        15.43 o                         
  12   4   1       1607.47       1586.38        33.80 o                         
  13   4   1         57.81         57.32        12.92 o                         
  14   4   1       2603.17       2625.50        80.80 o                         
  15   4   1          7.24         -7.26        13.01 o                         
  16   4   1       1838.63       1887.37        45.99 o                         
  17   4   1         50.82         47.38        30.56 o                         
  18   4   1        512.84        461.10        41.57 o                         
  19   4   1         56.90         21.18        34.88 o                         
  20   4   1        581.61        519.08        57.42 o                         
  21   4   1         32.34          4.74        87.36 o                         
  22   4   1       1136.72       1124.38        67.79 o                         
 -22   5   1       1030.96        944.58        64.78 o                         
 -21   5   1        238.70        145.20        44.45 o                         
 -20   5   1        399.34        322.84        25.98 o                         
 -19   5   1         15.31          3.72        22.08 o                         
 -18   5   1        904.96        894.42        35.58 o                         
 -17   5   1          5.96         -2.75        32.85 o                         
 -16   5   1       1643.48       1630.30        43.34 o                         
 -15   5   1          4.09         26.55        17.13 o                         
 -14   5   1        120.50        133.43        17.18 o                         
 -13   5   1        347.38        381.25        27.36 o                         
 -12   5   1         18.93          3.58        20.22 o                         
 -11   5   1       2069.85       1983.72        42.11 o                         
 -10   5   1        870.14        819.96        19.05 o                         
  -9   5   1       5716.85       5640.67        69.07 o                         
  -8   5   1        419.67        428.58        26.14 o                         
  -7   5   1       3693.37       3737.85        41.54 o                         
  -6   5   1        450.96        487.57         9.48 o                         
  -5   5   1        210.39        291.78        10.98 o                         
  -4   5   1        129.31        151.58        10.33 o                         
  -3   5   1        182.79        166.75         7.26 o                         
  -2   5   1          9.58          9.11         6.92 o                         
  -1   5   1        138.31        148.17         5.34 o                         
   0   5   1         35.29         33.77         6.15 o                         
   1   5   1       4545.02       4456.52        49.37 o                         
   2   5   1          2.84          0.14         4.82 o                         
   3   5   1       1152.98       1493.16        31.30 o                         
   4   5   1       1954.56       2074.33        29.08 o                         
   5   5   1         85.06        194.27        10.65 o                         
   6   5   1        566.64        572.06        20.05 o                         
   7   5   1       1783.72       1768.96        44.89 o                         
   8   5   1        247.44        287.51        21.88 o                         
   9   5   1       2130.72       1906.43        42.63 o                         
  10   5   1        508.87        464.00        19.57 o                         
  11   5   1        132.92        154.74        29.89 o                         
  12   5   1         17.96         26.07        28.38 o                         
  13   5   1         46.30         36.91        38.15 o                         
  14   5   1        772.46        818.07        28.64 o                         
  15   5   1          1.19         26.01        17.00 o                         
  16   5   1        985.55        985.44        45.78 o                         
  17   5   1          9.82         65.11        28.98 o                         
  18   5   1        279.99        282.24        39.64 o                         
  19   5   1          3.22          9.58        32.14 o                         
  20   5   1        591.48        611.12        86.28 o                         
  21   5   1        114.27        146.14        43.17 o                         
  22   5   1        619.30        527.45        48.28 o                         
 -22   6   1        278.06        234.29        41.43 o                         
 -21   6   1        256.58        200.89        39.60 o                         
 -20   6   1        698.26        630.34        43.88 o                         
 -19   6   1        977.14       1106.20        52.80 o                         
 -18   6   1        338.90        326.11        35.41 o                         
 -17   6   1       1077.73       1106.13        36.66 o                         
 -16   6   1        619.34        603.53        30.98 o                         
 -15   6   1       1922.58       2025.88        46.74 o                         
 -14   6   1        513.50        514.01        26.52 o                         
 -13   6   1         94.90        106.20        26.50 o                         
 -12   6   1         69.37         79.65        12.90 o                         
 -11   6   1         66.08         93.67        24.57 o                         
 -10   6   1        137.75        122.64        20.60 o                         
  -9   6   1        319.45        336.00        15.29 o                         
  -8   6   1      11269.13      10817.10       115.06 o                         
  -7   6   1        680.78        716.51        18.97 o                         
  -6   6   1      13972.24      13925.69       130.32 o                         
  -5   6   1       1528.48       1459.59        21.07 o                         
  -4   6   1       4960.20       4829.18        54.34 o                         
  -3   6   1       1286.78       1284.46        18.38 o                         
  -2   6   1       3249.94       3175.35        37.18 o                         
  -1   6   1       2922.22       2781.04        40.14 o                         
   0   6   1      39468.41      40801.22       390.92 o                         
   1   6   1       8481.83       8354.42        91.92 o                         
   2   6   1      14684.20      15113.55       164.75 o                         
   3   6   1       3789.67       3772.43        46.23 o                         
   4   6   1       9400.42       9673.17       110.79 o                         
   5   6   1       4269.02       4480.71        66.90 o                         
   6   6   1       2575.07       2633.87        31.81 o                         
   7   6   1          0.37          7.71        10.46 o                         
   8   6   1         14.69         13.25        18.63 o                         
   9   6   1       3032.91       2969.15        43.12 o                         
  10   6   1        723.56        654.56        25.68 o                         
  11   6   1       1113.32        999.75        22.03 o                         
  12   6   1          9.95          8.20        20.19 o                         
  13   6   1       1454.87       1436.41        44.17 o                         
  14   6   1        180.26        169.13        18.55 o                         
  15   6   1       1724.65       1720.99        55.02 o                         
  16   6   1        243.45        180.28        37.85 o                         
  17   6   1        422.86        409.25        41.81 o                         
  18   6   1        277.80        201.73        35.21 o                         
  19   6   1        430.90        454.26        80.52 o                         
  20   6   1        382.31        349.18        55.84 o                         
  21   6   1          5.15         36.43        31.61 o                         
 -21   7   1          6.87        -12.48        36.69 o                         
 -20   7   1        701.19        653.40        48.00 o                         
 -19   7   1        265.32        232.26        37.57 o                         
 -18   7   1       1717.84       1790.77        63.93 o                         
 -17   7   1        279.75        289.94        32.96 o                         
 -16   7   1       2265.75       2230.71        70.51 o                         
 -15   7   1       1033.35       1012.93        43.46 o                         
 -14   7   1       1633.24       1737.32        72.99 o                         
 -13   7   1        954.34        978.59        41.11 o                         
 -12   7   1       1532.56       1565.68        58.25 o                         
 -11   7   1       5323.33       5234.77        86.36 o                         
 -10   7   1       3253.05       3099.79        47.59 o                         
  -9   7   1      10816.66      10364.87       113.59 o                         
  -8   7   1       2696.51       2702.49        36.25 o                         
  -7   7   1      14023.26      13645.89       155.20 o                         
  -6   7   1       1042.20        956.56        25.90 o                         
  -5   7   1       1697.81       1646.08        35.07 o                         
  -4   7   1        437.35        403.16        12.83 o                         
  -3   7   1       2792.53       2839.01        33.19 o                         
  -2   7   1        152.10        140.83         9.05 o                         
  -1   7   1        154.79        133.95        11.01 o                         
   0   7   1        458.01        495.34        16.72 o                         
   1   7   1        316.68        308.74         9.90 o                         
   2   7   1       3393.40       3269.94        46.60 o                         
   3   7   1       9423.05       9414.74       104.52 o                         
   4   7   1       1315.83       1201.67        24.06 o                         
   5   7   1       7074.45       6675.05        89.59 o                         
   6   7   1       2021.03       1899.53        33.50 o                         
   7   7   1      17286.70      16393.41       203.20 o                         
   8   7   1       9465.78       9328.92       105.78 o                         
   9   7   1       5599.68       5398.06        69.35 o                         
  10   7   1       5085.17       4796.55        64.99 o                         
  11   7   1       4636.93       4582.10        67.13 o                         
  12   7   1       2381.03       2263.46        44.95 o                         
  13   7   1       4324.10       4215.05        67.92 o                         
  14   7   1       2008.42       1927.86        79.64 o                         
  15   7   1        928.50        887.11        40.14 o                         
  16   7   1        358.44        370.10        43.72 o                         
  17   7   1         43.60          1.91        29.01 o                         
  18   7   1        266.19        205.18        38.48 o                         
  19   7   1          8.65         41.26        40.33 o                         
  20   7   1        493.94        510.23        37.37 o                         
  21   7   1        264.79        216.90        33.85 o                         
 -21   8   1         69.71         52.36        37.12 o                         
 -20   8   1          2.00         15.21        34.80 o                         
 -19   8   1        521.90        404.85        45.28 o                         
 -18   8   1         87.38         53.21        36.55 o                         
 -17   8   1        916.80        913.59       108.85 o                         
 -16   8   1        234.85        279.53        37.18 o                         
 -15   8   1       1088.13       1100.67        45.33 o                         
 -14   8   1        351.46        388.83        42.59 o                         
 -13   8   1        398.18        435.81        38.84 o                         
 -12   8   1        511.76        542.76        50.63 o                         
 -11   8   1        575.11        558.51        33.54 o                         
 -10   8   1        315.81        313.25        23.12 o                         
  -9   8   1       1311.00       1217.32        30.56 o                         
  -8   8   1          5.55          9.84        12.71 o                         
  -7   8   1       1380.60       1418.38        30.25 o                         
  -6   8   1        218.44        258.89        12.28 o                         
  -5   8   1         65.08         73.05        18.45 o                         
  -4   8   1       1861.86       2088.83        28.74 o                         
  -3   8   1       1135.40       1151.85        19.29 o                         
  -2   8   1       1710.82       1801.74        27.00 o                         
  -1   8   1        123.73        145.94        10.38 o                         
   0   8   1        737.71        770.91        19.13 o                         
   1   8   1        162.33        197.40        14.13 o                         
   2   8   1        103.75        162.94        17.78 o                         
   3   8   1        880.79        856.72        38.00 o                         
   4   8   1         44.05         57.85        10.83 o                         
   5   8   1         86.51         62.16         9.76 o                         
   6   8   1       1346.47       1393.18        53.46 o                         
   7   8   1       1303.74       1329.32        50.58 o                         
   8   8   1        578.97        544.05        22.95 o                         
   9   8   1       2292.13       2150.16        44.84 o                         
  10   8   1        601.27        603.26        34.66 o                         
  11   8   1       1050.72       1026.62        31.97 o                         
  12   8   1       1429.94       1523.02        61.90 o                         
  13   8   1        292.89        274.60        29.73 o                         
  14   8   1        990.28        923.06        35.39 o                         
  15   8   1        865.71        746.13        38.73 o                         
  16   8   1        379.26        357.63        32.23 o                         
  17   8   1        784.26        793.02        40.29 o                         
  18   8   1        145.71         83.15        46.29 o                         
  19   8   1        351.63        356.98        47.95 o                         
  20   8   1          5.02         57.45        39.17 o                         
  21   8   1          1.05        -12.91        38.56 o                         
 -21   9   1         41.54        -25.79        65.64 o                         
 -20   9   1        110.98         64.71        40.05 o                         
 -19   9   1         69.53        108.96        33.39 o                         
 -18   9   1        266.82        224.50        34.01 o                         
 -17   9   1        676.29        758.54        42.59 o                         
 -16   9   1       1125.05       1214.43        49.15 o                         
 -15   9   1       1728.92       1822.01        56.73 o                         
 -14   9   1        575.86        688.37        35.63 o                         
 -13   9   1       2775.05       2664.25        88.15 o                         
 -12   9   1       1608.45       1608.64        36.47 o                         
 -11   9   1       2684.33       2598.60        84.23 o                         
 -10   9   1       3048.79       2885.41        72.18 o                         
  -9   9   1        579.24        539.89        29.24 o                         
  -8   9   1       5506.73       5299.09        70.42 o                         
  -7   9   1       2925.28       2697.55        60.41 o                         
  -6   9   1       5174.32       4972.01        65.98 o                         
  -5   9   1       2482.35       2462.02        33.59 o                         
  -4   9   1       5275.69       5145.77        66.83 o                         
  -3   9   1       4277.01       4096.21        53.73 o                         
  -2   9   1       1938.10       1980.33        37.47 o                         
  -1   9   1         22.36         43.74        14.82 o                         
   0   9   1        699.25        695.85        14.55 o                         
   1   9   1        597.41        547.94        24.39 o                         
   2   9   1       3840.00       3869.07        55.34 o                         
   3   9   1       4083.64       4294.87        75.90 o                         
   4   9   1       3668.93       3562.52        49.11 o                         
   5   9   1       1447.29       1474.09        28.61 o                         
   6   9   1       2602.16       2554.81        58.54 o                         
   7   9   1       2529.96       2514.51        74.75 o                         
   8   9   1       2200.16       2263.89        70.06 o                         
   9   9   1       1047.25       1068.98        59.60 o                         
  10   9   1       2174.73       2263.87        74.42 o                         
  11   9   1       6173.57       5957.94       111.84 o                         
  12   9   1       2550.30       2551.54        83.05 o                         
  13   9   1       2962.11       2973.32       170.92 o                         
  14   9   1       2257.43       2187.07       130.20 o                         
  15   9   1       1516.23       1582.07        74.25 o                         
  16   9   1        917.79        810.19        54.00 o                         
  17   9   1        277.15        300.10        51.45 o                         
  18   9   1         15.42          6.84        45.52 o                         
  19   9   1         91.46         98.12        38.44 o                         
  20   9   1         43.08         22.93        40.03 o                         
 -20  10   1        459.05        441.13       155.88 o                         
 -19  10   1        121.59        248.93        93.53 o                         
 -18  10   1       1144.40       1149.28       120.90 o                         
 -17  10   1          0.08        -40.15        61.67 o                         
 -16  10   1        537.85        446.90        48.91 o                         
 -15  10   1        113.66         71.88        43.29 o                         
 -14  10   1       1150.97       1184.12        62.47 o                         
 -13  10   1        178.39        145.10        20.06 o                         
 -12  10   1        707.22        774.02       165.64 o                         
 -11  10   1        104.46        102.23        26.15 o                         
 -10  10   1         42.27         38.79        15.48 o                         
  -9  10   1       1052.08       1012.28        36.72 o                         
  -8  10   1        894.95        930.45        38.23 o                         
  -7  10   1       2510.92       2419.29        48.12 o                         
  -6  10   1         12.67         24.52         9.28 o                         
  -5  10   1       1788.72       1719.97        30.26 o                         
  -4  10   1       3078.54       2855.99        60.79 o                         
  -3  10   1       2834.66       2763.54        45.30 o                         
  -2  10   1       2097.10       2078.57        40.61 o                         
  -1  10   1       4708.61       4587.80        80.81 o                         
   0  10   1       2750.31       2814.32        39.35 o                         
   1  10   1        951.67       1007.04        28.43 o                         
   2  10   1        685.21        715.09        38.03 o                         
   3  10   1       5550.33       5234.25        86.54 o                         
   4  10   1       2243.93       2325.50        35.54 o                         
   5  10   1       3168.43       3183.15        55.38 o                         
   6  10   1        652.91        617.30        34.03 o                         
   7  10   1        136.03        153.02        21.87 o                         
   8  10   1        590.98        551.48        34.92 o                         
   9  10   1       1293.20       1200.70        72.48 o                         
  10  10   1        513.51        515.95        70.30 o                         
  11  10   1        918.29        888.39        50.08 o                         
  12  10   1        680.43        606.51       100.38 o                         
  13  10   1         90.98         80.49        35.41 o                         
  14  10   1        603.22        576.84        46.67 o                         
  15  10   1        148.54        200.91        34.82 o                         
  16  10   1        507.62        526.26        40.84 o                         
  17  10   1         26.81         25.78        36.01 o                         
  18  10   1       1453.46       1506.14        68.48 o                         
  19  10   1         18.10         15.77        39.24 o                         
  20  10   1        117.77         92.02        42.57 o                         
 -20  11   1         84.74         71.87        42.91 o                         
 -19  11   1        497.62        435.99        47.17 o                         
 -18  11   1         16.05         69.83        49.10 o                         
 -17  11   1        216.30        177.83        49.41 o                         
 -16  11   1        248.66        260.56        47.87 o                         
 -15  11   1       1104.83       1223.15        73.46 o                         
 -14  11   1        133.38        152.74        73.67 o                         
 -13  11   1        316.71        324.68        87.32 o                         
 -12  11   1        928.66        898.63        34.52 o                         
 -11  11   1        300.65        269.11        38.85 o                         
 -10  11   1       3252.49       3155.48       136.25 o                         
  -9  11   1        898.91        818.34        46.44 o                         
  -8  11   1       1586.73       1543.51        58.23 o                         
  -7  11   1         35.57         89.80        34.55 o                         
  -6  11   1       2139.63       2078.99        47.65 o                         
  -5  11   1        389.89        394.27        21.28 o                         
  -4  11   1       3944.98       3852.25        66.54 o                         
  -3  11   1        333.66        315.06        25.79 o                         
  -2  11   1        112.71        130.05        15.84 o                         
  -1  11   1        132.75        138.56        12.64 o                         
   0  11   1       1943.39       1870.26        39.10 o                         
   1  11   1       2878.76       2861.11        56.18 o                         
   2  11   1       2440.84       2355.99        56.12 o                         
   3  11   1        366.17        458.16        21.13 o                         
   4  11   1       4490.42       4474.74        60.72 o                         
   5  11   1       1327.56       1336.69        35.57 o                         
   6  11   1       1915.09       1946.54        54.94 o                         
   7  11   1        278.54        300.43        43.54 o                         
   8  11   1       3516.72       3725.22        81.75 o                         
   9  11   1       1151.10       1143.87        56.90 o                         
  10  11   1       2120.57       2051.42        71.83 o                         
  11  11   1        160.18        208.51        34.37 o                         
  12  11   1        309.84        285.21        30.93 o                         
  13  11   1        743.25        676.60        38.89 o                         
  14  11   1        413.02        451.65        36.51 o                         
  15  11   1        120.66         90.93        34.26 o                         
  16  11   1        267.90        242.06        53.46 o                         
  17  11   1        746.22        708.12        46.47 o                         
  18  11   1         59.77         37.64        38.63 o                         
  19  11   1        271.76        263.80        44.56 o                         
 -19  12   1        394.20        345.96        69.34 o                         
 -18  12   1        376.21        304.14        57.77 o                         
 -17  12   1        222.95        212.37        41.00 o                         
 -16  12   1        169.64         92.13        75.66 o                         
 -15  12   1        242.74        212.83        47.03 o                         
 -14  12   1        357.70        362.19        47.12 o                         
 -13  12   1        135.27         95.84        39.57 o                         
 -12  12   1         12.27         35.38        36.96 o                         
 -11  12   1         26.44         36.67        17.84 o                         
 -10  12   1          1.22         26.37        16.81 o                         
  -9  12   1       1832.72       1883.79        93.32 o                         
  -8  12   1       1206.69       1243.67        65.45 o                         
  -7  12   1       2408.46       2416.55        54.32 o                         
  -6  12   1       1020.91       1021.34        55.97 o                         
  -5  12   1       6969.87       6877.33        96.54 o                         
  -4  12   1       4269.62       4205.59        64.64 o                         
  -3  12   1      16149.63      15635.81       186.47 o                         
  -2  12   1       3951.19       4198.04       113.66 o                         
  -1  12   1       6850.54       6820.73       101.82 o                         
   0  12   1       1954.51       2028.33        52.02 o                         
   1  12   1       7936.13       7976.62       115.01 o                         
   2  12   1       6646.26       6655.47        91.05 o                         
   3  12   1      15148.02      14596.97       175.56 o                         
   4  12   1       3901.09       3773.46        93.21 o                         
   5  12   1       6147.26       5974.54        94.65 o                         
   6  12   1         99.87        118.34        39.30 o                         
   7  12   1        789.30        848.58        60.88 o                         
   8  12   1        145.34         41.83        41.14 o                         
   9  12   1        270.46        303.30        33.89 o                         
  10  12   1          7.99         39.84        44.59 o                         
  11  12   1         89.14         88.57        28.04 o                         
  12  12   1        285.33        322.28        33.89 o                         
  13  12   1        497.74        526.11        38.59 o                         
  14  12   1        402.63        385.81        37.20 o                         
  15  12   1        318.09        289.09        39.61 o                         
  16  12   1        318.33        238.65        39.04 o                         
  17  12   1        217.57        193.33        41.04 o                         
  18  12   1        353.92        257.13        44.12 o                         
  19  12   1        471.75        391.36        47.69 o                         
 -18  13   1        129.70        131.14        55.89 o                         
 -17  13   1        178.88        253.54        43.64 o                         
 -16  13   1         38.18         24.01        45.04 o                         
 -15  13   1        179.02        208.54        46.99 o                         
 -14  13   1         60.44         25.60        33.92 o                         
 -13  13   1         22.42         27.32        32.11 o                         
 -12  13   1        222.28        232.27        40.36 o                         
 -11  13   1        522.38        508.60        35.29 o                         
 -10  13   1        495.62        552.89        33.81 o                         
  -9  13   1        668.29        651.84        39.84 o                         
  -8  13   1        301.40        362.22        21.76 o                         
  -7  13   1        228.50        260.30        37.75 o                         
  -6  13   1        105.86         64.60        32.84 o                         
  -5  13   1         82.81         79.12        17.80 o                         
  -4  13   1         81.73         70.14        20.67 o                         
  -3  13   1        826.25        767.65        30.45 o                         
  -2  13   1        470.59        430.08        46.67 o                         
  -1  13   1        197.87        210.09        28.09 o                         
   0  13   1         28.39          0.85        35.64 o                         
   1  13   1        983.03        978.61        30.63 o                         
   2  13   1       1878.74       1761.75        45.87 o                         
   3  13   1       1146.40       1051.93        54.43 o                         
   4  13   1        271.02        241.60        19.49 o                         
   5  13   1        164.00        167.84        17.58 o                         
   6  13   1        353.71        376.98        28.35 o                         
   7  13   1        892.69        936.55        63.10 o                         
   8  13   1          1.95         -2.89        28.70 o                         
   9  13   1         56.84         42.31        31.63 o                         
  10  13   1        279.62        286.58        35.84 o                         
  11  13   1         30.98         30.77        29.91 o                         
  12  13   1        367.81        399.84        36.40 o                         
  13  13   1         15.22         19.40        32.84 o                         
  14  13   1        203.55        198.42        49.74 o                         
  15  13   1         58.41         71.73        46.21 o                         
  16  13   1         88.22         69.73        38.90 o                         
  17  13   1        298.92        239.24        43.12 o                         
  18  13   1         85.70         11.17        41.14 o                         
 -18  14   1         34.39        -16.32        42.80 o                         
 -17  14   1        175.68        195.19        43.98 o                         
 -16  14   1        390.05        448.69        55.81 o                         
 -15  14   1        358.40        424.23        61.07 o                         
 -14  14   1        194.72        134.88        74.45 o                         
 -13  14   1        380.26        394.99        47.48 o                         
 -12  14   1         50.46         17.88        31.91 o                         
 -11  14   1          3.70          0.44        29.97 o                         
 -10  14   1        235.28        238.92        30.90 o                         
  -9  14   1        263.33        291.13        36.92 o                         
  -8  14   1        118.65        118.02        26.68 o                         
  -7  14   1        895.95        930.25        40.59 o                         
  -6  14   1          6.11         -6.75        14.57 o                         
  -5  14   1       2050.03       2111.41       103.25 o                         
  -4  14   1        163.78        190.44        27.26 o                         
  -3  14   1       1105.83       1092.15        82.86 o                         
  -2  14   1        238.86        247.81        35.11 o                         
  -1  14   1       1523.07       1538.23        56.82 o                         
   0  14   1        333.48        404.77        27.56 o                         
   1  14   1       3416.64       3479.44        86.96 o                         
   2  14   1       2124.86       2054.41        56.93 o                         
   3  14   1       6630.20       6487.48       101.57 o                         
   4  14   1       1516.49       1506.78        57.22 o                         
   5  14   1       7346.15       7174.06       298.77 o                         
   6  14   1        213.18        196.23        39.94 o                         
   7  14   1        922.82       1020.15        75.78 o                         
   8  14   1        289.57        319.39        79.86 o                         
   9  14   1         62.72         58.70        65.63 o                         
  10  14   1          4.05         -2.88        28.95 o                         
  11  14   1        262.77        242.06        33.67 o                         
  12  14   1         22.09         67.81        33.67 o                         
  13  14   1        401.11        401.53        41.35 o                         
  14  14   1        291.85        262.86        39.87 o                         
  15  14   1        169.88        171.51        40.84 o                         
  16  14   1          1.87         -8.15        39.88 o                         
  17  14   1         67.53         86.80        59.65 o                         
 -17  15   1         58.70         20.86        52.74 o                         
 -16  15   1        313.83        375.61        79.46 o                         
 -15  15   1         55.57         11.24        39.19 o                         
 -14  15   1       1135.18       1224.90       113.51 o                         
 -13  15   1         10.64          7.19        47.08 o                         
 -12  15   1       1725.87       1730.56       114.39 o                         
 -11  15   1        315.43        319.13        35.80 o                         
 -10  15   1       2064.69       2151.42        67.33 o                         
  -9  15   1        147.80         98.46        29.52 o                         
  -8  15   1       2476.24       2475.17        77.00 o                         
  -7  15   1        443.78        461.67        25.78 o                         
  -6  15   1        708.53        771.98        30.02 o                         
  -5  15   1        345.93        327.72        22.42 o                         
  -4  15   1        323.12        391.94        32.66 o                         
  -3  15   1        886.58        890.11        33.56 o                         
  -2  15   1       2452.74       2458.01        55.83 o                         
  -1  15   1        296.11        247.92        24.56 o                         
   0  15   1        363.00        379.82        26.65 o                         
   1  15   1        103.99         89.78        21.38 o                         
   2  15   1        820.67        859.16        65.49 o                         
   3  15   1        747.13        783.42        31.52 o                         
   4  15   1       1122.49       1195.67        54.54 o                         
   5  15   1        751.34        755.53        35.52 o                         
   6  15   1       1598.80       1502.79        91.85 o                         
   7  15   1        570.49        559.30        39.70 o                         
   8  15   1       1714.11       1747.73        70.62 o                         
   9  15   1         19.03         13.19        34.04 o                         
  10  15   1       1331.40       1378.90        58.20 o                         
  11  15   1         42.16         22.14        32.68 o                         
  12  15   1       1478.27       1697.69        72.64 o                         
  13  15   1          6.63         47.43        37.18 o                         
  14  15   1        702.90        670.48        48.09 o                         
  15  15   1          0.06        -22.05        38.93 o                         
  16  15   1        109.12         75.33        42.39 o                         
  17  15   1         67.07        -15.99        42.46 o                         
 -16  16   1        155.41        140.83        44.25 o                         
 -15  16   1        152.12        157.10        69.26 o                         
 -14  16   1        584.38        637.53        47.84 o                         
 -13  16   1         20.20         17.58        37.79 o                         
 -12  16   1        265.17        254.28        41.02 o                         
 -11  16   1          4.22         10.49        34.52 o                         
 -10  16   1        668.43        693.78        60.71 o                         
  -9  16   1         36.83         77.76        30.85 o                         
  -8  16   1        408.15        414.59        33.86 o                         
  -7  16   1          1.23         61.15        27.99 o                         
  -6  16   1         19.59          5.73        18.78 o                         
  -5  16   1        342.39        358.90        22.15 o                         
  -4  16   1          6.16         14.05        32.05 o                         
  -3  16   1        739.02        751.92        53.55 o                         
  -2  16   1        112.86        105.55        18.94 o                         
  -1  16   1        754.05        793.42        41.61 o                         
   0  16   1         20.29         31.05        24.90 o                         
   1  16   1        202.65        190.57        25.10 o                         
   2  16   1         12.33         15.75        21.69 o                         
   3  16   1         18.65         32.53        20.34 o                         
   4  16   1         49.80         38.04        18.15 o                         
   5  16   1          1.54        -23.98        28.29 o                         
   6  16   1        234.93        254.19        18.59 o                         
   7  16   1          0.72         47.06        32.65 o                         
   8  16   1        322.80        389.03        41.25 o                         
   9  16   1         25.27         39.39        32.24 o                         
  10  16   1        336.31        406.96        38.71 o                         
  11  16   1         31.04         41.32        38.00 o                         
  12  16   1        321.85        310.89        40.39 o                         
  13  16   1         97.14          7.79        44.91 o                         
  14  16   1         74.99        138.11        40.35 o                         
  15  16   1         19.30         -1.36        47.19 o                         
  16  16   1        155.60        146.02        45.05 o                         
 -15  17   1         43.07         11.50        42.29 o                         
 -14  17   1       2486.52       2753.37        89.26 o                         
 -13  17   1         48.17         49.23        40.82 o                         
 -12  17   1       2121.30       2307.27        78.40 o                         
 -11  17   1         30.31         70.14        41.47 o                         
 -10  17   1       1393.57       1410.57        61.94 o                         
  -9  17   1          0.55          5.19        32.43 o                         
  -8  17   1       2370.08       2619.24       109.57 o                         
  -7  17   1          8.07         32.19        29.44 o                         
  -6  17   1       1165.13       1265.26        45.72 o                         
  -5  17   1          2.02         18.93        19.59 o                         
  -4  17   1       2165.05       2347.75        51.95 o                         
  -3  17   1        101.53         78.83        19.30 o                         
  -2  17   1        806.14        793.92        60.49 o                         
  -1  17   1         10.26         -6.32        47.17 o                         
   0  17   1        230.94        267.99        45.99 o                         
   1  17   1          1.96         -9.59        23.42 o                         
   2  17   1       1662.93       1621.19        63.93 o                         
   3  17   1          8.47         10.42        21.89 o                         
   4  17   1       2664.82       2754.56        66.36 o                         
   5  17   1         50.38        124.48        24.30 o                         
   6  17   1       3197.18       3388.14        77.47 o                         
   7  17   1        446.41        476.21        48.01 o                         
   8  17   1       1441.47       1621.10        61.11 o                         
   9  17   1         15.84         24.88        32.77 o                         
  10  17   1       1226.52       1308.59        60.77 o                         
  11  17   1         22.10         51.39        37.47 o                         
  12  17   1       1968.02       2178.21        77.85 o                         
  13  17   1         25.85          8.33        40.07 o                         
  14  17   1        911.05        914.49        54.32 o                         
  15  17   1          2.33         49.87        44.28 o                         
 -14  18   1        142.15        133.46        43.82 o                         
 -13  18   1          3.18         33.08        40.87 o                         
 -12  18   1         66.09        106.26        87.96 o                         
 -11  18   1         30.75          9.69        37.10 o                         
 -10  18   1        154.92        162.58        48.38 o                         
  -9  18   1        431.79        529.90        42.15 o                         
  -8  18   1         29.13         34.51        32.73 o                         
  -7  18   1        622.32        747.88        46.49 o                         
  -6  18   1         46.94         50.63        20.84 o                         
  -5  18   1        348.66        398.10        24.43 o                         
  -4  18   1          3.47        -29.57        19.71 o                         
  -3  18   1        476.26        496.08        43.32 o                         
  -2  18   1         63.23         75.55        23.87 o                         
  -1  18   1       1974.98       1983.39       212.24 o                         
   0  18   1        430.59        449.06        28.27 o                         
   1  18   1       2555.10       2675.17        89.01 o                         
   2  18   1         73.69         60.63        22.03 o                         
   3  18   1       2085.58       2176.24        67.23 o                         
   4  18   1          9.37          6.26        30.20 o                         
   5  18   1        527.20        533.77        30.66 o                         
   6  18   1         42.73         38.65        24.32 o                         
   7  18   1        108.06        110.02        32.17 o                         
   8  18   1         31.44         34.76        45.84 o                         
   9  18   1          3.71        -13.31        37.68 o                         
  10  18   1        764.16        844.21        48.43 o                         
  11  18   1         16.21         14.39        37.42 o                         
  12  18   1        338.71        302.26        44.08 o                         
  13  18   1          1.27          8.27        41.30 o                         
 -12  19   1         79.94          3.09        40.25 o                         
 -11  19   1        166.27        176.26        42.57 o                         
 -10  19   1        523.54        620.59        56.26 o                         
  -9  19   1          4.98          4.71        42.09 o                         
  -8  19   1        914.25       1032.91        85.26 o                         
  -7  19   1         11.88        -20.59        35.85 o                         
  -6  19   1        269.03        245.31        32.91 o                         
  -5  19   1        424.04        412.61        25.11 o                         
  -4  19   1        477.71        405.30        29.08 o                         
  -3  19   1         57.29         50.45        25.33 o                         
  -2  19   1         84.24         76.84        34.50 o                         
  -1  19   1        127.01        159.18        37.51 o                         
   0  19   1        326.99        344.81        72.41 o                         
   1  19   1         87.66        116.84        24.83 o                         
   2  19   1         63.05         22.18        22.69 o                         
   3  19   1        698.42        743.36        52.47 o                         
   4  19   1         50.41         66.09        71.30 o                         
   5  19   1        209.73        211.68        34.20 o                         
   6  19   1        379.74        455.33        32.29 o                         
   7  19   1         29.59         -3.31        32.19 o                         
   8  19   1        484.93        503.04        46.01 o                         
   9  19   1          9.39         13.47        36.06 o                         
  10  19   1        210.73        222.10        40.50 o                         
  11  19   1        318.43        241.53        54.59 o                         
  12  19   1        164.15        127.30        42.36 o                         
 -11  20   1         92.90         80.23        40.67 o                         
 -10  20   1        152.59        110.58        39.80 o                         
  -9  20   1        510.10        468.76        42.69 o                         
  -8  20   1        114.04        151.10        36.47 o                         
  -7  20   1        456.51        473.55        54.92 o                         
  -6  20   1         21.48         -0.88        25.03 o                         
  -5  20   1       1643.51       1765.56        53.56 o                         
  -4  20   1          7.14         47.19        25.34 o                         
  -3  20   1       2264.37       2164.27        62.86 o                         
  -2  20   1        105.95        110.18        26.94 o                         
  -1  20   1       2613.68       2572.13        67.00 o                         
   0  20   1         68.86        105.53        26.49 o                         
   1  20   1       3681.19       3738.14        84.29 o                         
   2  20   1         25.69         31.62        23.48 o                         
   3  20   1       1960.03       1955.29        73.57 o                         
   4  20   1         10.94        -13.48        29.69 o                         
   5  20   1        129.88        114.92        43.38 o                         
   6  20   1        123.12        133.03        44.65 o                         
   7  20   1         56.34         27.05        48.40 o                         
   8  20   1        217.66        233.98        49.94 o                         
   9  20   1        114.25         71.41        62.28 o                         
  10  20   1          1.29          9.86        53.55 o                         
  -9  21   1         94.69         47.09        50.94 o                         
  -8  21   1         13.34         35.12        35.79 o                         
  -7  21   1        106.58         67.45        45.47 o                         
  -6  21   1          3.92         -8.74        74.96 o                         
  -5  21   1          2.17        -16.46        31.23 o                         
  -4  21   1        125.03        102.23        32.87 o                         
  -3  21   1        105.98        106.86        33.02 o                         
  -2  21   1        168.76        181.74        29.54 o                         
  -1  21   1          0.71         -1.53        24.03 o                         
   0  21   1         22.37          1.98        24.19 o                         
   1  21   1          4.40         18.06        31.99 o                         
   2  21   1        434.22        460.48        38.27 o                         
   3  21   1          3.26         28.65        31.94 o                         
   4  21   1        150.25        146.67        32.69 o                         
   5  21   1        107.16        117.66        50.74 o                         
   6  21   1         62.65         62.33        47.30 o                         
   7  21   1        184.23        186.48        74.33 o                         
   8  21   1         63.54         69.93        48.82 o                         
  -6  22   1        147.92        132.40        46.98 o                         
  -5  22   1        779.69       1030.04        86.67 o                         
  -4  22   1          3.01         -8.30        32.00 o                         
  -3  22   1        816.75        775.25        42.04 o                         
  -2  22   1          6.47        -39.31        39.26 o                         
  -1  22   1        825.92        858.61        40.24 o                         
   0  22   1        321.99        303.08        79.42 o                         
   1  22   1       2003.38       2254.22        71.21 o                         
   2  22   1         31.08         27.56        33.24 o                         
   3  22   1       1128.90       1136.56        53.44 o                         
   4  22   1        325.72        510.73        92.08 o                         
   5  22   1        332.14        307.19        59.13 o                         
   6  22   1        110.30         50.21        47.54 o                         
 -22   0   2        979.81       1023.75        66.33 o                         
 -20   0   2       1319.84       1344.42        79.06 o                         
 -18   0   2        912.73        935.99        53.39 o                         
 -16   0   2       1303.30       1305.09        56.91 o                         
 -14   0   2         76.35         66.31        99.74 o                         
 -12   0   2        356.73        302.80        23.70 o                         
 -10   0   2       4860.78       5015.98       113.88 o                         
  -8   0   2      28173.91      27795.18       422.17 o                         
  -6   0   2      52982.73      53609.54       709.31 o                         
  -4   0   2      16881.94      15610.04       213.49 o                         
  -2   0   2      84732.08      81608.12      1510.72 o                         
   0   0   2      77239.03      79835.91      1269.52 o                         
   2   0   2      14175.56      14226.47       194.25 o                         
   4   0   2       9331.30       9917.96       173.12 o                         
   6   0   2       2814.96       3136.53        63.06 o                         
   8   0   2       2796.34       2681.50        50.15 o                         
  10   0   2       1090.07       1058.56        44.84 o                         
  12   0   2        141.90        248.22        21.09 o                         
  14   0   2       4782.53       4612.21        98.52 o                         
  16   0   2       3575.80       3626.78        78.88 o                         
  18   0   2       3143.07       3177.86        74.59 o                         
  20   0   2        660.68        702.47        55.06 o                         
  22   0   2        159.72        172.66        36.50 o                         
 -23   1   2         90.96         41.35        36.03 o                         
 -22   1   2        762.70        715.86        37.18 o                         
 -21   1   2         71.96         53.75        28.33 o                         
 -20   1   2        148.67         74.67        32.53 o                         
 -19   1   2        114.25        102.27        25.52 o                         
 -18   1   2        930.13       1009.36        38.52 o                         
 -17   1   2        470.47        459.79        45.80 o                         
 -16   1   2        743.51        826.14        37.54 o                         
 -15   1   2       1307.59       1371.16        36.99 o                         
 -14   1   2         59.71         42.12        18.04 o                         
 -13   1   2       3523.73       3587.45        63.21 o                         
 -12   1   2        207.03        222.92        24.45 o                         
 -11   1   2         41.18         81.16        16.82 o                         
 -10   1   2         28.09         61.05        13.96 o                         
  -9   1   2       3191.74       3228.80        49.33 o                         
  -8   1   2        749.66        739.25        25.85 o                         
  -7   1   2       4625.89       4816.81        50.52 o                         
  -6   1   2        671.61        709.88        14.68 o                         
  -5   1   2         26.51         35.73         4.08 o                         
  -4   1   2        119.72        120.66         8.27 o                         
  -3   1   2       2182.59       2278.77        26.50 o                         
  -2   1   2         85.84        101.07         3.87 o                         
  -1   1   2        942.60        914.59        16.56 o                         
   0   1   2         91.52        105.01         4.88 o                         
   1   1   2       1187.96       1153.95        16.00 o                         
   2   1   2        703.90        791.08        11.97 o                         
   3   1   2         61.94         49.36         5.33 o                         
   4   1   2         15.52         17.34         6.40 o                         
   5   1   2      28876.60      30342.44       335.51 o                         
   6   1   2        788.25        817.11        28.03 o                         
   7   1   2       9073.36       9523.13       107.57 o                         
   8   1   2       1357.13       1334.54        41.93 o                         
   9   1   2        457.37        487.70        14.74 o                         
  10   1   2        190.09        199.50        19.75 o                         
  11   1   2       4063.33       3904.23        63.11 o                         
  12   1   2        240.49        284.54        14.60 o                         
  13   1   2        457.99        493.50        25.97 o                         
  14   1   2       1331.10       1381.56        34.23 o                         
  15   1   2         73.89         68.70        14.61 o                         
  16   1   2       1452.31       1468.93        34.81 o                         
  17   1   2          8.08         20.55        13.71 o                         
  18   1   2        770.06        773.29        28.30 o                         
  19   1   2          2.26         -0.17        29.79 o                         
  20   1   2       1143.83       1154.85        46.25 o                         
  21   1   2        362.01        389.58        26.86 o                         
  22   1   2        688.70        648.91        32.29 o                         
 -22   2   2        572.67        517.28        42.59 o                         
 -21   2   2         17.29          9.78        28.01 o                         
 -20   2   2         54.10         49.22        26.32 o                         
 -19   2   2        753.64        777.05        36.07 o                         
 -18   2   2        264.37        262.23        29.54 o                         
 -17   2   2        634.14        701.11        38.17 o                         
 -16   2   2        271.34        293.91        22.93 o                         
 -15   2   2        631.35        666.81        36.84 o                         
 -14   2   2        820.37        769.85        40.72 o                         
 -13   2   2       1587.88       1623.02        37.08 o                         
 -12   2   2        128.92        117.67        14.58 o                         
 -11   2   2        567.57        622.43        36.76 o                         
 -10   2   2        319.08        392.56        22.05 o                         
  -9   2   2         52.04         61.52        10.42 o                         
  -8   2   2       8768.92       8546.51        94.89 o                         
  -7   2   2         21.40         56.90         6.56 o                         
  -6   2   2       8507.56       9263.14       157.68 o                         
  -5   2   2         42.54         55.37         4.85 o                         
  -4   2   2      28473.39      28036.47       255.45 o                         
  -3   2   2         21.62         26.62         6.85 o                         
  -2   2   2        610.79        524.91         8.05 o                         
  -1   2   2          3.82          1.55         4.90 o                         
   0   2   2      26341.93      26413.20       216.44 o                         
   1   2   2       3776.52       3550.38        36.24 o                         
   2   2   2     104891.52     108025.05      1224.92 o                         
   3   2   2       2484.00       2448.44        32.19 o                         
   4   2   2      10440.31      10871.81       108.85 o                         
   5   2   2       1317.92       1323.02        20.33 o                         
   6   2   2       6071.36       6110.90        72.17 o                         
   7   2   2       1835.31       1826.22        26.84 o                         
   8   2   2        750.51        747.37        27.32 o                         
   9   2   2       1805.15       1833.17        32.63 o                         
  10   2   2       1260.73       1204.50        23.16 o                         
  11   2   2       1472.44       1471.48        27.00 o                         
  12   2   2         47.01         53.55        11.20 o                         
  13   2   2        566.41        582.95        31.85 o                         
  14   2   2        452.33        479.22        34.81 o                         
  15   2   2        706.59        654.08        23.47 o                         
  16   2   2       1451.87       1466.38        34.51 o                         
  17   2   2        413.13        428.54        23.05 o                         
  18   2   2        266.88        236.46        19.22 o                         
  19   2   2          5.86         -4.79        17.21 o                         
  20   2   2        425.00        368.39        27.68 o                         
  21   2   2          8.83         33.12        25.41 o                         
  22   2   2        282.12        277.52        29.57 o                         
 -22   3   2         83.97        172.43        96.68 o                         
 -21   3   2          1.75        -12.26        26.67 o                         
 -20   3   2         53.82         69.34        27.32 o                         
 -19   3   2       1029.76       1041.02        49.35 o                         
 -18   3   2        173.30        153.95        30.31 o                         
 -17   3   2       1727.65       1804.24        47.91 o                         
 -16   3   2        939.68        945.70        34.00 o                         
 -15   3   2       2699.81       2735.65        53.87 o                         
 -14   3   2        333.81        326.10        21.00 o                         
 -13   3   2       6402.05       6442.92       113.51 o                         
 -12   3   2       1181.64       1152.92        65.68 o                         
 -11   3   2      16654.07      16226.26       204.13 o                         
 -10   3   2        885.31        868.35        24.16 o                         
  -9   3   2      12571.63      12264.72       146.35 o                         
  -8   3   2        189.92        235.80        11.48 o                         
  -7   3   2       9902.31       9593.38       101.11 o                         
  -6   3   2        273.86        301.80         8.08 o                         
  -5   3   2       8783.59       9425.93        90.16 o                         
  -4   3   2       1371.11       1353.82        14.80 o                         
  -3   3   2      11268.51      11589.15       115.25 o                         
  -2   3   2        509.55        512.07         9.91 o                         
  -1   3   2      34426.73      35131.54       320.38 o                         
   0   3   2       2395.86       2348.83        48.90 o                         
   1   3   2      20082.29      21473.14       198.09 o                         
   2   3   2        847.03        876.12        16.33 o                         
   3   3   2       6214.56       5960.85        61.35 o                         
   4   3   2        498.04        482.01        23.35 o                         
   5   3   2      39375.71      40683.06       389.18 o                         
   6   3   2       1330.56       1267.67        26.28 o                         
   7   3   2      24497.66      24320.57       254.45 o                         
   8   3   2       4077.03       4108.03        55.44 o                         
   9   3   2      10122.59      10001.14       117.31 o                         
  10   3   2        626.09        647.07        23.50 o                         
  11   3   2       2426.09       2521.03        48.08 o                         
  12   3   2         21.76         17.65        12.08 o                         
  13   3   2       2095.73       2217.09        37.74 o                         
  14   3   2        923.07        961.72        53.23 o                         
  15   3   2       1564.15       1602.80        35.41 o                         
  16   3   2        760.78        759.76        25.29 o                         
  17   3   2        956.33        880.59        28.37 o                         
  18   3   2        259.15        198.63        22.56 o                         
  19   3   2          2.51         11.26        21.05 o                         
  20   3   2        582.36        567.15        26.25 o                         
  21   3   2         26.38         21.86        26.04 o                         
  22   3   2         13.96         16.63        29.84 o                         
 -22   4   2          5.26          7.87        37.75 o                         
 -21   4   2         26.69         20.94        27.92 o                         
 -20   4   2        260.12        228.32        28.08 o                         
 -19   4   2        433.24        400.28        28.62 o                         
 -18   4   2        433.77        422.11        27.57 o                         
 -17   4   2        601.14        601.31        28.12 o                         
 -16   4   2        161.91        141.02        15.45 o                         
 -15   4   2       2181.10       2184.74        60.92 o                         
 -14   4   2         48.50         65.66        17.66 o                         
 -13   4   2       4569.88       4615.74        72.54 o                         
 -12   4   2        238.87        300.75        23.85 o                         
 -11   4   2       3149.94       2987.91        41.75 o                         
 -10   4   2         15.15         -0.72         9.86 o                         
  -9   4   2         53.77         53.16         8.99 o                         
  -8   4   2       1814.94       2014.58        36.24 o                         
  -7   4   2        326.78        379.97        13.59 o                         
  -6   4   2       3714.78       3932.58        40.28 o                         
  -5   4   2        167.79        181.78        12.49 o                         
  -4   4   2       1079.28       1097.62        13.83 o                         
  -3   4   2        107.54         97.31         4.64 o                         
  -2   4   2       8975.87       8801.31        86.65 o                         
  -1   4   2        616.58        570.63        13.90 o                         
   0   4   2        957.82        968.14        19.64 o                         
   1   4   2         41.35         43.40         4.34 o                         
   2   4   2          1.22         42.40        15.05 o                         
   3   4   2          9.05          7.28         4.82 o                         
   4   4   2       3776.86       4241.00        49.00 o                         
   5   4   2       2579.24       2478.39        31.23 o                         
   6   4   2        244.36        292.83        15.66 o                         
   7   4   2       7008.11       7062.11        78.03 o                         
   8   4   2        888.28        970.10        25.89 o                         
   9   4   2       2312.42       2311.10        35.96 o                         
  10   4   2          3.90         14.35        13.01 o                         
  11   4   2        183.77        218.47        14.70 o                         
  12   4   2          6.74         15.57        19.15 o                         
  13   4   2        778.43        761.59        45.27 o                         
  14   4   2         40.57         32.65        13.30 o                         
  15   4   2        707.39        711.09        22.82 o                         
  16   4   2         40.09         33.89        18.37 o                         
  17   4   2        939.37        982.28       112.94 o                         
  18   4   2          9.30         19.22        30.03 o                         
  19   4   2        233.05        254.81        36.66 o                         
  20   4   2         33.25         18.06        29.24 o                         
  21   4   2          4.03         -8.69        25.14 o                         
 -22   5   2         21.96         -9.03        37.41 o                         
 -21   5   2         48.80         19.59        39.07 o                         
 -20   5   2         53.50         26.78        24.39 o                         
 -19   5   2       1170.65       1107.65        59.97 o                         
 -18   5   2         62.81         79.77        22.78 o                         
 -17   5   2       2283.50       2315.40        54.31 o                         
 -16   5   2        254.01        237.10        17.77 o                         
 -15   5   2       3625.94       3714.44        80.22 o                         
 -14   5   2       1380.78       1350.13        56.40 o                         
 -13   5   2       9606.16       9549.20       148.40 o                         
 -12   5   2       4618.29       4651.84       101.67 o                         
 -11   5   2      19520.24      18894.36       204.75 o                         
 -10   5   2       7997.29       7681.09        90.64 o                         
  -9   5   2       7694.13       7784.76        87.97 o                         
  -8   5   2       2331.10       2277.47        30.84 o                         
  -7   5   2       6613.96       6302.98        68.97 o                         
  -6   5   2        143.00        122.61         5.47 o                         
  -5   5   2        983.34        923.79        13.81 o                         
  -4   5   2        791.91        768.31        11.31 o                         
  -3   5   2        737.33        781.50        13.02 o                         
  -2   5   2        135.37        130.86         6.24 o                         
  -1   5   2        372.46        444.27        13.42 o                         
   0   5   2        158.13        165.98         7.06 o                         
   1   5   2        879.71        972.44        14.78 o                         
   2   5   2       1103.61       1031.16        23.61 o                         
   3   5   2      11096.28      10956.04       107.12 o                         
   4   5   2       3733.02       3626.99        43.08 o                         
   5   5   2      37727.56      38856.01       379.35 o                         
   6   5   2       5218.76       5162.71        60.74 o                         
   7   5   2      10908.22      10912.98       125.24 o                         
   8   5   2       3555.35       3634.83        49.58 o                         
   9   5   2       8899.52       8955.85       110.78 o                         
  10   5   2        135.33        161.30        21.81 o                         
  11   5   2       2551.87       2690.08        46.95 o                         
  12   5   2         14.93         31.62        12.53 o                         
  13   5   2       1192.43       1225.20        61.55 o                         
  14   5   2        233.11        258.17        19.69 o                         
  15   5   2       1188.14       1133.45        37.92 o                         
  16   5   2        341.38        396.55        32.95 o                         
  17   5   2        916.79        976.81        45.25 o                         
  18   5   2         98.94         56.27        42.66 o                         
  19   5   2         95.17         91.37        33.21 o                         
  20   5   2         65.42         41.11        24.37 o                         
  21   5   2         72.98         68.62        31.98 o                         
 -22   6   2        370.43        367.35        44.72 o                         
 -21   6   2         49.13         46.40        37.04 o                         
 -20   6   2        165.97        151.13        37.40 o                         
 -19   6   2         66.18         45.46        49.37 o                         
 -18   6   2       1553.73       1588.43        46.38 o                         
 -17   6   2         55.13         35.68        20.10 o                         
 -16   6   2        470.96        481.76        30.66 o                         
 -15   6   2        177.01        134.46        19.24 o                         
 -14   6   2       1312.30       1328.30        36.78 o                         
 -13   6   2        763.98        791.58        50.48 o                         
 -12   6   2        124.20        153.78        26.27 o                         
 -11   6   2        891.93        867.06        19.62 o                         
 -10   6   2         64.87         30.86        11.17 o                         
  -9   6   2       1137.58       1057.16        17.70 o                         
  -8   6   2       2119.51       2027.98        26.88 o                         
  -7   6   2       4496.91       4499.17        45.98 o                         
  -6   6   2       5852.73       5741.47        58.30 o                         
  -5   6   2       6829.96       6746.44        63.72 o                         
  -4   6   2      15086.50      15374.02       145.79 o                         
  -3   6   2       4283.07       4149.07        55.54 o                         
  -2   6   2       3237.95       3265.61        39.00 o                         
  -1   6   2        253.68        228.40        12.97 o                         
   0   6   2      14856.52      15412.26       148.72 o                         
   1   6   2       8538.76       8501.34        91.61 o                         
   2   6   2      31083.56      32506.44       295.66 o                         
   3   6   2       3486.96       3388.95        43.11 o                         
   4   6   2        922.08       1049.50        57.77 o                         
   5   6   2        507.79        460.79        16.26 o                         
   6   6   2        196.80        159.21        16.06 o                         
   7   6   2        625.38        705.51        21.00 o                         
   8   6   2          5.83         11.05        12.17 o                         
   9   6   2        750.39        793.41        27.36 o                         
  10   6   2       1385.86       1307.60        41.00 o                         
  11   6   2        261.37        287.41        14.43 o                         
  12   6   2       3301.43       3257.75        55.88 o                         
  13   6   2        105.09        100.31        19.87 o                         
  14   6   2       1033.28       1051.36        34.87 o                         
  15   6   2        264.90        250.89        21.27 o                         
  16   6   2       1878.79       1905.50        54.51 o                         
  17   6   2        101.64        106.67        30.31 o                         
  18   6   2         51.06         63.75        32.88 o                         
  19   6   2          1.60         21.87        28.62 o                         
  20   6   2        445.48        482.89        32.05 o                         
  21   6   2          2.42        -12.25        27.32 o                         
 -21   7   2        218.58        182.36        39.31 o                         
 -20   7   2         66.08        -12.37        35.74 o                         
 -19   7   2        324.80        302.38        58.17 o                         
 -18   7   2        110.12         72.04        31.70 o                         
 -17   7   2        729.46        662.84        29.57 o                         
 -16   7   2         52.36         57.87        18.90 o                         
 -15   7   2        756.78        749.96        28.23 o                         
 -14   7   2        605.72        576.35        24.56 o                         
 -13   7   2       3846.40       3872.41        66.51 o                         
 -12   7   2        890.36        855.85        52.62 o                         
 -11   7   2       1511.99       1465.37        31.84 o                         
 -10   7   2         66.04         60.82        12.92 o                         
  -9   7   2        520.42        527.51        24.18 o                         
  -8   7   2        129.04         96.39         8.41 o                         
  -7   7   2       1509.96       1555.55        32.81 o                         
  -6   7   2       1662.64       1651.95        32.50 o                         
  -5   7   2       7431.65       7831.81        81.20 o                         
  -4   7   2       2719.68       2816.01        35.61 o                         
  -3   7   2          1.33         -2.71        11.71 o                         
  -2   7   2        479.75        525.24        21.79 o                         
  -1   7   2        590.47        664.52        22.31 o                         
   0   7   2          8.18         19.85        21.70 o                         
   1   7   2       3241.62       3361.67        43.81 o                         
   2   7   2       1278.03       1285.74        19.73 o                         
   3   7   2       1107.66       1174.28        22.89 o                         
   4   7   2        921.28        827.80        17.67 o                         
   5   7   2         36.43         47.23        14.60 o                         
   6   7   2       1154.69       1052.48        30.09 o                         
   7   7   2       2248.70       2343.96        49.05 o                         
   8   7   2       1367.87       1499.55        46.82 o                         
   9   7   2        128.00        122.08        22.56 o                         
  10   7   2        739.24        730.93        30.66 o                         
  11   7   2       4774.28       4758.75        68.09 o                         
  12   7   2          1.97         28.71        15.02 o                         
  13   7   2       1650.03       1605.17        44.32 o                         
  14   7   2          6.58         -7.36        13.54 o                         
  15   7   2        694.39        702.63        30.06 o                         
  16   7   2         66.04         52.07        28.32 o                         
  17   7   2        315.53        285.94        33.16 o                         
  18   7   2        141.62        124.19        29.19 o                         
  19   7   2        257.65        229.79        39.00 o                         
  20   7   2        373.99        354.75        30.87 o                         
  21   7   2         75.78        110.90        39.51 o                         
 -21   8   2        192.48        204.23        38.06 o                         
 -20   8   2       1010.07        900.62        47.81 o                         
 -19   8   2        162.84         96.66        57.44 o                         
 -18   8   2        497.00        500.34        59.44 o                         
 -17   8   2         22.21         33.97        41.46 o                         
 -16   8   2        647.07        573.19        35.11 o                         
 -15   8   2         15.40         -8.76        41.04 o                         
 -14   8   2         10.28         -3.78        23.19 o                         
 -13   8   2        115.10        134.86        22.86 o                         
 -12   8   2       1564.84       1466.51        48.05 o                         
 -11   8   2          6.87          5.36        24.22 o                         
 -10   8   2        340.70        356.66        14.02 o                         
  -9   8   2         44.14         57.26        13.52 o                         
  -8   8   2       2624.65       2493.57        53.24 o                         
  -7   8   2       5301.28       5074.80        59.89 o                         
  -6   8   2      10312.44      10092.25       102.64 o                         
  -5   8   2      10471.23       9944.92       101.43 o                         
  -4   8   2      12831.72      12553.30       141.67 o                         
  -3   8   2       8822.88       8562.76        93.63 o                         
  -2   8   2      18963.47      18837.38       200.88 o                         
  -1   8   2      13816.92      12777.48       135.88 o                         
   0   8   2      18525.62      18172.68       190.52 o                         
   1   8   2       5107.77       4904.69        68.25 o                         
   2   8   2       7522.59       7228.53        84.77 o                         
   3   8   2       4331.41       4067.87        52.16 o                         
   4   8   2       5242.39       5381.54        62.27 o                         
   5   8   2       3703.30       3597.59        50.37 o                         
   6   8   2       7201.43       7408.59       100.48 o                         
   7   8   2       1685.95       1707.24        37.30 o                         
   8   8   2       1580.42       1615.85        37.31 o                         
   9   8   2       1039.57       1058.73        34.45 o                         
  10   8   2        184.87        163.31        32.77 o                         
  11   8   2         51.92         58.24        16.21 o                         
  12   8   2         82.46         76.25        42.70 o                         
  13   8   2        352.38        358.80        18.29 o                         
  14   8   2       1196.84       1135.97        48.13 o                         
  15   8   2        446.98        432.38        44.51 o                         
  16   8   2        660.65        612.99        39.25 o                         
  17   8   2       1315.19       1508.84        62.70 o                         
  18   8   2       1003.16        997.02        82.19 o                         
  19   8   2       1311.08       1233.65        49.49 o                         
  20   8   2        113.93        125.44        40.28 o                         
 -21   9   2         82.32        122.16        35.74 o                         
 -20   9   2        316.86        297.76        37.77 o                         
 -19   9   2        128.50         91.18        41.68 o                         
 -18   9   2        174.78        177.22        33.09 o                         
 -17   9   2         67.45         97.67        30.31 o                         
 -16   9   2         73.06        116.54        32.74 o                         
 -15   9   2        521.35        543.71        54.15 o                         
 -14   9   2        342.64        340.05        27.38 o                         
 -13   9   2        306.57        329.78        25.12 o                         
 -12   9   2         46.82         38.04        12.95 o                         
 -11   9   2         99.17        104.51        15.28 o                         
 -10   9   2          9.43        -15.79        17.94 o                         
  -9   9   2       3558.96       3489.41        62.77 o                         
  -8   9   2        822.42        762.48        40.66 o                         
  -7   9   2        822.39        780.74        26.13 o                         
  -6   9   2        690.97        649.50        20.75 o                         
  -5   9   2         56.75         58.20         8.72 o                         
  -4   9   2        252.60        241.99        17.89 o                         
  -3   9   2        298.40        295.07        23.44 o                         
  -2   9   2        189.53        213.88        14.53 o                         
  -1   9   2        433.88        483.20        17.65 o                         
   0   9   2       2321.77       2372.36        54.36 o                         
   1   9   2       1475.33       1591.74        28.09 o                         
   2   9   2        417.22        402.77        17.36 o                         
   3   9   2        115.22        133.05        17.04 o                         
   4   9   2        872.48        920.32        28.23 o                         
   5   9   2       1877.23       1701.00        45.09 o                         
   6   9   2        973.16        853.23        36.03 o                         
   7   9   2       5336.82       5252.93        86.11 o                         
   8   9   2         86.45        112.93        30.24 o                         
   9   9   2         33.01         18.90        25.15 o                         
  10   9   2         23.71         63.50        23.31 o                         
  11   9   2        121.18        131.91        36.25 o                         
  12   9   2       1914.03       1984.99        58.93 o                         
  13   9   2          2.04         23.05        26.79 o                         
  14   9   2        938.75        915.82        42.04 o                         
  15   9   2        301.22        318.65        49.51 o                         
  16   9   2       1082.85       1210.34        89.59 o                         
  17   9   2         98.04         97.51        53.73 o                         
  18   9   2       1600.65       1746.47        93.56 o                         
  19   9   2         99.16         94.66        38.64 o                         
  20   9   2        510.18        499.70        66.49 o                         
 -20  10   2         18.73        -27.69        50.63 o                         
 -19  10   2        970.78        912.01        48.52 o                         
 -18  10   2          1.49         15.53        29.92 o                         
 -17  10   2        521.98        505.56        37.93 o                         
 -16  10   2        158.23        150.30        27.69 o                         
 -15  10   2        422.23        428.79        29.72 o                         
 -14  10   2        182.77        154.56        27.85 o                         
 -13  10   2        360.32        397.80        41.11 o                         
 -12  10   2        393.32        348.51        22.79 o                         
 -11  10   2         73.21         79.67        24.86 o                         
 -10  10   2        137.69        157.81        25.44 o                         
  -9  10   2        615.50        623.67        57.35 o                         
  -8  10   2       2061.75       2008.45        58.60 o                         
  -7  10   2       3108.76       3004.80        44.16 o                         
  -6  10   2       7233.33       6988.09        98.11 o                         
  -5  10   2      11003.89      10566.31       126.08 o                         
  -4  10   2       6733.71       6523.12        95.43 o                         
  -3  10   2       8190.01       7843.40       103.69 o                         
  -2  10   2       2658.70       2619.62        46.10 o                         
  -1  10   2       3850.96       3646.09        53.93 o                         
   0  10   2       2895.93       2899.89        45.91 o                         
   1  10   2       5537.35       5531.01        75.16 o                         
   2  10   2       2765.22       2881.00        54.65 o                         
   3  10   2       4161.16       4201.72        60.51 o                         
   4  10   2       2645.22       2558.03        46.96 o                         
   5  10   2        918.64        924.94        25.56 o                         
   6  10   2       4489.76       4472.07        88.13 o                         
   7  10   2        524.11        505.96        37.71 o                         
   8  10   2       1121.56       1125.66        43.72 o                         
   9  10   2         24.27         28.64        26.91 o                         
  10  10   2        442.88        480.83        32.83 o                         
  11  10   2        678.70        845.98        49.80 o                         
  12  10   2        252.07        255.15        30.22 o                         
  13  10   2        917.57       1004.96        47.97 o                         
  14  10   2          0.07         13.66        30.36 o                         
  15  10   2        990.18       1013.91        49.18 o                         
  16  10   2        439.92        347.94        38.87 o                         
  17  10   2       1123.93       1254.05        95.36 o                         
  18  10   2         43.85        -17.10        37.67 o                         
  19  10   2        473.06        422.86        45.12 o                         
  20  10   2        123.08        181.85        81.39 o                         
 -20  11   2         83.17        114.96        54.05 o                         
 -19  11   2          6.92         74.78        51.18 o                         
 -18  11   2        639.72        679.61       146.60 o                         
 -17  11   2        290.46        212.94        53.10 o                         
 -16  11   2       1810.24       1845.06       118.33 o                         
 -15  11   2        596.65        559.27        50.94 o                         
 -14  11   2       1766.82       1823.73        78.36 o                         
 -13  11   2       1057.64        982.48       104.26 o                         
 -12  11   2       2698.15       2659.30       144.93 o                         
 -11  11   2        995.50        961.86        43.68 o                         
 -10  11   2       2711.98       2584.61        98.52 o                         
  -9  11   2       2373.05       2356.05        79.15 o                         
  -8  11   2       1357.70       1326.17        30.40 o                         
  -7  11   2       1341.20       1363.47        34.31 o                         
  -6  11   2        943.25        905.24        27.56 o                         
  -5  11   2         28.82         54.60        10.22 o                         
  -4  11   2       1108.89       1054.23        28.19 o                         
  -3  11   2        912.28        861.12        24.33 o                         
  -2  11   2        214.31        358.19        47.93 o                         
  -1  11   2          1.41         -0.59        16.07 o                         
   0  11   2         88.83         89.95        20.94 o                         
   1  11   2       1659.59       1624.85        30.37 o                         
   2  11   2       1269.74       1240.30        40.54 o                         
   3  11   2        562.86        538.85        26.02 o                         
   4  11   2       1452.45       1429.65        60.83 o                         
   5  11   2       3274.22       3235.95        57.56 o                         
   6  11   2       4069.08       3985.60        84.35 o                         
   7  11   2       4688.81       4525.82        93.34 o                         
   8  11   2       4187.37       4198.59        89.33 o                         
   9  11   2       2016.43       1913.86        60.34 o                         
  10  11   2       1196.20       1260.83        59.59 o                         
  11  11   2       1921.24       1866.13        72.15 o                         
  12  11   2       1227.98       1231.69        52.83 o                         
  13  11   2       1552.87       1717.39        61.45 o                         
  14  11   2       1661.33       1725.26       115.75 o                         
  15  11   2        340.45        267.35        36.57 o                         
  16  11   2        486.88        473.52        63.91 o                         
  17  11   2         18.57         94.17        37.74 o                         
  18  11   2        264.79        296.38        80.42 o                         
  19  11   2        118.55         36.96        41.02 o                         
 -19  12   2         23.04         58.42        53.02 o                         
 -18  12   2         83.39        133.70        53.28 o                         
 -17  12   2          8.90        -35.48        69.72 o                         
 -16  12   2         87.31         14.71        82.51 o                         
 -15  12   2        430.49        368.03        49.60 o                         
 -14  12   2        510.05        464.21        64.12 o                         
 -13  12   2         69.33        100.60        41.12 o                         
 -12  12   2        773.56        674.90        34.22 o                         
 -11  12   2        103.07         69.43        26.46 o                         
 -10  12   2         34.25         39.18        16.11 o                         
  -9  12   2         54.09         10.67        27.18 o                         
  -8  12   2        890.94        957.54        35.48 o                         
  -7  12   2       1463.61       1383.04        54.72 o                         
  -6  12   2        637.57        616.91        31.86 o                         
  -5  12   2        228.40        223.51        16.98 o                         
  -4  12   2        544.32        503.88        46.23 o                         
  -3  12   2        890.56        934.35        37.30 o                         
  -2  12   2        742.80        798.08        40.88 o                         
  -1  12   2       1454.22       1447.04        42.38 o                         
   0  12   2         19.28          8.63        18.10 o                         
   1  12   2       1030.01       1030.12        36.38 o                         
   2  12   2        393.48        388.92        33.48 o                         
   3  12   2          4.36         20.68        24.80 o                         
   4  12   2         76.99         95.02        14.61 o                         
   5  12   2       1101.14       1041.39        57.54 o                         
   6  12   2       1978.24       1878.32        83.34 o                         
   7  12   2        312.58        354.06        42.74 o                         
   8  12   2        468.92        498.71        62.42 o                         
   9  12   2        259.39        222.84        32.86 o                         
  10  12   2        975.01       1010.50        58.48 o                         
  11  12   2        461.64        507.20        42.16 o                         
  12  12   2        829.73        759.34        67.55 o                         
  13  12   2       1110.09       1162.17        99.49 o                         
  14  12   2        780.81        852.76       123.95 o                         
  15  12   2         27.17         35.37        45.01 o                         
  16  12   2        452.09        392.26        43.04 o                         
  17  12   2         23.78         48.04        38.94 o                         
  18  12   2        343.49        298.62        45.19 o                         
 -19  13   2         82.32         71.02        43.70 o                         
 -18  13   2         58.80         25.11        40.96 o                         
 -17  13   2        156.24        174.90        53.74 o                         
 -16  13   2        930.60        985.55        65.74 o                         
 -15  13   2        982.36       1002.30        87.38 o                         
 -14  13   2       1757.90       1790.63        84.04 o                         
 -13  13   2        463.18        412.45        63.24 o                         
 -12  13   2       2716.55       2805.79        95.12 o                         
 -11  13   2       1375.55       1350.28        51.93 o                         
 -10  13   2       5471.06       5415.64       227.34 o                         
  -9  13   2       1525.53       1494.68        51.49 o                         
  -8  13   2       4432.13       4376.79       115.79 o                         
  -7  13   2       1059.99       1043.12        40.22 o                         
  -6  13   2        811.00        858.41        33.80 o                         
  -5  13   2        426.61        419.04        39.85 o                         
  -4  13   2       1772.88       1802.81        72.01 o                         
  -3  13   2       1644.08       1621.00        77.47 o                         
  -2  13   2        740.55        778.60        38.67 o                         
  -1  13   2          4.36         32.63        22.83 o                         
   0  13   2       1321.01       1272.06        45.56 o                         
   1  13   2       1076.71       1035.95        36.35 o                         
   2  13   2       1159.18       1113.06        40.40 o                         
   3  13   2        120.12        135.32        25.09 o                         
   4  13   2       2184.35       2212.05        65.92 o                         
   5  13   2        937.88        977.86        39.71 o                         
   6  13   2       8488.26       8550.66       162.63 o                         
   7  13   2       1142.97       1158.63        55.31 o                         
   8  13   2       6969.04       7208.80       178.45 o                         
   9  13   2        982.79        905.39        52.03 o                         
  10  13   2       2841.47       3021.46        95.11 o                         
  11  13   2        330.40        327.73        86.04 o                         
  12  13   2       1325.15       1302.16        58.59 o                         
  13  13   2        436.02        512.59        60.56 o                         
  14  13   2        665.74        700.86        48.37 o                         
  15  13   2          4.95         40.85        36.65 o                         
  16  13   2        144.86         81.71        47.18 o                         
  17  13   2        113.58         89.17        40.94 o                         
  18  13   2         98.29        139.63        44.00 o                         
 -18  14   2        641.94        554.02        50.30 o                         
 -17  14   2         72.92         84.80        42.30 o                         
 -16  14   2        556.00        477.22        46.24 o                         
 -15  14   2         50.10         61.04        40.56 o                         
 -14  14   2        891.70        975.61       112.21 o                         
 -13  14   2         28.96        -19.48        39.45 o                         
 -12  14   2        174.51        147.46        33.08 o                         
 -11  14   2         35.65         92.36        30.83 o                         
 -10  14   2        241.95        314.76        21.40 o                         
  -9  14   2        752.86        692.10        33.61 o                         
  -8  14   2         21.31          6.06        14.49 o                         
  -7  14   2       2880.39       2864.61        58.83 o                         
  -6  14   2         18.13         30.33        17.49 o                         
  -5  14   2       3096.83       3205.55       106.74 o                         
  -4  14   2       1334.31       1319.66        33.23 o                         
  -3  14   2        684.46        713.82        44.33 o                         
  -2  14   2          8.11         19.88        17.53 o                         
  -1  14   2        185.21        201.22        29.76 o                         
   0  14   2          5.96         14.05        23.50 o                         
   1  14   2       3075.09       3072.87        97.26 o                         
   2  14   2       1120.43       1062.20        48.11 o                         
   3  14   2       4136.30       4082.62        77.01 o                         
   4  14   2          3.73        -11.91        17.14 o                         
   5  14   2        410.91        426.60        27.99 o                         
   6  14   2        170.90        150.76        17.79 o                         
   7  14   2         22.03         32.64        30.23 o                         
   8  14   2        744.84        821.04        83.27 o                         
   9  14   2         92.92        126.96        34.94 o                         
  10  14   2        566.66        622.50        58.40 o                         
  11  14   2          1.19        -22.03        30.96 o                         
  12  14   2       1006.68        970.28        46.92 o                         
  13  14   2          0.37          9.12        35.83 o                         
  14  14   2        140.29        179.97        43.62 o                         
  15  14   2         60.53         44.54        37.85 o                         
  16  14   2        142.32        137.56        41.89 o                         
  17  14   2        160.41        165.83        46.22 o                         
 -17  15   2        156.32        100.93        44.14 o                         
 -16  15   2        462.29        434.14        46.38 o                         
 -15  15   2         31.41         18.63        39.41 o                         
 -14  15   2        384.75        359.45        44.13 o                         
 -13  15   2        101.09        114.15        39.00 o                         
 -12  15   2        425.20        446.13        54.95 o                         
 -11  15   2          0.28         -1.02        31.46 o                         
 -10  15   2       1014.86       1078.85        51.10 o                         
  -9  15   2        183.27        118.56        29.58 o                         
  -8  15   2       1606.89       1677.60        63.25 o                         
  -7  15   2          7.92         -9.83        26.25 o                         
  -6  15   2       2623.63       2737.66        57.30 o                         
  -5  15   2         16.51         15.40        17.83 o                         
  -4  15   2       1266.51       1294.07        36.51 o                         
  -3  15   2          0.13          3.39        16.27 o                         
  -2  15   2         16.52          7.16        18.64 o                         
  -1  15   2          0.21         17.23        18.69 o                         
   0  15   2          6.28          8.94        18.48 o                         
   1  15   2         13.67        -16.40        17.40 o                         
   2  15   2        713.66        835.87        41.74 o                         
   3  15   2         18.68         -4.79        15.62 o                         
   4  15   2        190.68        138.03        19.14 o                         
   5  15   2         56.83         14.45        15.22 o                         
   6  15   2        392.87        379.14        54.56 o                         
   7  15   2          0.04         29.42        31.40 o                         
   8  15   2       1521.49       1667.15        70.35 o                         
   9  15   2        179.78        161.65        37.58 o                         
  10  15   2        688.89        828.47        51.05 o                         
  11  15   2        271.76        311.73        37.05 o                         
  12  15   2        427.86        480.67        45.57 o                         
  13  15   2        145.70         72.73        37.94 o                         
  14  15   2        348.62        278.86        41.43 o                         
  15  15   2        169.69        205.14        46.09 o                         
  16  15   2          1.16        -22.72        40.63 o                         
 -16  16   2        111.15        136.82        54.32 o                         
 -15  16   2        219.06        225.47        44.00 o                         
 -14  16   2         97.41         91.83        40.04 o                         
 -13  16   2        232.34        242.31        40.00 o                         
 -12  16   2        344.97        332.55        39.85 o                         
 -11  16   2        109.67         55.08        33.79 o                         
 -10  16   2          1.42        -24.90        31.28 o                         
  -9  16   2        333.46        288.13        33.53 o                         
  -8  16   2         10.61        -13.69        32.78 o                         
  -7  16   2       2629.17       2810.29        59.94 o                         
  -6  16   2        232.08        218.17        22.02 o                         
  -5  16   2       5598.94       5925.37       104.22 o                         
  -4  16   2        481.22        479.70        32.69 o                         
  -3  16   2       4362.73       4593.23        82.63 o                         
  -2  16   2        151.52        154.89        18.08 o                         
  -1  16   2       3950.51       4269.79        89.93 o                         
   0  16   2         38.56         17.80        20.23 o                         
   1  16   2       3972.87       4027.08        84.62 o                         
   2  16   2        135.92        140.29        19.74 o                         
   3  16   2       2195.71       2171.74        52.48 o                         
   4  16   2         40.14         29.05        42.65 o                         
   5  16   2       1400.98       1517.17        65.41 o                         
   6  16   2          1.35         -7.32        20.13 o                         
   7  16   2        973.70       1111.54        60.93 o                         
   8  16   2         12.41         28.81        36.03 o                         
   9  16   2         18.99         12.05        36.68 o                         
  10  16   2        195.73        153.72        35.04 o                         
  11  16   2          0.94        -47.49        36.24 o                         
  12  16   2          5.45        -12.86        37.06 o                         
  13  16   2         54.57         46.38        39.62 o                         
  14  16   2         10.69         75.44        41.22 o                         
  15  16   2        158.23        131.52        42.98 o                         
 -15  17   2         78.70         11.17        42.91 o                         
 -14  17   2         45.43         55.68        41.34 o                         
 -13  17   2         24.17          1.01        40.01 o                         
 -12  17   2        178.81        177.27        39.68 o                         
 -11  17   2          1.10         10.38        35.48 o                         
 -10  17   2         77.43         49.98        34.64 o                         
  -9  17   2         35.83         67.23        32.46 o                         
  -8  17   2        150.14        194.75        22.73 o                         
  -7  17   2        269.22        214.86        23.16 o                         
  -6  17   2         78.87         78.56        22.21 o                         
  -5  17   2        326.91        318.24        23.48 o                         
  -4  17   2          1.75         -6.54        22.83 o                         
  -3  17   2         32.66         64.77        19.06 o                         
  -2  17   2         17.09         58.65        22.82 o                         
  -1  17   2         81.68         81.66        23.51 o                         
   0  17   2         25.61         21.33        21.01 o                         
   1  17   2         46.53         51.66        21.36 o                         
   2  17   2         11.79         26.03        24.68 o                         
   3  17   2        826.89        866.22        49.69 o                         
   4  17   2        255.99        307.85        32.22 o                         
   5  17   2        433.16        470.09        28.39 o                         
   6  17   2        319.01        333.89        28.95 o                         
   7  17   2         25.03         20.30        34.56 o                         
   8  17   2         45.61         73.55        38.03 o                         
   9  17   2        115.76        118.71        74.61 o                         
  10  17   2         30.45         -2.65        36.09 o                         
  11  17   2        159.14        142.82        38.15 o                         
  12  17   2        448.88        462.18        54.22 o                         
  13  17   2          5.78         64.86        41.61 o                         
  14  17   2         18.40          4.64        41.60 o                         
 -14  18   2         14.97         88.48        63.16 o                         
 -13  18   2          3.82         19.13        40.22 o                         
 -12  18   2        113.06         97.99        49.72 o                         
 -11  18   2        207.85        168.28        38.68 o                         
 -10  18   2         36.59         22.01        35.51 o                         
  -9  18   2        133.78         90.68        39.30 o                         
  -8  18   2         25.00         31.51        31.94 o                         
  -7  18   2        518.52        513.15        27.24 o                         
  -6  18   2          0.82        -14.18        22.45 o                         
  -5  18   2       2303.04       2558.86        57.07 o                         
  -4  18   2         47.52         10.78        20.31 o                         
  -3  18   2       2426.95       2453.91        53.27 o                         
  -2  18   2         75.83         84.77        32.85 o                         
  -1  18   2       3423.88       3464.94        78.58 o                         
   0  18   2         10.15         36.46        22.74 o                         
   1  18   2       2721.06       2843.32        67.10 o                         
   2  18   2         85.34        110.25        21.31 o                         
   3  18   2       1991.89       2054.95       117.00 o                         
   4  18   2          9.22         29.94        30.18 o                         
   5  18   2        627.90        687.23        43.29 o                         
   6  18   2         84.11         64.99        51.00 o                         
   7  18   2        302.71        301.52        41.04 o                         
   8  18   2         76.59         29.19        39.04 o                         
   9  18   2         28.37          2.76        44.19 o                         
  10  18   2         81.43         47.63        36.78 o                         
  11  18   2        114.19        166.53        54.94 o                         
  12  18   2        129.44         90.36        41.23 o                         
  13  18   2        297.10        304.64        45.05 o                         
 -12  19   2       1524.87       1770.93        89.86 o                         
 -11  19   2         25.59         18.03        39.26 o                         
 -10  19   2        624.88        606.36        45.53 o                         
  -9  19   2        182.77        189.43        42.98 o                         
  -8  19   2        416.96        398.07        47.83 o                         
  -7  19   2         64.68         14.86        32.32 o                         
  -6  19   2        385.08        398.62        27.36 o                         
  -5  19   2          4.35         47.95        23.79 o                         
  -4  19   2        150.13        156.24        22.47 o                         
  -3  19   2         24.11         31.79        27.59 o                         
  -2  19   2         20.21         33.83        25.09 o                         
  -1  19   2         34.14        -10.17        25.22 o                         
   0  19   2         71.34         69.17        24.66 o                         
   1  19   2         97.25         89.98        24.33 o                         
   2  19   2       1087.52       1128.25        41.78 o                         
   3  19   2         48.57          0.65        43.85 o                         
   4  19   2       2451.02       2635.54        82.59 o                         
   5  19   2          2.57        -40.17        29.44 o                         
   6  19   2       1541.55       1596.15       103.97 o                         
   7  19   2          6.85        -18.75        53.01 o                         
   8  19   2        452.89        459.20        73.40 o                         
   9  19   2          2.96         16.00        37.04 o                         
  10  19   2       1135.96       1231.55        58.44 o                         
  11  19   2          0.13        -15.80        39.22 o                         
  12  19   2       1079.09       1119.40        79.73 o                         
 -11  20   2        160.37        256.97        42.56 o                         
 -10  20   2        159.65        176.10        43.37 o                         
  -9  20   2          2.41         13.67        36.46 o                         
  -8  20   2         42.93         74.56        41.46 o                         
  -7  20   2          1.84         45.16        32.73 o                         
  -6  20   2        222.01        240.87        33.17 o                         
  -5  20   2          3.28         -0.55        22.03 o                         
  -4  20   2          4.51          3.17        36.17 o                         
  -3  20   2        299.05        315.07        30.24 o                         
  -2  20   2        154.30        159.98        30.24 o                         
  -1  20   2        327.80        388.69        36.55 o                         
   0  20   2          7.18         32.72        27.12 o                         
   1  20   2         85.30         53.93        23.72 o                         
   2  20   2        197.53        226.34        68.99 o                         
   3  20   2        161.40        104.67        35.87 o                         
   4  20   2          6.43        -13.21        33.88 o                         
   5  20   2        566.02        636.08        39.92 o                         
   6  20   2         52.65         54.97        87.14 o                         
   7  20   2        106.58        122.63        47.04 o                         
   8  20   2        422.62        425.60        53.73 o                         
   9  20   2         76.24         68.69        49.04 o                         
  10  20   2        198.07        225.18        93.52 o                         
  -9  21   2         94.55         64.61        38.39 o                         
  -8  21   2        386.65        356.41        39.61 o                         
  -7  21   2         59.03        151.60        37.99 o                         
  -6  21   2         99.50         82.59        43.16 o                         
  -5  21   2         57.63        121.84        41.96 o                         
  -4  21   2        212.85        195.94        29.28 o                         
  -3  21   2          9.94        -23.45        27.03 o                         
  -2  21   2         70.71         62.81        27.24 o                         
  -1  21   2          7.63        -14.24        26.01 o                         
   0  21   2          1.82        -13.21        25.92 o                         
   1  21   2          6.36         -9.07        48.65 o                         
   2  21   2         70.65         54.16        37.00 o                         
   3  21   2         96.00         57.75        36.00 o                         
   4  21   2        883.85        827.21        71.40 o                         
   5  21   2         78.99         54.14        73.76 o                         
   6  21   2       1713.95       1905.06        88.22 o                         
   7  21   2         68.19        116.56       148.88 o                         
   8  21   2       1165.35       1275.02        77.37 o                         
  -6  22   2         31.41         33.09        84.21 o                         
  -5  22   2         43.32         49.71        43.64 o                         
  -4  22   2          2.72          7.10        32.32 o                         
  -3  22   2         86.10         51.18        38.89 o                         
  -2  22   2          8.70         13.14        27.79 o                         
  -1  22   2        149.10        140.59        64.73 o                         
   0  22   2         27.14         61.45        51.69 o                         
   1  22   2        279.56        240.07        41.47 o                         
   2  22   2         15.16         23.34        33.43 o                         
   3  22   2        463.23        523.58       122.17 o                         
   4  22   2         42.63         30.24        43.90 o                         
   5  22   2        248.02        212.42        49.06 o                         
 -23   0   3         86.39         82.31        44.48 o                         
 -21   0   3        382.79        362.02        46.03 o                         
 -19   0   3        147.22        132.77        37.64 o                         
 -17   0   3        275.46        325.17        72.96 o                         
 -15   0   3         30.81         27.39        25.23 o                         
 -13   0   3       1138.84       1131.73        44.75 o                         
 -11   0   3       1633.45       1634.80        52.69 o                         
  -9   0   3         14.43         28.14        23.51 o                         
  -7   0   3       1026.57       1079.54        22.28 o                         
  -5   0   3       1129.11       1150.84        21.79 o                         
  -3   0   3         72.55         72.74        10.80 o                         
  -1   0   3       1165.51       1104.02        18.04 o                         
   1   0   3         10.34          1.66         5.71 o                         
   3   0   3       3468.20       3440.65        51.77 o                         
   5   0   3       5321.25       5798.31        95.76 o                         
   7   0   3       1109.26       1078.87        45.81 o                         
   9   0   3       7652.60       7946.72       136.05 o                         
  11   0   3       4963.75       4833.93        94.58 o                         
  13   0   3       4657.83       4621.78       111.71 o                         
  15   0   3       3917.91       4103.65        86.53 o                         
  17   0   3       2044.99       2051.22        54.37 o                         
  19   0   3         22.99         21.19        19.56 o                         
  21   0   3          0.47         -3.33        33.58 o                         
 -23   1   3          3.97         -1.38        31.21 o                         
 -22   1   3          3.32         11.29        29.77 o                         
 -21   1   3        549.44        514.62        37.68 o                         
 -20   1   3         18.66          3.40        26.68 o                         
 -19   1   3       1277.05       1404.87        48.36 o                         
 -18   1   3        133.82        131.20        24.63 o                         
 -17   1   3       1912.11       2045.81        53.19 o                         
 -16   1   3         33.55         20.17        20.37 o                         
 -15   1   3       1366.80       1456.38        38.96 o                         
 -14   1   3        445.92        445.31        30.89 o                         
 -13   1   3       5408.84       5495.75        88.97 o                         
 -12   1   3         78.52         39.05        26.95 o                         
 -11   1   3       9778.15       9693.25       125.80 o                         
 -10   1   3        610.74        595.48        21.38 o                         
  -9   1   3      22670.85      22279.73       239.23 o                         
  -8   1   3        296.61        352.01        14.05 o                         
  -7   1   3      14215.95      14165.32       150.03 o                         
  -6   1   3        306.70        311.90        12.60 o                         
  -5   1   3       2981.36       2779.81        34.28 o                         
  -4   1   3        173.23        185.46         5.10 o                         
  -3   1   3      30708.67      31773.15       266.88 o                         
  -2   1   3       2280.77       2167.22        22.42 o                         
  -1   1   3         99.04        118.64         4.51 o                         
   0   1   3          1.36          3.09         3.04 o                         
   1   1   3        533.24        565.82         8.35 o                         
   2   1   3         45.32         47.48         3.90 o                         
   3   1   3      15582.19      16606.62       150.20 o                         
   4   1   3        650.43        633.49        13.97 o                         
   5   1   3      49027.92      52077.95       473.51 o                         
   6   1   3        611.95        600.86        19.09 o                         
   7   1   3      14357.92      14001.31       155.50 o                         
   8   1   3         96.60        145.67        14.82 o                         
   9   1   3      20297.50      19910.34       242.50 o                         
  10   1   3        353.35        407.32        20.50 o                         
  11   1   3       8656.59       8597.68       109.81 o                         
  12   1   3        501.88        527.57        25.88 o                         
  13   1   3       5379.92       5580.68        72.02 o                         
  14   1   3         23.00        -11.24        22.62 o                         
  15   1   3       2682.34       2815.85        50.79 o                         
  16   1   3         29.64          6.73        15.32 o                         
  17   1   3        608.74        652.31        23.53 o                         
  18   1   3        113.61         81.00        15.27 o                         
  19   1   3          2.82          7.86        15.65 o                         
  20   1   3        357.38        360.58        25.68 o                         
  21   1   3         10.92         19.47        24.61 o                         
  22   1   3         70.48         51.21        26.66 o                         
 -23   2   3          2.50         35.46        33.92 o                         
 -22   2   3        487.02        457.12        35.44 o                         
 -21   2   3        199.46        224.19        30.26 o                         
 -20   2   3       1613.49       1737.38        54.27 o                         
 -19   2   3        352.66        389.91        29.65 o                         
 -18   2   3        560.57        548.93        29.60 o                         
 -17   2   3         14.47          4.97        21.60 o                         
 -16   2   3        600.98        688.41        37.00 o                         
 -15   2   3        484.42        507.32        32.06 o                         
 -14   2   3          2.95        -23.27        15.52 o                         
 -13   2   3        946.88       1031.27        30.45 o                         
 -12   2   3         36.50         61.77        16.23 o                         
 -11   2   3         83.99        114.11        13.86 o                         
 -10   2   3        638.71        634.73        20.28 o                         
  -9   2   3       1233.70       1203.78        19.47 o                         
  -8   2   3        119.95        111.90        10.73 o                         
  -7   2   3        260.67        263.62        12.24 o                         
  -6   2   3      11484.59      11483.46       112.25 o                         
  -5   2   3        125.21        148.85         6.60 o                         
  -4   2   3      15530.55      15186.15       147.29 o                         
  -3   2   3        563.70        574.72         8.63 o                         
  -2   2   3     160107.77     161412.02      1950.31 o                         
  -1   2   3       1431.21       1428.97        19.57 o                         
   0   2   3      67855.13      68953.69       747.87 o                         
   1   2   3        593.51        544.18        10.13 o                         
   2   2   3       3730.54       3486.83        32.28 o                         
   3   2   3       2363.29       2298.23        25.61 o                         
   4   2   3        316.02        236.55         6.07 o                         
   5   2   3       1548.68       1609.29        23.37 o                         
   6   2   3        968.48        908.93        19.14 o                         
   7   2   3        263.33        276.35        16.32 o                         
   8   2   3       4323.40       4874.57        60.20 o                         
   9   2   3       5488.45       5625.95        69.35 o                         
  10   2   3         82.39        107.48        15.46 o                         
  11   2   3       2607.42       2567.48        47.97 o                         
  12   2   3        241.68        276.81        13.62 o                         
  13   2   3        326.82        384.89        26.00 o                         
  14   2   3       1478.98       1402.20        31.93 o                         
  15   2   3       1064.17       1110.16        29.84 o                         
  16   2   3        816.78        826.29        26.80 o                         
  17   2   3         89.55         67.10        17.25 o                         
  18   2   3        547.63        548.96        20.50 o                         
  19   2   3        141.98        126.69        16.90 o                         
  20   2   3        221.64        198.81        18.48 o                         
  21   2   3         24.18         -2.05        24.93 o                         
 -22   3   3        463.69        480.83        48.65 o                         
 -21   3   3         19.30         85.37        28.87 o                         
 -20   3   3        584.50        606.39        61.81 o                         
 -19   3   3         93.82         25.10        25.22 o                         
 -18   3   3          4.99          2.03        24.03 o                         
 -17   3   3         80.62         57.37        22.29 o                         
 -16   3   3         82.96         53.49        20.90 o                         
 -15   3   3        222.46        286.25        24.38 o                         
 -14   3   3         11.08         26.29        24.67 o                         
 -13   3   3       2148.68       2092.42        38.91 o                         
 -12   3   3       1034.40       1009.49        21.06 o                         
 -11   3   3      11515.37      11365.83       130.19 o                         
 -10   3   3       1346.84       1261.00        20.38 o                         
  -9   3   3       1350.12       1239.59        31.10 o                         
  -8   3   3       2236.66       2189.76        28.47 o                         
  -7   3   3        373.84        364.66        11.61 o                         
  -6   3   3        202.15        185.57         8.50 o                         
  -5   3   3        639.53        837.67        12.06 o                         
  -4   3   3        139.80        157.66         5.93 o                         
  -3   3   3       4520.88       4640.64        47.88 o                         
  -2   3   3        336.90        310.27         7.43 o                         
  -1   3   3       5817.33       5615.64        53.52 o                         
   0   3   3       1146.25       1059.61        15.10 o                         
   1   3   3       5087.44       5548.28        51.10 o                         
   2   3   3         16.28         11.38         4.64 o                         
   3   3   3       2096.86       2330.34        28.84 o                         
   4   3   3       1147.78       1092.92        16.18 o                         
   5   3   3       1378.28       1380.98        20.20 o                         
   6   3   3       1595.39       1593.38        25.15 o                         
   7   3   3       4745.56       4989.78        63.25 o                         
   8   3   3         95.42         66.02        13.00 o                         
   9   3   3      10329.55      11092.99       133.61 o                         
  10   3   3        320.18        319.22        22.08 o                         
  11   3   3        750.98        949.05        27.96 o                         
  12   3   3         94.11         83.98        25.25 o                         
  13   3   3        704.81        734.83        43.20 o                         
  14   3   3        155.35        186.81        22.67 o                         
  15   3   3       1589.18       1547.11        34.62 o                         
  16   3   3        754.92        767.46        34.32 o                         
  17   3   3        545.94        548.51        22.33 o                         
  18   3   3        508.36        497.54        24.17 o                         
  19   3   3          7.25        -11.78        25.28 o                         
  20   3   3        878.87        935.55        33.45 o                         
  21   3   3        199.82        162.39        27.03 o                         
 -22   4   3        387.54        331.34        35.68 o                         
 -21   4   3        450.45        395.67        37.99 o                         
 -20   4   3        772.77        773.63        37.41 o                         
 -19   4   3        593.28        613.66        34.65 o                         
 -18   4   3       2096.74       2185.75        55.54 o                         
 -17   4   3        460.82        497.54        27.56 o                         
 -16   4   3        948.59        931.24        42.18 o                         
 -15   4   3        203.43        212.49        22.92 o                         
 -14   4   3        250.99        242.85        27.18 o                         
 -13   4   3        295.63        276.33        35.51 o                         
 -12   4   3        154.07        164.88        11.72 o                         
 -11   4   3        890.35        872.65        20.53 o                         
 -10   4   3       1461.77       1341.16        29.78 o                         
  -9   4   3        301.03        290.16         9.54 o                         
  -8   4   3       8351.85       8111.51        90.09 o                         
  -7   4   3       2995.22       2943.49        38.31 o                         
  -6   4   3      15309.55      15488.62       146.45 o                         
  -5   4   3       3391.59       3224.62        35.51 o                         
  -4   4   3      34434.82      34808.04       333.69 o                         
  -3   4   3       4043.64       3834.50        39.58 o                         
  -2   4   3      34101.62      33671.18       312.14 o                         
  -1   4   3       4829.23       4667.71        49.20 o                         
   0   4   3      15795.97      15847.33       152.83 o                         
   1   4   3       3095.89       2988.44        32.81 o                         
   2   4   3      26473.74      27351.25       246.09 o                         
   3   4   3       7019.73       7307.74        72.30 o                         
   4   4   3      30413.27      31284.88       284.50 o                         
   5   4   3       2010.12       1928.86        31.49 o                         
   6   4   3       6112.62       6048.44        71.76 o                         
   7   4   3        902.71       1010.13        26.81 o                         
   8   4   3          3.91         28.79         9.72 o                         
   9   4   3        232.98        305.56        13.95 o                         
  10   4   3        428.21        412.16        29.48 o                         
  11   4   3         22.90         32.41        14.60 o                         
  12   4   3        502.16        509.80        34.56 o                         
  13   4   3         26.52          1.35        23.54 o                         
  14   4   3        670.07        721.56        29.21 o                         
  15   4   3          3.92          4.12        17.74 o                         
  16   4   3       1846.72       1866.65        47.27 o                         
  17   4   3         79.70         71.27        20.70 o                         
  18   4   3        766.34        697.78        37.51 o                         
  19   4   3        101.47        119.85        23.93 o                         
  20   4   3       2062.74       2048.56        52.61 o                         
  21   4   3         35.02         37.51        26.27 o                         
 -22   5   3        798.71        854.19        50.45 o                         
 -21   5   3        112.08         94.31        33.02 o                         
 -20   5   3        781.57        739.75        37.33 o                         
 -19   5   3          4.98         -7.26        26.07 o                         
 -18   5   3        889.27        912.38        35.80 o                         
 -17   5   3        344.58        402.68        26.02 o                         
 -16   5   3        663.50        680.68        33.53 o                         
 -15   5   3        218.30        242.30        18.75 o                         
 -14   5   3        126.18        118.01        19.18 o                         
 -13   5   3         22.71         30.47        19.46 o                         
 -12   5   3        194.39        221.29        17.04 o                         
 -11   5   3       1720.98       1673.45        28.57 o                         
 -10   5   3         79.49         66.69        11.23 o                         
  -9   5   3       6412.84       6562.20        74.09 o                         
  -8   5   3        404.46        433.75        10.21 o                         
  -7   5   3       4245.43       4379.89        45.93 o                         
  -6   5   3        236.40        284.05        11.97 o                         
  -5   5   3        744.71        766.66        18.93 o                         
  -4   5   3         61.25         92.78         7.83 o                         
  -3   5   3          0.78         -3.41         5.58 o                         
  -2   5   3        492.02        564.77        10.47 o                         
  -1   5   3       2427.25       2534.95        29.35 o                         
   0   5   3       1675.77       1776.75        33.42 o                         
   1   5   3       2369.57       2653.05        32.65 o                         
   2   5   3       2930.56       3089.66        36.27 o                         
   3   5   3        523.26        707.72        18.26 o                         
   4   5   3        726.13        709.83        17.57 o                         
   5   5   3        943.04        986.09        21.91 o                         
   6   5   3       2231.00       2297.19        34.30 o                         
   7   5   3       2424.78       2405.37        44.53 o                         
   8   5   3        441.22        449.69        13.76 o                         
   9   5   3       3857.91       3669.74        52.97 o                         
  10   5   3          6.90         -9.35        28.68 o                         
  11   5   3        223.63        250.84        26.65 o                         
  12   5   3         48.98         37.12        17.69 o                         
  13   5   3        389.82        438.11        28.07 o                         
  14   5   3       1316.91       1340.77        38.42 o                         
  15   5   3        227.18        211.47        21.04 o                         
  16   5   3       1792.76       1899.24        48.22 o                         
  17   5   3          2.65          9.33        20.33 o                         
  18   5   3       1098.64       1092.22        32.66 o                         
  19   5   3        598.12        544.46        31.47 o                         
  20   5   3       2149.37       2186.17        67.95 o                         
  21   5   3        119.86        173.84        29.53 o                         
 -22   6   3        570.11        564.31        55.06 o                         
 -21   6   3        729.59        734.88        47.12 o                         
 -20   6   3        599.29        598.32        39.35 o                         
 -19   6   3        195.83        189.97        27.54 o                         
 -18   6   3        242.97        203.94        24.61 o                         
 -17   6   3        616.80        707.69        76.25 o                         
 -16   6   3         38.85         35.18        22.83 o                         
 -15   6   3        452.81        450.95        35.90 o                         
 -14   6   3        489.95        469.17        23.79 o                         
 -13   6   3          4.03          3.12        26.62 o                         
 -12   6   3          5.48         10.46        14.46 o                         
 -11   6   3         22.57         38.76        14.03 o                         
 -10   6   3       3074.56       2954.83        57.79 o                         
  -9   6   3         11.99         12.93        10.96 o                         
  -8   6   3      10332.27      10165.36       107.64 o                         
  -7   6   3        638.59        677.17        11.89 o                         
  -6   6   3       6045.62       5946.27        58.27 o                         
  -5   6   3        228.17        196.59         9.93 o                         
  -4   6   3        947.54        679.15        13.41 o                         
  -3   6   3       2119.99       1927.87        25.98 o                         
  -2   6   3      26594.06      26656.17       241.86 o                         
  -1   6   3       9048.54       8864.33        88.32 o                         
   0   6   3       7927.67       8159.61        86.37 o                         
   1   6   3       3907.81       3713.16        41.53 o                         
   2   6   3       7796.49       7380.15        77.52 o                         
   3   6   3       1683.08       1590.62        22.92 o                         
   4   6   3      13686.57      14092.96       146.54 o                         
   5   6   3       1153.95       1210.71        26.34 o                         
   6   6   3       3166.65       3098.55        42.49 o                         
   7   6   3        466.51        502.11        26.27 o                         
   8   6   3        824.28        844.11        25.86 o                         
   9   6   3       2745.71       2697.08        53.90 o                         
  10   6   3       1320.94       1342.91        28.74 o                         
  11   6   3       1287.11       1320.06        57.41 o                         
  12   6   3        468.55        506.41        35.19 o                         
  13   6   3       2364.08       2487.57        45.70 o                         
  14   6   3        208.63        200.58        19.29 o                         
  15   6   3        577.35        569.66        26.81 o                         
  16   6   3        122.87        126.74        20.08 o                         
  17   6   3       1013.17       1023.09        35.36 o                         
  18   6   3        507.30        491.96        33.04 o                         
  19   6   3        530.76        483.68        31.18 o                         
  20   6   3        324.42        259.10        86.54 o                         
  21   6   3         58.19         43.47        56.31 o                         
 -22   7   3        152.88        213.77        48.70 o                         
 -21   7   3         76.12         51.85        38.21 o                         
 -20   7   3        349.30        265.86        39.24 o                         
 -19   7   3         80.80         44.46        29.98 o                         
 -18   7   3        580.58        580.04        32.46 o                         
 -17   7   3        622.63        579.71        29.60 o                         
 -16   7   3       1288.66       1272.33        45.17 o                         
 -15   7   3       2776.56       2856.54        59.76 o                         
 -14   7   3       1018.36       1061.46        34.36 o                         
 -13   7   3       3563.22       3573.26       101.57 o                         
 -12   7   3        592.40        617.41        28.42 o                         
 -11   7   3       5198.55       5059.43        71.86 o                         
 -10   7   3       2097.61       2074.50        43.02 o                         
  -9   7   3      16868.65      16634.08       158.28 o                         
  -8   7   3       3307.94       3141.48        36.50 o                         
  -7   7   3       8127.29       7807.47        77.97 o                         
  -6   7   3       1642.07       1494.36        23.53 o                         
  -5   7   3        187.31        169.38        11.57 o                         
  -4   7   3        260.92        300.42        12.96 o                         
  -3   7   3       6764.21       6912.74        76.49 o                         
  -2   7   3        705.60        723.26        18.65 o                         
  -1   7   3       2893.80       2902.67        36.39 o                         
   0   7   3        257.36        295.51        13.60 o                         
   1   7   3       4846.51       4995.71        54.19 o                         
   2   7   3        767.73        862.15        45.48 o                         
   3   7   3       4637.47       4260.20        48.26 o                         
   4   7   3        736.60        637.52        14.38 o                         
   5   7   3      12166.98      11771.59       126.99 o                         
   6   7   3       3537.37       3310.18        53.06 o                         
   7   7   3       5166.20       5187.95        91.73 o                         
   8   7   3       5893.24       5718.44        79.37 o                         
   9   7   3       5700.29       5777.29        82.92 o                         
  10   7   3       2245.04       2346.49        69.13 o                         
  11   7   3       2686.01       2769.75        50.83 o                         
  12   7   3       1242.21       1271.27        41.68 o                         
  13   7   3       1597.60       1682.37        62.91 o                         
  14   7   3        528.39        540.53        52.09 o                         
  15   7   3         95.18        107.14        25.80 o                         
  16   7   3        264.09        226.92        24.68 o                         
  17   7   3         37.90         40.18        18.92 o                         
  18   7   3        294.20        277.50        29.87 o                         
  19   7   3         62.32         64.21        25.77 o                         
  20   7   3        156.45        107.56        38.80 o                         
 -21   8   3        106.27         89.94        38.71 o                         
 -20   8   3          4.93         23.27        35.40 o                         
 -19   8   3         64.15         18.94        51.29 o                         
 -18   8   3         20.14          6.69        32.22 o                         
 -17   8   3        379.25        423.44        89.19 o                         
 -16   8   3        634.19        637.50        29.02 o                         
 -15   8   3        344.63        354.96        32.85 o                         
 -14   8   3        763.71        782.18        37.62 o                         
 -13   8   3       1153.58       1178.22        34.38 o                         
 -12   8   3         30.35         55.55        29.15 o                         
 -11   8   3       1723.79       1699.77        37.47 o                         
 -10   8   3         23.26         21.62        15.19 o                         
  -9   8   3         34.29         19.37        14.30 o                         
  -8   8   3        426.00        410.99        19.94 o                         
  -7   8   3         36.03         37.85         7.88 o                         
  -6   8   3        177.52        237.02        11.34 o                         
  -5   8   3        225.79        220.89        10.83 o                         
  -4   8   3        286.05        302.88        12.14 o                         
  -3   8   3        780.56        839.36        29.59 o                         
  -2   8   3       3216.67       3479.64        55.16 o                         
  -1   8   3        485.29        473.35        21.18 o                         
   0   8   3       1044.91       1048.19        18.68 o                         
   1   8   3         72.80         80.30         7.66 o                         
   2   8   3       3293.79       3460.56        42.03 o                         
   3   8   3       1224.76       1273.28        20.43 o                         
   4   8   3       9028.64       9469.72       108.22 o                         
   5   8   3        941.84        798.61        25.73 o                         
   6   8   3        497.51        575.34        31.86 o                         
   7   8   3        457.40        419.85        30.02 o                         
   8   8   3        268.74        295.20        18.49 o                         
   9   8   3        982.09        934.21        45.32 o                         
  10   8   3       1532.21       1552.74        45.05 o                         
  11   8   3       1792.47       1717.76        37.74 o                         
  12   8   3       1436.18       1434.53        77.44 o                         
  13   8   3        483.00        458.81        25.34 o                         
  14   8   3        213.09        200.98        24.54 o                         
  15   8   3         75.30         91.13        23.42 o                         
  16   8   3        129.58        150.63        52.65 o                         
  17   8   3        360.84        281.03        43.74 o                         
  18   8   3         35.86         23.81        38.85 o                         
  19   8   3         43.12        -19.21        36.47 o                         
  20   8   3         39.14          7.15        45.58 o                         
 -21   9   3        100.78        109.93        36.51 o                         
 -20   9   3          2.49         36.71        34.81 o                         
 -19   9   3        313.93        338.92        37.90 o                         
 -18   9   3        494.35        490.00        38.23 o                         
 -17   9   3        437.03        340.48        34.16 o                         
 -16   9   3       1480.55       1526.35        55.50 o                         
 -15   9   3       1356.28       1302.20        70.42 o                         
 -14   9   3       1636.20       1682.32        52.70 o                         
 -13   9   3       3710.30       3732.12        83.26 o                         
 -12   9   3       2706.05       2809.57        59.99 o                         
 -11   9   3        195.22        213.38        22.33 o                         
 -10   9   3       5435.45       5240.15        88.08 o                         
  -9   9   3       5028.52       4737.89        70.72 o                         
  -8   9   3       6066.46       5866.99        74.91 o                         
  -7   9   3       8408.70       8080.85        97.21 o                         
  -6   9   3       4274.72       4231.08        58.52 o                         
  -5   9   3       4047.06       4082.53        84.11 o                         
  -4   9   3       1546.06       1509.67        38.55 o                         
  -3   9   3         15.27         56.65        13.64 o                         
  -2   9   3        380.01        416.59        14.64 o                         
  -1   9   3        282.78        330.98        19.52 o                         
   0   9   3        767.95        701.30        21.42 o                         
   1   9   3       1896.37       1754.31        32.81 o                         
   2   9   3       1263.08       1171.81        24.17 o                         
   3   9   3       3592.13       3519.86        56.40 o                         
   4   9   3       3115.37       3029.45        43.76 o                         
   5   9   3       4990.21       5077.89        82.72 o                         
   6   9   3       4031.97       3939.95        68.55 o                         
   7   9   3       4383.34       4527.60        77.76 o                         
   8   9   3       5976.72       5724.01        93.23 o                         
   9   9   3       9772.62       9415.42       137.66 o                         
  10   9   3       8654.04       8599.43       118.49 o                         
  11   9   3       3706.78       3831.76        83.29 o                         
  12   9   3       2335.47       2359.26        62.72 o                         
  13   9   3       1373.06       1457.54        44.56 o                         
  14   9   3        735.13        765.99        35.84 o                         
  15   9   3        631.45        626.79        40.00 o                         
  16   9   3         38.56         46.28        33.37 o                         
  17   9   3        178.23        133.16        37.99 o                         
  18   9   3         98.49        121.80        38.30 o                         
  19   9   3        222.31        235.39        40.94 o                         
  20   9   3         55.71         98.13        40.90 o                         
 -20  10   3       1052.92       1070.26        89.05 o                         
 -19  10   3        222.95        193.16        36.03 o                         
 -18  10   3         99.01        103.28        39.00 o                         
 -17  10   3          1.03         -7.46        28.91 o                         
 -16  10   3        276.34        256.20        30.25 o                         
 -15  10   3        165.61        161.56        26.77 o                         
 -14  10   3        362.18        297.02        26.52 o                         
 -13  10   3        344.28        358.22        25.82 o                         
 -12  10   3         66.12         43.93        18.93 o                         
 -11  10   3        313.33        309.14        28.32 o                         
 -10  10   3         20.85         17.45        21.40 o                         
  -9  10   3         12.01         10.00        17.97 o                         
  -8  10   3       1738.41       1662.14        44.08 o                         
  -7  10   3        298.29        331.85        22.45 o                         
  -6  10   3       3310.74       3123.03        53.07 o                         
  -5  10   3       2113.57       2068.35        42.56 o                         
  -4  10   3       1449.71       1378.75        41.75 o                         
  -3  10   3       4389.02       4201.45        55.64 o                         
  -2  10   3       3586.08       3659.20        50.08 o                         
  -1  10   3       8500.73       8343.86        97.12 o                         
   0  10   3       2909.45       2958.55        41.24 o                         
   1  10   3       3727.24       3569.72        52.63 o                         
   2  10   3       3351.62       3350.62        45.96 o                         
   3  10   3       2475.24       2432.94        51.68 o                         
   4  10   3         80.91         83.43        16.01 o                         
   5  10   3       2967.08       2980.99        55.93 o                         
   6  10   3       1437.09       1357.38        70.31 o                         
   7  10   3       3001.57       2968.00        59.27 o                         
   8  10   3        478.20        515.74        41.18 o                         
   9  10   3       2095.84       2121.83        59.54 o                         
  10  10   3       3261.50       3212.20        83.97 o                         
  11  10   3        977.31        915.49        40.35 o                         
  12  10   3       1435.47       1373.77        51.26 o                         
  13  10   3         58.00        -16.12        40.58 o                         
  14  10   3        395.50        458.60        36.80 o                         
  15  10   3        182.49        169.78        34.36 o                         
  16  10   3        906.72        938.36        56.22 o                         
  17  10   3        267.07        302.25        67.09 o                         
  18  10   3        623.42        628.76        46.86 o                         
  19  10   3         21.32         83.21        39.89 o                         
 -20  11   3        140.25        100.92        55.45 o                         
 -19  11   3        300.99        212.36        55.28 o                         
 -18  11   3         44.88         19.77        49.61 o                         
 -17  11   3         29.48        103.59        49.43 o                         
 -16  11   3        245.25        241.12        47.38 o                         
 -15  11   3        622.28        636.44        91.25 o                         
 -14  11   3        424.32        412.57        45.16 o                         
 -13  11   3        330.74        334.01        24.83 o                         
 -12  11   3       1556.03       1555.31        46.92 o                         
 -11  11   3        768.40        694.37        43.96 o                         
 -10  11   3        974.51       1037.52        44.88 o                         
  -9  11   3        265.36        255.16        24.00 o                         
  -8  11   3        138.25        121.54        29.23 o                         
  -7  11   3         52.21         81.52        18.56 o                         
  -6  11   3         82.38         88.36        14.66 o                         
  -5  11   3        558.64        539.89        25.78 o                         
  -4  11   3        472.59        470.54        32.01 o                         
  -3  11   3          2.93         16.82        24.57 o                         
  -2  11   3        512.13        515.90        37.70 o                         
  -1  11   3        125.73        102.60        15.57 o                         
   0  11   3       1369.66       1249.55        30.26 o                         
   1  11   3         21.42          7.09        15.82 o                         
   2  11   3       2609.96       2497.73        51.78 o                         
   3  11   3         78.19         95.72        17.10 o                         
   4  11   3        226.54        280.10        18.32 o                         
   5  11   3        231.80        179.98        21.33 o                         
   6  11   3       1944.34       2089.45       102.66 o                         
   7  11   3        637.15        659.78        33.29 o                         
   8  11   3       4956.65       4710.35       117.15 o                         
   9  11   3       2522.53       2480.23        79.57 o                         
  10  11   3       1287.72       1294.51        61.70 o                         
  11  11   3       1207.80       1277.56        64.27 o                         
  12  11   3         52.89         53.46        34.77 o                         
  13  11   3        494.07        418.84        35.34 o                         
  14  11   3         35.91        111.46        34.19 o                         
  15  11   3        365.22        345.44        38.24 o                         
  16  11   3        115.00         77.21        44.62 o                         
  17  11   3        570.15        666.04        47.31 o                         
  18  11   3         62.07        116.94        40.60 o                         
  19  11   3        102.03        134.07        51.68 o                         
 -19  12   3        607.22        543.47        61.97 o                         
 -18  12   3        410.66        264.74        55.74 o                         
 -17  12   3        248.53        224.09        52.08 o                         
 -16  12   3        143.86        113.54        67.08 o                         
 -15  12   3         15.08         -3.65        43.61 o                         
 -14  12   3         31.81         14.98        41.84 o                         
 -13  12   3        135.40        147.82        39.85 o                         
 -12  12   3          5.27         18.50        19.02 o                         
 -11  12   3        642.48        556.77        42.35 o                         
 -10  12   3        231.23        191.76        19.01 o                         
  -9  12   3        622.66        625.21        31.12 o                         
  -8  12   3        994.30        959.60        30.56 o                         
  -7  12   3       2691.66       2576.62        61.16 o                         
  -6  12   3       3471.38       3463.01       104.14 o                         
  -5  12   3      11929.01      11683.66       146.86 o                         
  -4  12   3       5414.75       5512.28        80.05 o                         
  -3  12   3       7773.77       7754.83       104.30 o                         
  -2  12   3        379.10        422.30        16.43 o                         
  -1  12   3       5277.25       5252.87        68.84 o                         
   0  12   3       1840.09       1939.88        46.56 o                         
   1  12   3       8140.76       8221.13       106.40 o                         
   2  12   3       5558.55       5602.39        88.67 o                         
   3  12   3       3961.24       4000.88        60.81 o                         
   4  12   3       1373.46       1359.27        34.35 o                         
   5  12   3       1791.57       1726.88        43.73 o                         
   6  12   3         22.80         36.26        35.15 o                         
   7  12   3        907.31        903.55        63.11 o                         
   8  12   3        631.30        612.55        39.90 o                         
   9  12   3        103.50        122.85        31.97 o                         
  10  12   3        507.00        495.49        40.93 o                         
  11  12   3        204.36        209.17        38.07 o                         
  12  12   3       1969.52       2009.69        80.65 o                         
  13  12   3         98.94        125.12        33.08 o                         
  14  12   3        349.27        381.89        61.22 o                         
  15  12   3        120.82        272.89        62.07 o                         
  16  12   3        377.90        363.66        41.89 o                         
  17  12   3        446.65        435.30        61.27 o                         
  18  12   3        261.04        155.00        42.36 o                         
 -19  13   3        483.44        417.03        61.02 o                         
 -18  13   3        399.75        361.55        58.97 o                         
 -17  13   3          1.23        -16.42        51.63 o                         
 -16  13   3        451.00        382.53        63.21 o                         
 -15  13   3         41.39          8.50        63.13 o                         
 -14  13   3         75.43         88.87        44.38 o                         
 -13  13   3         44.17         44.56        65.86 o                         
 -12  13   3         38.93         61.65        38.81 o                         
 -11  13   3        511.81        487.63        27.21 o                         
 -10  13   3        222.75        223.10        22.04 o                         
  -9  13   3       1046.93       1019.11        32.49 o                         
  -8  13   3        138.68        146.75        23.14 o                         
  -7  13   3          4.01          1.26        26.85 o                         
  -6  13   3        290.97        304.67        27.55 o                         
  -5  13   3        570.64        557.58        25.70 o                         
  -4  13   3          9.98         10.69        14.38 o                         
  -3  13   3        306.36        321.43        25.08 o                         
  -2  13   3        497.90        538.07        29.58 o                         
  -1  13   3        561.95        552.32        42.72 o                         
   0  13   3         76.42         70.02        17.66 o                         
   1  13   3        751.01        733.91        36.52 o                         
   2  13   3         93.17        112.36        24.55 o                         
   3  13   3        126.18        153.79        23.62 o                         
   4  13   3         68.45        120.37        20.90 o                         
   5  13   3       1660.12       1684.99        43.29 o                         
   6  13   3          5.42         -7.86        50.97 o                         
   7  13   3        414.58        459.70        49.80 o                         
   8  13   3         49.60         32.52        30.83 o                         
   9  13   3          2.08         -5.01        31.98 o                         
  10  13   3         70.40         34.81        34.48 o                         
  11  13   3        206.78        165.09        69.20 o                         
  12  13   3         29.16         32.18        51.03 o                         
  13  13   3         62.35         97.23        34.27 o                         
  14  13   3         97.73         45.69        47.25 o                         
  15  13   3        540.93        526.09        81.36 o                         
  16  13   3        159.24        150.66        40.14 o                         
  17  13   3        234.47        188.78        42.42 o                         
  18  13   3          6.24         -0.39        53.89 o                         
 -18  14   3         25.61        -35.22        41.18 o                         
 -17  14   3        570.65        678.61        63.97 o                         
 -16  14   3        150.91        131.96        53.13 o                         
 -15  14   3        582.57        610.08        67.03 o                         
 -14  14   3          0.91         -5.28        62.65 o                         
 -13  14   3         36.09         14.18        43.52 o                         
 -12  14   3         82.96         22.68        40.96 o                         
 -11  14   3         89.16        146.43        39.83 o                         
 -10  14   3        445.32        432.33        36.13 o                         
  -9  14   3        511.67        559.08        30.12 o                         
  -8  14   3        510.43        472.06        28.40 o                         
  -7  14   3       2691.49       2807.96        58.30 o                         
  -6  14   3       1142.70       1158.64        36.18 o                         
  -5  14   3       2746.94       2942.41        58.22 o                         
  -4  14   3        607.24        611.64        23.29 o                         
  -3  14   3       4057.07       4166.24        66.51 o                         
  -2  14   3         66.39        105.95        30.46 o                         
  -1  14   3       6272.45       6254.21       106.78 o                         
   0  14   3        669.02        638.52        39.57 o                         
   1  14   3       6234.62       6099.49       121.29 o                         
   2  14   3       1092.48       1090.00        26.68 o                         
   3  14   3       5043.03       5000.00       107.83 o                         
   4  14   3        547.07        612.46        28.53 o                         
   5  14   3       1711.70       1652.48        56.09 o                         
   6  14   3        690.69        616.22        39.55 o                         
   7  14   3        316.50        298.45        34.42 o                         
   8  14   3        494.72        469.51        39.77 o                         
   9  14   3         77.63        126.61        35.54 o                         
  10  14   3         21.12         18.39        35.94 o                         
  11  14   3        380.47        407.56        44.27 o                         
  12  14   3        333.56        373.90        38.79 o                         
  13  14   3        295.39         91.45        65.76 o                         
  14  14   3         51.05         51.24        39.52 o                         
  15  14   3         37.22         40.19        38.47 o                         
  16  14   3         51.48         36.76        41.16 o                         
  17  14   3        271.25        266.57        45.41 o                         
 -17  15   3          3.71        -18.15        42.71 o                         
 -16  15   3        804.83        729.75        50.87 o                         
 -15  15   3        283.58        286.30        42.85 o                         
 -14  15   3       2063.05       2271.70        80.10 o                         
 -13  15   3        660.69        590.58        50.99 o                         
 -12  15   3       1962.84       2167.85        89.62 o                         
 -11  15   3        522.88        400.40        54.50 o                         
 -10  15   3       2429.94       2440.87        96.54 o                         
  -9  15   3        461.76        468.52        49.66 o                         
  -8  15   3       2449.67       2669.57        58.64 o                         
  -7  15   3         78.41         92.35        24.78 o                         
  -6  15   3        391.63        420.69        23.76 o                         
  -5  15   3         99.25        132.65        21.69 o                         
  -4  15   3        263.93        262.14        20.15 o                         
  -3  15   3        144.73        136.94        17.89 o                         
  -2  15   3        781.89        723.73        31.04 o                         
  -1  15   3          2.03         22.53        18.92 o                         
   0  15   3        232.55        237.37        27.96 o                         
   1  15   3         20.15         38.40        23.59 o                         
   2  15   3         14.12          8.66        13.66 o                         
   3  15   3         10.44        -13.94        23.76 o                         
   4  15   3        972.91        912.13        51.42 o                         
   5  15   3        187.02        218.50        16.65 o                         
   6  15   3       2810.91       2874.14        92.04 o                         
   7  15   3        305.26        356.23        38.12 o                         
   8  15   3       2049.54       2074.48        77.68 o                         
   9  15   3        522.21        502.05        43.47 o                         
  10  15   3       1595.64       1872.29        79.30 o                         
  11  15   3         48.38         36.00        40.21 o                         
  12  15   3       1240.71       1320.14        75.59 o                         
  13  15   3        164.98        152.67        43.83 o                         
  14  15   3        458.14        416.15        44.38 o                         
  15  15   3         14.29         51.57        43.20 o                         
  16  15   3        157.40        102.24        42.47 o                         
 -16  16   3        407.68        408.20        71.71 o                         
 -15  16   3          3.77         29.20        40.90 o                         
 -14  16   3        870.20        880.90        64.22 o                         
 -13  16   3         48.64         75.54        37.92 o                         
 -12  16   3        399.91        427.30        50.20 o                         
 -11  16   3          0.01         -6.89        33.24 o                         
 -10  16   3        194.18        157.17        33.41 o                         
  -9  16   3          4.63         40.12        43.26 o                         
  -8  16   3          4.53          9.08        21.49 o                         
  -7  16   3          2.73         33.76        21.25 o                         
  -6  16   3         53.85         45.81        20.67 o                         
  -5  16   3        508.08        570.52        26.06 o                         
  -4  16   3          2.27         -7.98        18.97 o                         
  -3  16   3       1336.31       1363.88        37.57 o                         
  -2  16   3         15.68         13.59        16.62 o                         
  -1  16   3        490.80        508.21        26.71 o                         
   0  16   3         87.48         93.77        20.55 o                         
   1  16   3        193.97        196.59        30.75 o                         
   2  16   3          1.31         12.07        16.69 o                         
   3  16   3          3.67          8.44        26.35 o                         
   4  16   3         27.81          1.54        37.93 o                         
   5  16   3        376.86        414.92        25.72 o                         
   6  16   3        282.88        268.09        36.58 o                         
   7  16   3        238.08        263.52        38.15 o                         
   8  16   3        346.30        327.07        41.22 o                         
   9  16   3         68.23         89.71        39.17 o                         
  10  16   3        426.71        414.63        45.57 o                         
  11  16   3        324.21        357.66        50.51 o                         
  12  16   3        728.79        701.91        45.91 o                         
  13  16   3        178.94        199.55        88.79 o                         
  14  16   3        142.93        135.09        41.90 o                         
  15  16   3          2.03         19.64        41.44 o                         
 -15  17   3        114.71         68.08        42.93 o                         
 -14  17   3       1638.31       1813.27        76.57 o                         
 -13  17   3         45.75         69.68        42.40 o                         
 -12  17   3       2007.10       2307.83        98.64 o                         
 -11  17   3        108.03        144.87        36.77 o                         
 -10  17   3       2231.73       2440.92        80.23 o                         
  -9  17   3         13.21         -6.05        31.46 o                         
  -8  17   3       2765.33       2863.96        63.19 o                         
  -7  17   3         15.20         45.55        22.45 o                         
  -6  17   3       1427.25       1475.50        45.09 o                         
  -5  17   3         63.88         56.14        20.99 o                         
  -4  17   3        202.66        185.39        21.41 o                         
  -3  17   3          2.94         24.52        25.44 o                         
  -2  17   3         35.16         56.54        24.12 o                         
  -1  17   3         15.81         53.92        22.33 o                         
   0  17   3        341.01        415.82        29.43 o                         
   1  17   3         43.56         38.36        20.13 o                         
   2  17   3       1173.82       1319.15        61.10 o                         
   3  17   3         62.40         14.96        30.40 o                         
   4  17   3       1299.41       1308.43        55.04 o                         
   5  17   3         55.56         27.60        32.71 o                         
   6  17   3       2775.27       2893.74       131.41 o                         
   7  17   3        392.79        362.19        41.74 o                         
   8  17   3       2112.72       2333.31        86.33 o                         
   9  17   3         85.95        100.51        40.99 o                         
  10  17   3       2025.47       2205.84       152.59 o                         
  11  17   3         15.29         42.31        37.47 o                         
  12  17   3        777.62        756.35        50.23 o                         
  13  17   3          6.10         52.33        41.25 o                         
  14  17   3        320.22        349.22        46.69 o                         
 -14  18   3         39.37         21.87        41.85 o                         
 -13  18   3        147.13        183.07        42.84 o                         
 -12  18   3        380.03        378.44        54.00 o                         
 -11  18   3          5.56         -2.58        36.36 o                         
 -10  18   3         52.26         62.94        36.18 o                         
  -9  18   3        960.22       1074.59        60.71 o                         
  -8  18   3        162.99        199.38        24.92 o                         
  -7  18   3        878.64        873.28        35.12 o                         
  -6  18   3        133.22        135.82        24.33 o                         
  -5  18   3        604.60        618.04        28.34 o                         
  -4  18   3          4.46          5.06        22.78 o                         
  -3  18   3        721.98        703.21        26.96 o                         
  -2  18   3          3.99         61.97        25.81 o                         
  -1  18   3        604.08        623.58        37.81 o                         
   0  18   3        116.94        179.88        24.13 o                         
   1  18   3        298.85        293.63        24.41 o                         
   2  18   3          6.02         62.89        45.53 o                         
   3  18   3       1066.82       1201.71        57.35 o                         
   4  18   3         13.32          3.30        32.08 o                         
   5  18   3        634.70        599.01        40.60 o                         
   6  18   3         68.55         83.60        52.14 o                         
   7  18   3         52.35        115.17        55.67 o                         
   8  18   3        913.92       1016.53       125.61 o                         
   9  18   3        534.98        638.16        53.56 o                         
  10  18   3        644.47        655.31        50.25 o                         
  11  18   3         48.61         42.97        48.58 o                         
  12  18   3        569.91        599.13        47.86 o                         
  13  18   3         22.84         28.08        41.53 o                         
 -12  19   3        862.92        929.03        67.49 o                         
 -11  19   3         18.97        -26.36        38.15 o                         
 -10  19   3       1144.13       1240.26        60.27 o                         
  -9  19   3          2.94         27.32        35.61 o                         
  -8  19   3        899.66        955.37        48.04 o                         
  -7  19   3         34.46         37.37        23.67 o                         
  -6  19   3        266.73        190.12        25.33 o                         
  -5  19   3         50.42         76.44        31.18 o                         
  -4  19   3        145.23        163.80        22.71 o                         
  -3  19   3        376.25        396.54        39.76 o                         
  -2  19   3         76.84         55.74        25.63 o                         
  -1  19   3         48.64         18.10        24.09 o                         
   0  19   3        434.43        450.21        32.09 o                         
   1  19   3        112.31        103.81        22.26 o                         
   2  19   3        393.09        438.40       129.52 o                         
   3  19   3        153.83        144.11        41.56 o                         
   4  19   3         28.00         56.14        31.83 o                         
   5  19   3         36.98         22.58        27.99 o                         
   6  19   3        991.82        982.72        77.90 o                         
   8  19   3       1174.79       1155.23       102.59 o                         
   9  19   3         17.99        -18.62        47.23 o                         
  10  19   3        196.67        163.02        41.95 o                         
  11  19   3          3.10        -53.96        39.57 o                         
 -11  20   3          1.57          2.97        39.50 o                         
 -10  20   3        112.92         53.01        38.70 o                         
  -9  20   3        611.94        630.61        65.21 o                         
  -8  20   3         14.17         59.25        39.94 o                         
  -7  20   3        856.42        957.31        49.20 o                         
  -6  20   3         18.75         -4.35        25.82 o                         
  -5  20   3       1631.93       1710.46        48.26 o                         
  -4  20   3         23.06         19.39        27.61 o                         
  -3  20   3       1942.86       2040.08        60.78 o                         
  -2  20   3         66.78         75.74        27.26 o                         
  -1  20   3       1373.04       1391.49        53.81 o                         
   0  20   3        121.34        158.09        25.97 o                         
   1  20   3       1537.03       1560.16        87.33 o                         
   2  20   3         14.56         -7.46        34.59 o                         
   3  20   3       2337.09       2594.34        91.32 o                         
   4  20   3          1.89         34.26        32.52 o                         
   5  20   3        596.46        519.89        66.91 o                         
   6  20   3        336.92        287.43        64.58 o                         
   7  20   3         28.02        -42.91        57.33 o                         
   8  20   3         23.30        -36.54        47.48 o                         
   9  20   3         14.69         57.75        81.46 o                         
  10  20   3         30.81        -16.62        50.10 o                         
  -9  21   3         52.43         54.72        37.42 o                         
  -8  21   3        102.91        157.86        36.61 o                         
  -7  21   3         24.59          5.42        38.55 o                         
  -6  21   3        177.92        152.29        49.32 o                         
  -5  21   3         27.15         92.86        28.02 o                         
  -4  21   3        136.42        161.90        30.81 o                         
  -3  21   3         77.58         60.60        28.57 o                         
  -2  21   3          6.44         34.50        27.29 o                         
  -1  21   3          0.94         26.92        25.76 o                         
   0  21   3          4.96        -27.69        37.07 o                         
   1  21   3         85.57         43.23        36.96 o                         
   2  21   3          9.64         -3.81        35.80 o                         
   3  21   3         47.98         62.59        36.45 o                         
   4  21   3         20.94        254.33       108.90 o                         
   5  21   3        224.98        213.56        62.03 o                         
   6  21   3          3.70        -37.81        59.89 o                         
   7  21   3         25.27         11.29        73.43 o                         
   8  21   3          2.84        -24.29        48.61 o                         
  -6  22   3         78.69        121.95        45.02 o                         
  -5  22   3        335.21        410.47        47.84 o                         
  -4  22   3          3.92        -26.88        38.70 o                         
  -3  22   3        862.30        781.54        37.88 o                         
  -2  22   3        251.13        253.22        37.09 o                         
  -1  22   3        917.92        932.87        58.07 o                         
   0  22   3        104.60        105.43        58.02 o                         
   1  22   3       1179.24       1101.94        90.29 o                         
   2  22   3        382.71        407.53        59.15 o                         
   3  22   3        687.27        564.09        67.46 o                         
   4  22   3        190.82        173.23        60.80 o                         
   5  22   3        108.07         69.92        48.10 o                         
 -22   0   4        696.11        657.28        61.55 o                         
 -20   0   4       1244.89       1155.75       117.85 o                         
 -18   0   4       1290.59       1284.55        64.17 o                         
 -16   0   4       2065.36       2119.85        72.38 o                         
 -14   0   4        347.19        321.33        67.33 o                         
 -12   0   4        139.92         75.75        20.65 o                         
 -10   0   4       4145.69       4225.45        79.04 o                         
  -8   0   4      27681.99      26901.51       411.88 o                         
  -6   0   4      30477.72      29849.49       404.74 o                         
  -4   0   4       3959.91       3803.26        50.14 o                         
  -2   0   4     112477.73     110171.03      2052.62 o                         
   0   0   4      29444.31      31601.97       342.80 o                         
   2   0   4       9291.97       8923.65       109.23 o                         
   4   0   4      28860.79      28990.02       390.83 o                         
   6   0   4       9992.33      10206.74       157.92 o                         
   8   0   4        820.33        847.96        68.46 o                         
  10   0   4        524.75        532.47        40.34 o                         
  12   0   4       7162.00       7483.11       175.08 o                         
  14   0   4       2481.15       2353.66        71.39 o                         
  16   0   4       2322.29       2480.68        53.35 o                         
  18   0   4       1083.83       1120.96        39.29 o                         
  20   0   4        277.18        271.95        24.22 o                         
 -23   1   4          5.50         17.16        30.67 o                         
 -22   1   4        237.52        159.17        32.04 o                         
 -21   1   4         64.84         38.31        32.40 o                         
 -20   1   4        119.17        114.38        28.14 o                         
 -19   1   4        206.06        193.29        27.28 o                         
 -18   1   4        361.03        312.93        27.42 o                         
 -17   1   4        862.90        902.33        36.30 o                         
 -16   1   4       1385.32       1418.46        43.02 o                         
 -15   1   4       1129.85       1112.65        39.63 o                         
 -14   1   4        140.66        132.09        21.86 o                         
 -13   1   4       1175.05       1215.86        68.50 o                         
 -12   1   4         59.85         77.59        24.60 o                         
 -11   1   4        572.08        606.41        23.17 o                         
 -10   1   4        137.44        140.74        22.91 o                         
  -9   1   4       6959.48       6905.89        80.73 o                         
  -8   1   4        756.20        761.57        13.77 o                         
  -7   1   4        626.80        640.88        12.83 o                         
  -6   1   4        112.02        121.43         8.73 o                         
  -5   1   4        257.98        360.31        17.92 o                         
  -4   1   4         14.88         14.51         3.69 o                         
  -3   1   4      31431.95      31362.14       250.67 o                         
  -2   1   4        341.19        312.28         9.22 o                         
  -1   1   4       6677.47       7102.94        62.49 o                         
   0   1   4          3.99          3.15         4.48 o                         
   1   1   4       2534.38       2681.76        28.42 o                         
   2   1   4       4006.59       3902.94        37.05 o                         
   3   1   4        745.03        882.84        19.72 o                         
   4   1   4       2949.01       3079.72        35.17 o                         
   5   1   4       2422.57       2516.79        30.37 o                         
   6   1   4        246.34        265.93        17.07 o                         
   7   1   4       1109.39       1292.18        26.07 o                         
   8   1   4          8.40          5.36        17.02 o                         
   9   1   4       1540.80       1522.45        36.62 o                         
  10   1   4         10.13         -8.46        18.40 o                         
  11   1   4        233.89        306.03        16.39 o                         
  12   1   4       4305.70       4477.58        70.90 o                         
  13   1   4        183.71        262.95        28.96 o                         
  14   1   4       2179.11       2309.69        43.60 o                         
  15   1   4         10.99         39.24        15.26 o                         
  16   1   4       1127.11       1184.54        28.02 o                         
  17   1   4         47.91         69.51        14.23 o                         
  18   1   4       1119.51       1178.61        28.15 o                         
  19   1   4         44.66         54.42        15.10 o                         
  20   1   4       1828.46       1757.88        38.81 o                         
  21   1   4        121.61         71.44        25.10 o                         
 -23   2   4          2.05        -45.73        30.48 o                         
 -22   2   4        256.27        230.81        33.98 o                         
 -21   2   4         28.59        -11.02        28.44 o                         
 -20   2   4        375.29        363.58        31.33 o                         
 -19   2   4        361.59        388.81        30.04 o                         
 -18   2   4        535.81        487.65        29.56 o                         
 -17   2   4        864.49        819.26        48.49 o                         
 -16   2   4       1419.10       1418.22        42.46 o                         
 -15   2   4        298.47        285.23        22.40 o                         
 -14   2   4          0.37        -13.21        18.27 o                         
 -13   2   4       2647.33       2715.12        59.30 o                         
 -12   2   4         21.37          9.41        16.09 o                         
 -11   2   4       2836.05       2729.96        59.35 o                         
 -10   2   4       1953.08       1915.07        32.68 o                         
  -9   2   4        301.74        313.43        17.68 o                         
  -8   2   4       9992.39       9637.59       101.46 o                         
  -7   2   4        986.23       1001.42        17.72 o                         
  -6   2   4      16154.86      16293.83       155.18 o                         
  -5   2   4       1924.98       1933.01        20.64 o                         
  -4   2   4       6729.54       6630.26        62.29 o                         
  -3   2   4        316.52        277.05        12.40 o                         
  -2   2   4      14600.26      13323.74       118.72 o                         
  -1   2   4        538.99        510.48         7.49 o                         
   0   2   4      24420.19      24554.42       212.48 o                         
   1   2   4         70.72         68.95         5.70 o                         
   2   2   4      25362.59      27004.53       224.42 o                         
   3   2   4        389.57        429.57        10.47 o                         
   4   2   4      39018.52      40798.48       388.07 o                         
   5   2   4         14.63         31.59         5.70 o                         
   6   2   4       4797.47       4720.95        51.19 o                         
   7   2   4        719.17        724.48        17.07 o                         
   8   2   4        294.31        403.57        17.94 o                         
   9   2   4       3347.43       3357.50        50.74 o                         
  10   2   4        155.32        190.99        27.61 o                         
  11   2   4        477.06        562.23        22.98 o                         
  12   2   4       1793.29       1726.69        31.99 o                         
  13   2   4       1999.02       2159.51        48.25 o                         
  14   2   4       1123.48       1159.93        29.49 o                         
  15   2   4       1369.41       1406.48        31.17 o                         
  16   2   4        503.89        469.90        18.44 o                         
  17   2   4        471.40        470.24        18.31 o                         
  18   2   4        359.51        362.47        17.18 o                         
  19   2   4         66.11        103.83        16.98 o                         
  20   2   4        914.18        863.49        32.09 o                         
  21   2   4         65.51         83.10        28.05 o                         
 -23   3   4         34.75         48.43        32.19 o                         
 -22   3   4        425.39        418.61        69.33 o                         
 -21   3   4        389.40        317.75        35.20 o                         
 -20   3   4        285.45        269.58        48.65 o                         
 -19   3   4       1401.28       1399.78        48.71 o                         
 -18   3   4        370.82        386.48        28.29 o                         
 -17   3   4       4661.65       4817.34        90.89 o                         
 -16   3   4        131.90         91.59        22.05 o                         
 -15   3   4       2890.09       2861.17        60.57 o                         
 -14   3   4         40.21         57.65        51.22 o                         
 -13   3   4      11857.50      12077.85       168.14 o                         
 -12   3   4        576.38        653.88        43.33 o                         
 -11   3   4      12933.76      12437.74       141.77 o                         
 -10   3   4        523.03        513.60        21.07 o                         
  -9   3   4      15748.83      15674.44       162.05 o                         
  -8   3   4       1664.67       1630.52        25.68 o                         
  -7   3   4      19977.52      20185.59       192.82 o                         
  -6   3   4       2888.44       2915.49        33.41 o                         
  -5   3   4      12234.38      12210.42       112.40 o                         
  -4   3   4        295.23        296.55         9.58 o                         
  -3   3   4        612.50        629.12        11.43 o                         
  -2   3   4        113.49        141.05         4.97 o                         
  -1   3   4       2987.23       3350.58        33.53 o                         
   0   3   4        221.66        222.53         6.66 o                         
   1   3   4      19655.49      19487.38       160.21 o                         
   2   3   4          8.65          6.98         4.34 o                         
   3   3   4       4680.01       4543.05        48.12 o                         
   4   3   4         70.36         95.98         8.55 o                         
   5   3   4       8653.38       8099.45        81.62 o                         
   6   3   4       2085.30       2145.76        27.53 o                         
   7   3   4      19906.57      19514.69       204.66 o                         
   8   3   4       2680.20       2701.84        47.05 o                         
   9   3   4      12488.53      12327.05       145.14 o                         
  10   3   4        194.51        198.37        28.69 o                         
  11   3   4       2508.97       2511.07        48.35 o                         
  12   3   4       1014.82       1064.96        31.84 o                         
  13   3   4       4544.30       4755.70        66.54 o                         
  14   3   4       1136.30       1104.62        26.63 o                         
  15   3   4       1370.72       1473.43        29.06 o                         
  16   3   4        264.87        289.47        18.72 o                         
  17   3   4        301.19        311.29        27.51 o                         
  18   3   4        762.42        767.63        26.76 o                         
  19   3   4         59.64         65.40        21.12 o                         
  20   3   4        414.75        392.27        24.73 o                         
  21   3   4         49.12         15.72        25.26 o                         
 -22   4   4          2.90         13.30        28.30 o                         
 -21   4   4        340.63        368.90        47.24 o                         
 -20   4   4         90.78        114.88        27.75 o                         
 -19   4   4       1242.64       1238.02        51.84 o                         
 -18   4   4        205.75        210.68        30.69 o                         
 -17   4   4       1564.71       1571.71        46.79 o                         
 -16   4   4        493.95        508.97        39.90 o                         
 -15   4   4        349.83        371.72        23.50 o                         
 -14   4   4         86.93        103.67        24.01 o                         
 -13   4   4       1430.69       1404.88        52.34 o                         
 -12   4   4          7.11         17.19        14.61 o                         
 -11   4   4        312.64        360.27        27.08 o                         
 -10   4   4         49.33         30.91        15.37 o                         
  -9   4   4        253.34        321.70        19.80 o                         
  -8   4   4       5638.24       5980.04        67.77 o                         
  -7   4   4         81.13        119.34         8.52 o                         
  -6   4   4        298.34        344.50         9.95 o                         
  -5   4   4        166.04        217.27        12.90 o                         
  -4   4   4       2603.02       2911.09        30.72 o                         
  -3   4   4        230.93        287.46         7.38 o                         
  -2   4   4        859.60       1302.20        24.52 o                         
  -1   4   4        404.67        416.58         7.86 o                         
   0   4   4       2132.76       2225.57        24.30 o                         
   1   4   4        874.70        788.28        18.18 o                         
   2   4   4        310.40        381.04        15.20 o                         
   3   4   4       1463.97       1313.31        20.71 o                         
   4   4   4        780.62       1031.97        19.93 o                         
   5   4   4        827.15        729.59        32.74 o                         
   6   4   4       1450.97       1761.27        31.52 o                         
   7   4   4       4941.05       4917.15        62.70 o                         
   8   4   4        645.56        695.47        19.82 o                         
   9   4   4       4427.91       4391.59        62.41 o                         
  10   4   4          3.71         -5.37        12.81 o                         
  11   4   4       1059.60       1073.74        41.33 o                         
  12   4   4       1093.86       1173.25        41.31 o                         
  13   4   4       2740.08       2802.38        53.98 o                         
  14   4   4        574.39        614.24        21.16 o                         
  15   4   4       1143.39       1190.31        30.24 o                         
  16   4   4        233.68        257.30        21.59 o                         
  17   4   4        118.23        110.06        21.90 o                         
  18   4   4         31.32          8.25        21.98 o                         
  19   4   4        146.72        120.71        19.96 o                         
  20   4   4         77.22        103.68        41.07 o                         
  21   4   4         18.24         23.45        29.09 o                         
 -22   5   4         38.22         71.70        39.89 o                         
 -21   5   4        492.39        498.65        33.88 o                         
 -20   5   4         89.60        119.83        27.44 o                         
 -19   5   4       1280.57       1167.83        58.69 o                         
 -18   5   4        339.49        421.79        45.03 o                         
 -17   5   4       3919.35       4050.25        79.80 o                         
 -16   5   4        315.11        343.80        24.53 o                         
 -15   5   4       2428.42       2448.48        48.85 o                         
 -14   5   4       1595.89       1653.85        33.94 o                         
 -13   5   4       4319.85       4462.88        75.74 o                         
 -12   5   4       3434.04       3329.81        71.39 o                         
 -11   5   4       4609.39       4505.93        66.31 o                         
 -10   5   4       2035.14       2037.30        31.79 o                         
  -9   5   4       7470.57       7148.69        85.59 o                         
  -8   5   4        838.29        815.09        16.13 o                         
  -7   5   4       9907.22       9522.55        92.44 o                         
  -6   5   4       1477.89       1298.47        21.30 o                         
  -5   5   4       7579.21       7592.12        79.87 o                         
  -4   5   4        160.31        176.38        12.03 o                         
  -3   5   4       1520.66       1742.24        23.77 o                         
  -2   5   4         94.00        119.85         9.93 o                         
  -1   5   4        249.01        305.75         8.23 o                         
   0   5   4        601.19        599.55        15.87 o                         
   1   5   4       4101.68       4267.41        45.22 o                         
   2   5   4       5337.18       5289.53        55.84 o                         
   3   5   4       6319.01       6070.17        64.42 o                         
   4   5   4       1319.74       1232.80        20.93 o                         
   5   5   4       9184.57       8502.63        94.15 o                         
   6   5   4       3528.86       3550.34        49.69 o                         
   7   5   4      14715.97      14680.45       168.15 o                         
   8   5   4       4457.15       4421.86        59.29 o                         
   9   5   4       7707.05       7798.54        90.19 o                         
  10   5   4       1159.11       1214.81        22.74 o                         
  11   5   4       1330.56       1320.43        25.56 o                         
  12   5   4         53.41         44.28        39.15 o                         
  13   5   4       3498.04       3352.91        52.96 o                         
  14   5   4          4.97         -3.39        15.19 o                         
  15   5   4       1289.41       1282.75        31.90 o                         
  16   5   4          0.03          1.60        16.33 o                         
  17   5   4        158.53        150.24        18.73 o                         
  18   5   4         51.60         56.99        19.83 o                         
  19   5   4          6.13         27.50        20.31 o                         
  20   5   4          6.17          3.99        26.23 o                         
  21   5   4         40.41         53.67        36.21 o                         
 -22   6   4         69.73         -0.84        45.48 o                         
 -21   6   4         87.97         96.52        31.12 o                         
 -20   6   4        786.43        751.77        65.87 o                         
 -19   6   4        216.20        134.45        28.36 o                         
 -18   6   4        955.11        966.37        38.73 o                         
 -17   6   4          6.71        124.27        55.25 o                         
 -16   6   4       2070.22       2066.66        75.66 o                         
 -15   6   4         23.68         24.59        14.54 o                         
 -14   6   4          4.42          9.31        16.13 o                         
 -13   6   4       1730.73       1716.59        33.89 o                         
 -12   6   4       1159.21       1100.19        35.59 o                         
 -11   6   4       2951.93       2804.29        77.63 o                         
 -10   6   4        374.61        431.22        20.29 o                         
  -9   6   4       1573.23       1441.53        20.64 o                         
  -8   6   4         75.41         64.02         9.70 o                         
  -7   6   4       1845.15       1813.45        28.02 o                         
  -6   6   4       6210.19       6129.81        63.70 o                         
  -5   6   4       4400.18       4368.52        49.22 o                         
  -4   6   4      10190.83      10351.61       108.52 o                         
  -3   6   4       1906.75       1867.41        24.65 o                         
  -2   6   4       2202.52       2090.29        28.22 o                         
  -1   6   4        429.13        373.58         9.55 o                         
   0   6   4       1167.19       1112.84        26.87 o                         
   1   6   4       5238.81       5119.94        58.43 o                         
   2   6   4       8374.43       8900.30        97.24 o                         
   3   6   4       4428.78       4207.20        49.83 o                         
   4   6   4        955.43        892.77        17.69 o                         
   5   6   4       1730.77       1795.40        55.44 o                         
   6   6   4        174.49        210.23        20.11 o                         
   7   6   4       2534.49       2628.17        42.31 o                         
   8   6   4         13.27         23.15        17.05 o                         
   9   6   4       3078.80       3035.58        53.30 o                         
  10   6   4       2518.66       2606.07        39.94 o                         
  11   6   4         42.77         58.29        10.20 o                         
  12   6   4       4032.12       4009.21        73.70 o                         
  13   6   4        272.23        273.94        18.63 o                         
  14   6   4       1503.02       1463.46        36.77 o                         
  15   6   4        556.97        565.26        30.34 o                         
  16   6   4        709.19        695.91        26.64 o                         
  17   6   4          3.22          1.38        18.79 o                         
  18   6   4         58.57         60.57        20.10 o                         
  19   6   4         94.18         67.84        27.71 o                         
  20   6   4        426.11        407.71        41.52 o                         
 -22   7   4        144.42        108.88        43.23 o                         
 -21   7   4        435.17        404.17        52.52 o                         
 -20   7   4         49.86         63.02        25.35 o                         
 -19   7   4        507.13        496.05        29.78 o                         
 -18   7   4          5.14          5.37        22.98 o                         
 -17   7   4       1290.95       1257.07        54.43 o                         
 -16   7   4         23.49          8.07        21.08 o                         
 -15   7   4       2345.42       2387.63        53.73 o                         
 -14   7   4        552.52        574.02        38.66 o                         
 -13   7   4        780.41        821.14        29.53 o                         
 -12   7   4        178.96        211.99        28.86 o                         
 -11   7   4        476.28        522.17        38.55 o                         
 -10   7   4       1914.56       1745.49        25.94 o                         
  -9   7   4       4088.48       3718.83        47.37 o                         
  -8   7   4       5157.48       4730.81        50.18 o                         
  -7   7   4       7578.44       7998.01        78.09 o                         
  -6   7   4       2578.95       2553.74        50.07 o                         
  -5   7   4       5168.64       5107.94        61.33 o                         
  -4   7   4        742.87        758.44        15.18 o                         
  -3   7   4          8.53         13.74        12.44 o                         
  -2   7   4         86.45         70.82         9.32 o                         
  -1   7   4        321.80        350.03        12.68 o                         
   0   7   4       2158.94       2091.40        30.35 o                         
   1   7   4       4089.66       4332.61        50.64 o                         
   2   7   4       2138.05       2072.52        28.76 o                         
   3   7   4        208.12        226.54        11.08 o                         
   4   7   4       2406.86       2232.16        31.03 o                         
   5   7   4        125.11        120.78        13.47 o                         
   6   7   4       1557.36       1598.66        30.87 o                         
   7   7   4         21.51         35.34        11.19 o                         
   8   7   4        864.89        928.70        42.47 o                         
   9   7   4       1512.58       1445.56        44.64 o                         
  10   7   4       1003.57       1035.98        35.33 o                         
  11   7   4       3462.08       3484.14        84.57 o                         
  12   7   4        129.24        131.94        22.47 o                         
  13   7   4       2142.62       2186.84        47.69 o                         
  14   7   4        193.75        188.93        21.75 o                         
  15   7   4        828.82        858.39        28.25 o                         
  16   7   4        423.33        384.70        28.35 o                         
  17   7   4        265.47        293.80        31.88 o                         
  18   7   4        111.82        105.07        20.66 o                         
  19   7   4        124.92         30.04        46.29 o                         
  20   7   4        729.12        691.02        64.17 o                         
 -21   8   4        276.42        285.90        41.44 o                         
 -20   8   4       1393.59       1386.07        61.83 o                         
 -19   8   4        135.64        183.60        38.23 o                         
 -18   8   4        655.86        610.16        30.07 o                         
 -17   8   4        641.05        612.10        30.37 o                         
 -16   8   4        856.77        942.29        39.77 o                         
 -15   8   4         71.77         43.44        19.72 o                         
 -14   8   4         86.08         80.19        19.02 o                         
 -13   8   4        578.90        535.14        28.29 o                         
 -12   8   4          1.86          5.76        24.52 o                         
 -11   8   4        221.92        224.72        16.29 o                         
 -10   8   4       3442.61       3345.96        82.13 o                         
  -9   8   4        887.33        867.74        36.32 o                         
  -8   8   4       2441.33       2412.92        34.95 o                         
  -7   8   4       7949.15       7468.86        84.81 o                         
  -6   8   4      16904.46      16629.18       170.09 o                         
  -5   8   4       8132.58       7844.65       129.11 o                         
  -4   8   4      16653.43      16473.64       190.07 o                         
  -3   8   4      11185.98      10908.18       126.50 o                         
  -2   8   4      18488.92      17881.29       176.33 o                         
  -1   8   4       4470.15       4126.42        45.15 o                         
   0   8   4        757.46        696.20        19.54 o                         
   1   8   4       2099.60       2002.45        43.94 o                         
   2   8   4       9855.91       9855.34       109.51 o                         
   3   8   4      10240.77      10127.57       109.17 o                         
   4   8   4       3264.71       3674.65        48.72 o                         
   5   8   4       2062.20       2202.94        37.96 o                         
   6   8   4       5531.97       5392.45        77.20 o                         
   7   8   4         78.48        100.78        13.40 o                         
   8   8   4        102.49         78.16        16.47 o                         
   9   8   4          2.11         13.16        19.31 o                         
  10   8   4         76.32         83.20        18.67 o                         
  11   8   4       1122.31       1051.96        42.73 o                         
  12   8   4       1614.58       1567.13        50.47 o                         
  13   8   4       1210.78       1215.38        47.10 o                         
  14   8   4        259.64        263.87        24.96 o                         
  15   8   4         33.01         12.32        23.00 o                         
  16   8   4       1469.24       1569.04        54.89 o                         
  17   8   4        321.67        269.65        32.66 o                         
  18   8   4        752.97        693.55        46.91 o                         
  19   8   4        163.97        175.41        38.66 o                         
  20   8   4         88.40         63.50        38.43 o                         
 -21   9   4         31.37         -8.77        36.00 o                         
 -20   9   4         72.66         52.79        36.17 o                         
 -19   9   4        156.16        181.11        35.80 o                         
 -18   9   4        137.43         70.45        33.53 o                         
 -17   9   4         32.22         19.55        30.19 o                         
 -16   9   4        558.39        562.23        35.62 o                         
 -15   9   4          5.90         -4.43        25.68 o                         
 -14   9   4         91.25        111.62        21.53 o                         
 -13   9   4        141.96        143.34        26.16 o                         
 -12   9   4          2.97          8.15        18.08 o                         
 -11   9   4        289.74        243.77        13.43 o                         
 -10   9   4         12.37         13.73        16.49 o                         
  -9   9   4        921.77        836.52        50.45 o                         
  -8   9   4          4.71         14.31        17.52 o                         
  -7   9   4         62.29        100.73        20.76 o                         
  -6   9   4         38.72         82.02        17.00 o                         
  -5   9   4       1147.65       1177.23        35.81 o                         
  -4   9   4        431.42        445.70        14.19 o                         
  -3   9   4       1738.17       1560.81        30.34 o                         
  -2   9   4          0.64         -4.82         9.33 o                         
  -1   9   4         41.75         74.31         9.16 o                         
   0   9   4         13.42          2.94        19.02 o                         
   1   9   4         97.80         84.21        16.91 o                         
   2   9   4       1006.14       1039.33        23.06 o                         
   3   9   4         11.90         11.53         8.95 o                         
   4   9   4         68.18         47.39        13.53 o                         
   5   9   4       5307.29       5118.39        82.82 o                         
   6   9   4        723.48        672.16        40.59 o                         
   7   9   4       1067.10       1083.35        47.74 o                         
   8   9   4        989.21        973.51        31.42 o                         
   9   9   4       2027.75       1937.61        39.19 o                         
  10   9   4        762.85        831.58        50.60 o                         
  11   9   4        377.47        332.58        21.18 o                         
  12   9   4        844.04        777.70        52.98 o                         
  13   9   4         83.60         65.11        26.12 o                         
  14   9   4        217.78        214.36        25.74 o                         
  15   9   4        499.69        511.62        35.49 o                         
  16   9   4        518.69        535.83        33.15 o                         
  17   9   4         72.45         85.00        36.03 o                         
  18   9   4        441.11        368.83        41.75 o                         
  19   9   4        404.95        441.21        44.02 o                         
 -20  10   4        272.50        163.72        56.10 o                         
 -19  10   4        216.32        185.94        34.29 o                         
 -18  10   4          4.98         32.07        32.48 o                         
 -17  10   4        440.52        385.09        37.38 o                         
 -16  10   4         21.29         37.87        27.37 o                         
 -15  10   4         94.76         60.67        26.41 o                         
 -14  10   4         61.96         43.12        17.03 o                         
 -13  10   4         12.58          4.95        15.48 o                         
 -12  10   4        351.16        330.72        24.46 o                         
 -11  10   4        190.54        210.63        32.30 o                         
 -10  10   4        300.31        278.13        32.59 o                         
  -9  10   4        240.56        237.85        16.32 o                         
  -8  10   4        382.70        349.60        18.88 o                         
  -7  10   4       3432.14       3281.55        60.51 o                         
  -6  10   4       3110.86       3107.85        64.15 o                         
  -5  10   4      10330.14       9730.72       117.93 o                         
  -4  10   4       4294.75       4247.02        59.76 o                         
  -3  10   4       4181.88       4087.39        69.08 o                         
  -2  10   4       3143.43       3172.93        47.52 o                         
  -1  10   4       5259.21       5107.13        71.51 o                         
   0  10   4       4000.11       4025.19        58.47 o                         
   1  10   4       3958.03       3646.93        51.17 o                         
   2  10   4       3506.24       3353.40        54.79 o                         
   3  10   4        769.82        785.76        39.46 o                         
   4  10   4        659.36        628.76        25.50 o                         
   5  10   4         25.33         38.37        19.28 o                         
   6  10   4        327.08        311.21        31.58 o                         
   7  10   4         31.25         74.60        18.79 o                         
   8  10   4        557.84        572.56        38.52 o                         
   9  10   4        541.55        558.71        27.26 o                         
  10  10   4         48.63         85.26        24.04 o                         
  11  10   4        872.19        801.67        76.69 o                         
  12  10   4          4.60         31.53        34.93 o                         
  13  10   4       1847.76       1848.91        59.50 o                         
  14  10   4         55.37         34.75        24.79 o                         
  15  10   4        363.69        483.90        40.22 o                         
  16  10   4        157.01        174.18        38.83 o                         
  17  10   4        459.44        418.41        42.27 o                         
  18  10   4         62.80         57.19        38.67 o                         
  19  10   4        155.19        110.39        40.79 o                         
 -20  11   4        246.09        279.48        59.67 o                         
 -19  11   4         30.26         -6.73        83.19 o                         
 -18  11   4       1229.41       1246.62       181.75 o                         
 -17  11   4        434.09        430.21        54.69 o                         
 -16  11   4       1118.69       1086.50        64.18 o                         
 -15  11   4        419.98        432.19        48.96 o                         
 -14  11   4       1230.23       1255.91        85.52 o                         
 -13  11   4       1421.58       1412.78        91.29 o                         
 -12  11   4       2714.84       2508.93       101.76 o                         
 -11  11   4        389.79        333.01        42.20 o                         
 -10  11   4       1588.49       1509.73        48.89 o                         
  -9  11   4       1612.58       1542.72        86.08 o                         
  -8  11   4       2484.44       2504.58        77.39 o                         
  -7  11   4        796.14        856.93        63.05 o                         
  -6  11   4       6415.26       6414.63       101.08 o                         
  -5  11   4       3099.55       3054.55        88.06 o                         
  -4  11   4        981.64        992.95        35.11 o                         
  -3  11   4          0.15          2.81        23.37 o                         
  -2  11   4        496.02        489.44        21.29 o                         
  -1  11   4       2250.66       2208.65        37.01 o                         
   0  11   4       4270.32       4118.16        54.77 o                         
   1  11   4       6126.38       5880.22        72.98 o                         
   2  11   4       4975.01       4821.89        72.68 o                         
   3  11   4        770.20        845.96        53.10 o                         
   4  11   4        361.51        395.21        21.54 o                         
   5  11   4       3051.37       3160.69        63.31 o                         
   6  11   4       1659.69       1556.21        70.20 o                         
   7  11   4       1440.36       1415.02        45.27 o                         
   8  11   4       3459.61       3473.51        77.03 o                         
   9  11   4       1693.68       1689.77        66.69 o                         
  10  11   4       2392.29       2458.02        89.85 o                         
  11  11   4        514.64        538.37        32.58 o                         
  12  11   4       2266.79       2256.77        83.89 o                         
  13  11   4        325.48        276.31        41.70 o                         
  14  11   4       1711.55       1846.63        67.08 o                         
  15  11   4        462.86        388.94        52.13 o                         
  16  11   4        373.29        387.08        41.07 o                         
  17  11   4        140.04        103.66        39.12 o                         
  18  11   4        526.53        462.34        45.04 o                         
 -19  12   4         33.58        -42.14        57.28 o                         
 -18  12   4        131.60         41.27        51.52 o                         
 -17  12   4        360.97        341.72        55.64 o                         
 -16  12   4       1024.80       1043.95       162.50 o                         
 -15  12   4        290.72        262.99        48.63 o                         
 -14  12   4        196.30        182.44        65.27 o                         
 -13  12   4        100.42         75.96        62.13 o                         
 -12  12   4        192.75        133.41        24.38 o                         
 -11  12   4         34.16         25.64        34.00 o                         
 -10  12   4         94.75        131.35        33.89 o                         
  -9  12   4          9.35          0.79        21.67 o                         
  -8  12   4        133.88        120.90        25.61 o                         
  -7  12   4         22.97         10.08        27.86 o                         
  -6  12   4        320.22        305.84        49.61 o                         
  -5  12   4        293.75        309.45        30.84 o                         
  -4  12   4        227.78        192.91        17.63 o                         
  -3  12   4          4.25         12.42        19.41 o                         
  -2  12   4         91.44         97.60        22.26 o                         
  -1  12   4         23.95         25.88        18.45 o                         
   0  12   4       1296.33       1174.59        24.00 o                         
   1  12   4        211.79        208.87        26.53 o                         
   2  12   4        840.73        784.04        25.66 o                         
   3  12   4        321.99        299.92        26.20 o                         
   4  12   4       1466.23       1443.93        50.32 o                         
   5  12   4        103.15         90.43        28.96 o                         
   6  12   4         90.43        112.24        24.93 o                         
   7  12   4        220.55        255.71        37.09 o                         
   8  12   4        802.50        921.15        54.16 o                         
   9  12   4        307.66        292.67        35.41 o                         
  10  12   4        330.53        293.39        37.56 o                         
  11  12   4       1292.97       1326.27        68.32 o                         
  12  12   4       1277.97       1395.16        71.86 o                         
  13  12   4       1179.84       1280.94        96.52 o                         
  14  12   4        582.65        608.13        43.30 o                         
  15  12   4        161.99        157.51        38.30 o                         
  16  12   4        372.94        339.67        42.80 o                         
  17  12   4        233.74        174.51        47.61 o                         
  18  12   4          8.16         -6.31        40.93 o                         
 -19  13   4         19.01        -20.47        55.87 o                         
 -18  13   4        734.33        803.66        66.88 o                         
 -17  13   4        805.68        849.37        70.48 o                         
 -16  13   4       1724.00       1953.72        94.74 o                         
 -15  13   4       1139.63       1163.37       105.66 o                         
 -14  13   4       1831.29       1976.01        87.39 o                         
 -13  13   4        233.34        146.40        43.24 o                         
 -12  13   4       2309.10       2343.08        86.80 o                         
 -11  13   4        711.61        629.24        46.68 o                         
 -10  13   4       2981.52       3061.10        94.75 o                         
  -9  13   4        363.51        322.31        26.95 o                         
  -8  13   4       1451.04       1425.53        49.01 o                         
  -7  13   4        695.59        622.13        29.12 o                         
  -6  13   4       2621.34       2717.08        72.62 o                         
  -5  13   4       1402.98       1457.73        66.16 o                         
  -4  13   4       3349.58       3300.24        55.79 o                         
  -3  13   4        156.43        132.15        21.92 o                         
  -2  13   4        302.53        312.17        21.15 o                         
  -1  13   4       1681.98       1636.98        54.97 o                         
   0  13   4       3079.62       3072.81        64.44 o                         
   1  13   4        660.77        700.94        23.29 o                         
   2  13   4       2919.58       2851.02        93.95 o                         
   3  13   4        250.09        277.21        35.71 o                         
   4  13   4       3572.74       3787.17       118.23 o                         
   5  13   4        862.11        900.31        48.57 o                         
   6  13   4       2897.26       2850.60       218.17 o                         
   7  13   4        737.20        724.35        41.88 o                         
   8  13   4       2962.11       3048.51        93.07 o                         
   9  13   4         19.24         16.63        32.84 o                         
  10  13   4       3356.18       3609.15       108.53 o                         
  11  13   4        276.73        304.13        51.83 o                         
  12  13   4       1209.40       1344.43       131.95 o                         
  13  13   4        108.25        131.22        44.07 o                         
  14  13   4        809.71        931.71        75.10 o                         
  15  13   4         43.54         50.53        37.85 o                         
  16  13   4        116.05        102.17        40.40 o                         
  17  13   4        147.33        126.00        42.21 o                         
 -18  14   4        203.29        164.23        77.48 o                         
 -17  14   4          3.35         20.42        54.70 o                         
 -16  14   4        669.73        727.13        63.78 o                         
 -15  14   4          0.48         66.05        54.42 o                         
 -14  14   4         32.07         44.05        61.51 o                         
 -13  14   4         41.26         37.13        42.59 o                         
 -12  14   4         33.32         16.94        68.45 o                         
 -11  14   4         21.73         45.15        38.46 o                         
 -10  14   4        139.81        139.79        37.94 o                         
  -9  14   4        330.99        360.10        43.31 o                         
  -8  14   4          0.97         47.06        23.60 o                         
  -7  14   4       1405.16       1323.31        64.30 o                         
  -6  14   4       1059.91       1100.78        41.39 o                         
  -5  14   4       2699.86       2712.75        55.44 o                         
  -4  14   4       1114.98       1193.34        59.88 o                         
  -3  14   4       2020.10       2072.23        71.78 o                         
  -2  14   4        214.99        248.38        29.43 o                         
  -1  14   4        626.89        649.33        40.50 o                         
   0  14   4        387.89        441.91        38.35 o                         
   1  14   4       2969.76       2971.90        54.61 o                         
   2  14   4        373.77        387.08        35.63 o                         
   3  14   4       4323.50       4452.06       111.92 o                         
   4  14   4          4.16         14.30        20.99 o                         
   5  14   4        556.11        551.17        82.37 o                         
   6  14   4        165.16        138.73        42.40 o                         
   7  14   4        125.86        167.98        33.03 o                         
   8  14   4        381.05        415.40        39.65 o                         
   9  14   4          3.54         -2.40        34.74 o                         
  10  14   4        654.77        725.41        49.12 o                         
  11  14   4         16.51         74.76        39.64 o                         
  12  14   4        777.01        872.49        56.29 o                         
  13  14   4         68.29         81.48        36.40 o                         
  14  14   4         60.97         39.82        75.71 o                         
  15  14   4          8.21         29.28        38.90 o                         
  16  14   4        197.77        107.55        41.61 o                         
 -17  15   4          8.25         51.66        49.40 o                         
 -16  15   4        980.20        978.16        69.55 o                         
 -15  15   4         65.00         33.43        51.09 o                         
 -14  15   4       1176.82       1228.85        72.78 o                         
 -13  15   4          0.55        -59.76        49.07 o                         
 -12  15   4        397.43        410.39        48.62 o                         
 -11  15   4          1.32         46.88        41.02 o                         
 -10  15   4        711.23        743.43        50.16 o                         
  -9  15   4         48.06         31.09        25.84 o                         
  -8  15   4       1324.18       1350.03        42.61 o                         
  -7  15   4         29.58         57.89        21.51 o                         
  -6  15   4       1315.78       1362.14        40.29 o                         
  -5  15   4         45.62         63.46        27.07 o                         
  -4  15   4        312.37        288.24        20.78 o                         
  -3  15   4          2.13         16.23        16.79 o                         
  -2  15   4          5.05          4.94        16.54 o                         
  -1  15   4        150.31        175.26        16.32 o                         
   0  15   4        578.06        548.07        24.00 o                         
   1  15   4        308.44        310.78        23.33 o                         
   2  15   4        896.67        958.74       113.95 o                         
   3  15   4         91.34         61.37        37.33 o                         
   4  15   4       1071.45       1145.71        47.23 o                         
   5  15   4          1.61         23.42        41.37 o                         
   6  15   4       1078.36       1077.56        58.95 o                         
   7  15   4         69.91         68.98        42.10 o                         
   8  15   4        329.23        325.55        92.03 o                         
   9  15   4         85.02         98.41        38.27 o                         
  10  15   4       1414.80       1579.09        76.30 o                         
  11  15   4        521.80        499.59        49.06 o                         
  12  15   4        927.37       1069.73       153.81 o                         
  13  15   4        105.09        138.18        40.11 o                         
  14  15   4         67.50        110.43        46.68 o                         
  15  15   4        113.90        170.17        42.83 o                         
  16  15   4         28.83         82.16        42.01 o                         
 -16  16   4         34.59         47.89        43.45 o                         
 -15  16   4         38.02         76.35        49.69 o                         
 -14  16   4        321.66        331.20        67.84 o                         
 -13  16   4         24.11          9.38        37.83 o                         
 -12  16   4         74.93         85.36        36.33 o                         
 -11  16   4        361.45        422.97        39.06 o                         
 -10  16   4          5.33        -33.03        32.21 o                         
  -9  16   4       1003.73       1089.54        41.01 o                         
  -8  16   4        169.70        199.15        24.56 o                         
  -7  16   4       3304.13       3418.05        69.58 o                         
  -6  16   4        166.76        195.03        22.70 o                         
  -5  16   4       5962.96       6282.34       113.40 o                         
  -4  16   4        128.16         97.48        20.55 o                         
  -3  16   4       3841.16       4087.05        75.38 o                         
  -2  16   4        496.87        537.92        23.83 o                         
  -1  16   4       4056.89       4043.49        87.71 o                         
   0  16   4        218.39        218.84        30.86 o                         
   1  16   4       5744.20       5712.09       119.88 o                         
   2  16   4        648.30        687.67        37.92 o                         
   3  16   4       4601.84       4985.41       126.06 o                         
   4  16   4         45.22         94.75        18.49 o                         
   5  16   4       3112.33       3251.69       136.91 o                         
   6  16   4        243.91        281.99        53.04 o                         
   7  16   4        584.11        623.55        58.00 o                         
   8  16   4          1.21         -7.65        36.20 o                         
   9  16   4        204.37        207.48        42.32 o                         
  10  16   4        626.74        664.20        51.69 o                         
  11  16   4        272.53        300.29        46.66 o                         
  12  16   4        224.15        207.81        49.40 o                         
  13  16   4        191.50        164.37        77.03 o                         
  14  16   4         19.59         14.14        40.84 o                         
  15  16   4        200.94        133.63        43.55 o                         
 -15  17   4         48.47          2.49        42.02 o                         
 -14  17   4         65.69         72.37        48.52 o                         
 -13  17   4         13.66          2.15        41.15 o                         
 -12  17   4         40.58         96.83        38.58 o                         
 -11  17   4         10.36         29.77        35.19 o                         
 -10  17   4         54.28         79.62        34.92 o                         
  -9  17   4         35.20         18.70        24.45 o                         
  -8  17   4         11.51         -2.98        23.69 o                         
  -7  17   4        103.02         60.76        23.32 o                         
  -6  17   4          9.66         -7.69        26.55 o                         
  -5  17   4        274.36        272.84        23.58 o                         
  -4  17   4         75.75         61.17        21.41 o                         
  -3  17   4        215.59        243.18        30.82 o                         
  -2  17   4          9.31         18.96        22.14 o                         
  -1  17   4         22.65          7.28        21.58 o                         
   0  17   4          0.37          7.39        20.21 o                         
   1  17   4        709.44        727.15        33.67 o                         
   2  17   4          3.48          8.93        28.59 o                         
   3  17   4        430.29        385.05        54.05 o                         
   4  17   4         37.12         56.02        27.12 o                         
   5  17   4        357.02        374.19        55.87 o                         
   6  17   4        581.35        638.11        63.74 o                         
   7  17   4         20.56        -34.80        50.19 o                         
   8  17   4        464.61        456.75        45.97 o                         
   9  17   4        116.91        155.26        47.65 o                         
  10  17   4         60.52         57.38        42.84 o                         
  11  17   4         12.38         32.58        44.82 o                         
  12  17   4          5.20         19.89        38.42 o                         
  13  17   4         13.45        -30.62        40.11 o                         
  14  17   4          5.81        -61.09        40.73 o                         
 -14  18   4          0.69        -26.47        41.62 o                         
 -13  18   4          2.69        -40.47        39.89 o                         
 -12  18   4        188.00        234.86        67.47 o                         
 -11  18   4        533.31        608.28        50.51 o                         
 -10  18   4          5.08          8.87        34.90 o                         
  -9  18   4        404.29        378.38        45.46 o                         
  -8  18   4          1.41        -17.54        24.06 o                         
  -7  18   4       1396.91       1392.69        46.24 o                         
  -6  18   4         61.49         28.23        28.46 o                         
  -5  18   4       3615.86       3783.37        91.42 o                         
  -4  18   4          9.77         -3.98        21.81 o                         
  -3  18   4       2055.57       2139.04        79.24 o                         
  -2  18   4         29.45         55.36        24.09 o                         
  -1  18   4       2185.42       2325.92        60.61 o                         
   0  18   4          9.79         23.00        21.31 o                         
   1  18   4       2127.87       2249.50        75.63 o                         
   2  18   4          6.39        -17.99        30.63 o                         
   3  18   4        110.90        105.41        31.27 o                         
   4  18   4          4.79        -20.03        27.52 o                         
   5  18   4         13.86         42.53        51.72 o                         
   6  18   4         50.24        -35.23        50.70 o                         
   7  18   4        778.67        835.01        74.16 o                         
   8  18   4        230.19         38.32       102.61 o                         
   9  18   4          5.60         94.79        60.31 o                         
  10  18   4        152.61        132.10        63.90 o                         
  11  18   4        105.40        108.20        41.25 o                         
  12  18   4         77.52         62.02        41.48 o                         
 -12  19   4        171.32        169.95        42.81 o                         
 -11  19   4          0.55         -8.87        38.83 o                         
 -10  19   4        506.13        504.57        43.36 o                         
  -9  19   4        119.71         45.98        37.19 o                         
  -8  19   4        550.99        515.78        30.95 o                         
  -7  19   4         22.89         35.49        29.14 o                         
  -6  19   4        184.34        198.08        25.51 o                         
  -5  19   4         21.18          3.73        23.03 o                         
  -4  19   4        114.32        124.08        22.71 o                         
  -3  19   4         15.23          6.20        25.58 o                         
  -2  19   4        124.19        104.71        34.73 o                         
  -1  19   4         50.29          8.80        24.02 o                         
   0  19   4       1415.20       1421.33        47.17 o                         
   1  19   4        221.09        220.47        36.43 o                         
   2  19   4       1120.34       1057.47        76.96 o                         
   3  19   4         96.76         93.41        37.04 o                         
   4  19   4        457.58        406.14        35.52 o                         
   5  19   4        181.78         99.95        55.89 o                         
   6  19   4        996.41       1086.84        85.26 o                         
   7  19   4         21.52         21.89        57.60 o                         
   8  19   4        700.46        675.56        75.40 o                         
   9  19   4          8.27        -51.24        59.50 o                         
  10  19   4        533.84        532.41        57.35 o                         
  11  19   4         16.84         77.98        51.56 o                         
 -11  20   4        162.14        157.80        41.78 o                         
 -10  20   4          5.87        -27.32        37.44 o                         
  -9  20   4        247.01        304.81        51.61 o                         
  -8  20   4         23.92         67.55        42.01 o                         
  -7  20   4          8.36          4.73        24.90 o                         
  -6  20   4         33.49         34.68        25.37 o                         
  -5  20   4        208.41        241.03        25.78 o                         
  -4  20   4         38.53         28.35        28.42 o                         
  -3  20   4         55.91         66.01        27.52 o                         
  -2  20   4        332.56        378.07        36.70 o                         
  -1  20   4         96.57         93.20        25.30 o                         
   0  20   4         59.07         65.43        24.30 o                         
   1  20   4        626.62        653.60        77.64 o                         
   2  20   4          8.35         20.47        35.02 o                         
   3  20   4         97.95         67.05        43.20 o                         
   4  20   4         16.67        -33.96        53.40 o                         
   5  20   4         42.98         67.26        74.43 o                         
   6  20   4         89.40         35.88        59.85 o                         
   7  20   4        211.30        243.63        66.55 o                         
   8  20   4        630.14        657.10        75.48 o                         
   9  20   4         18.75         29.74        49.57 o                         
  -9  21   4        141.37        170.32        38.92 o                         
  -8  21   4        772.66        824.68        95.70 o                         
  -7  21   4          3.10          3.60        38.23 o                         
  -6  21   4        172.15        216.48        44.85 o                         
  -5  21   4         20.46         43.38        29.27 o                         
  -4  21   4        350.28        338.86        36.20 o                         
  -3  21   4         10.60         11.19        27.54 o                         
  -2  21   4         13.15         -4.49        35.41 o                         
  -1  21   4         29.99         11.52        37.48 o                         
   0  21   4        307.59        299.59        41.30 o                         
   1  21   4         26.01         51.41        37.74 o                         
   2  21   4        256.28        208.44        44.21 o                         
   4  21   4       1289.51       1379.12       100.12 o                         
   5  21   4         75.79        119.91        60.96 o                         
   6  21   4       2354.51       2595.20       136.54 o                         
   7  21   4         17.87         98.84        64.90 o                         
  -5  22   4        825.53        749.31        78.51 o                         
  -4  22   4          2.63         -8.76        28.51 o                         
  -3  22   4        931.38        907.32        45.44 o                         
  -2  22   4          0.19        -13.13        47.99 o                         
  -1  22   4        370.42        332.09        44.42 o                         
   0  22   4          1.83        -34.35        51.04 o                         
   1  22   4        223.50        263.81        59.87 o                         
   2  22   4         96.15         73.46        56.22 o                         
   3  22   4        294.58        252.44        62.55 o                         
   4  22   4        210.09        291.93        66.34 o                         
 -23   0   5        108.97         43.47        46.57 o                         
 -21   0   5        205.77         91.63        42.38 o                         
 -19   0   5       1491.97       1513.21        73.10 o                         
 -17   0   5        663.09        671.27        43.48 o                         
 -15   0   5        513.82        522.63        37.24 o                         
 -13   0   5       3663.92       3417.55        88.64 o                         
 -11   0   5          9.08         -8.62        20.92 o                         
  -9   0   5        101.07        115.94        19.47 o                         
  -7   0   5       2669.35       2689.96        46.01 o                         
  -5   0   5         29.27        105.08         7.93 o                         
  -3   0   5        518.33        514.93        18.29 o                         
  -1   0   5         33.08         27.29         5.69 o                         
   1   0   5         28.39         22.53         5.00 o                         
   3   0   5       3539.36       3333.58        52.23 o                         
   5   0   5      13053.20      13621.02       196.11 o                         
   7   0   5       5250.12       5517.09        86.79 o                         
   9   0   5       4119.64       4167.82        87.26 o                         
  11   0   5       3594.88       3695.30        67.87 o                         
  13   0   5       2479.24       2645.72        55.93 o                         
  15   0   5        787.07        810.07        30.57 o                         
  17   0   5        628.40        604.29        35.02 o                         
  19   0   5         77.28         60.84        22.75 o                         
  21   0   5         91.27         54.75        43.17 o                         
 -23   1   5          3.74         25.06        32.91 o                         
 -22   1   5         76.38         47.73        31.13 o                         
 -21   1   5        608.79        585.10        47.44 o                         
 -20   1   5        611.66        646.17        35.73 o                         
 -19   1   5       1526.20       1624.05        52.44 o                         
 -18   1   5         64.72        106.02        25.47 o                         
 -17   1   5       2006.40       2090.12        64.60 o                         
 -16   1   5        162.90        125.39        22.42 o                         
 -15   1   5       6165.99       6088.89       107.69 o                         
 -14   1   5        213.69        163.56        20.73 o                         
 -13   1   5      10962.43      10754.55       155.23 o                         
 -12   1   5        664.57        654.31        49.37 o                         
 -11   1   5       2196.30       2149.01        66.10 o                         
 -10   1   5        216.76        231.07        18.03 o                         
  -9   1   5      13970.02      13554.52       151.66 o                         
  -8   1   5          0.94         -5.13         5.80 o                         
  -7   1   5      14703.80      14965.38       146.24 o                         
  -6   1   5       1180.71       1186.82        18.65 o                         
  -4   1   5        210.64        235.54         6.26 o                         
  -3   1   5        329.00        372.67        11.83 o                         
  -2   1   5        212.76        226.55        11.18 o                         
  -1   1   5       3154.56       3304.70        37.62 o                         
   0   1   5        380.20        402.20        13.41 o                         
   1   1   5      24524.75      24493.30       227.70 o                         
   2   1   5        345.56        339.04         7.15 o                         
   3   1   5      11640.61      12355.19       111.41 o                         
   4   1   5        511.12        496.28        11.45 o                         
   5   1   5      25827.74      26727.91       233.89 o                         
   6   1   5       1733.00       1776.06        25.06 o                         
   7   1   5      19676.54      20696.49       196.32 o                         
   8   1   5        978.10        965.98        23.28 o                         
   9   1   5      12521.36      12703.99       147.60 o                         
  10   1   5        438.58        405.56        31.05 o                         
  11   1   5       1814.14       1870.47        32.60 o                         
  12   1   5        327.02        351.46        31.14 o                         
  13   1   5       1553.84       1703.38        28.33 o                         
  14   1   5        385.12        412.27        16.04 o                         
  15   1   5        789.42        830.87        23.31 o                         
  16   1   5        728.78        793.62        23.76 o                         
  17   1   5        502.65        524.86        18.65 o                         
  18   1   5        673.39        685.44        23.59 o                         
  19   1   5         19.31         13.80        14.87 o                         
  20   1   5        250.59        287.29        24.25 o                         
  21   1   5         22.34          5.06        26.79 o                         
 -23   2   5         62.32         34.15        32.51 o                         
 -22   2   5        705.83        661.77        42.35 o                         
 -21   2   5        249.41        271.95        53.22 o                         
 -20   2   5        625.95        632.88        39.10 o                         
 -19   2   5         89.99         99.20        27.42 o                         
 -18   2   5        436.71        425.72        29.38 o                         
 -17   2   5          4.39        -26.54        22.50 o                         
 -16   2   5          8.45         26.65        21.74 o                         
 -15   2   5        217.73        253.79        29.70 o                         
 -14   2   5        847.86        772.57        30.70 o                         
 -13   2   5         64.71         71.87        25.24 o                         
 -12   2   5        448.71        484.61        41.79 o                         
 -11   2   5        180.21        197.31        20.81 o                         
 -10   2   5       3177.77       3239.74        58.17 o                         
  -9   2   5        363.20        362.30        16.91 o                         
  -8   2   5       1474.43       1357.47        28.68 o                         
  -7   2   5         84.79        106.62         6.39 o                         
  -6   2   5       3408.94       3101.36        38.26 o                         
  -5   2   5        412.75        439.77        10.83 o                         
  -4   2   5      29231.66      30260.87       252.01 o                         
  -3   2   5        812.45        758.84        12.59 o                         
  -2   2   5      75314.57      76546.98       750.83 o                         
  -1   2   5        354.16        345.97         7.00 o                         
   0   2   5        272.81        248.14         6.78 o                         
   1   2   5        226.85        206.24         8.06 o                         
   2   2   5         60.18        146.76         9.82 o                         
   3   2   5       1475.49       1544.40        40.13 o                         
   4   2   5        719.56        627.00        12.12 o                         
   5   2   5       5810.32       5844.86        62.37 o                         
   6   2   5       8520.07       8616.49        89.74 o                         
   7   2   5       5139.07       5321.78        58.10 o                         
   8   2   5       1061.11       1021.53        37.02 o                         
   9   2   5       1438.57       1396.44        24.62 o                         
  10   2   5        415.63        344.18        12.39 o                         
  11   2   5         16.48          0.21        14.99 o                         
  12   2   5       1983.57       2065.20        32.83 o                         
  13   2   5        257.53        289.23        13.53 o                         
  14   2   5       1171.03       1154.08        25.67 o                         
  15   2   5        451.71        480.22        17.91 o                         
  16   2   5       1405.64       1441.04        30.54 o                         
  17   2   5        148.25        146.87        15.57 o                         
  18   2   5        403.63        399.99        19.58 o                         
  19   2   5        177.22        160.18        19.62 o                         
  20   2   5        213.40        176.25        21.94 o                         
  21   2   5         10.33         45.36        27.27 o                         
 -23   3   5          3.41         40.93        31.38 o                         
 -22   3   5        189.06        172.76        32.12 o                         
 -21   3   5         71.68         61.29        30.01 o                         
 -20   3   5        123.14        141.06        32.03 o                         
 -19   3   5        370.18        388.09        46.35 o                         
 -18   3   5          7.07         10.26        24.04 o                         
 -17   3   5        564.75        600.52        30.06 o                         
 -16   3   5        493.13        551.53        27.87 o                         
 -15   3   5        300.44        349.69        32.91 o                         
 -14   3   5       1259.03       1225.09        36.98 o                         
 -13   3   5       5005.03       4879.27        78.52 o                         
 -12   3   5          8.55         -5.43        14.27 o                         
 -11   3   5       1287.84       1280.70        25.91 o                         
 -10   3   5        855.08        840.33        17.98 o                         
  -9   3   5        473.53        559.03        24.95 o                         
  -8   3   5        816.67        812.67        28.09 o                         
  -7   3   5       1766.40       1812.89        39.88 o                         
  -6   3   5       1366.51       1442.14        18.17 o                         
  -5   3   5        506.22        588.16        10.86 o                         
  -4   3   5        952.52       1001.49        13.25 o                         
  -3   3   5         61.76         64.69         4.83 o                         
  -2   3   5       1204.28       1147.70        13.91 o                         
  -1   3   5       4779.30       4804.46        42.15 o                         
   0   3   5        438.13        449.03        13.41 o                         
   1   3   5        412.44        378.61         7.69 o                         
   2   3   5       2841.13       2870.30        32.59 o                         
   3   3   5       9606.61      10833.33       105.29 o                         
   4   3   5        924.96        834.52        14.35 o                         
   5   3   5        825.38        863.41        24.32 o                         
   6   3   5       3172.00       3145.72        40.90 o                         
   7   3   5      12855.04      13491.24       134.12 o                         
   8   3   5       2105.84       2048.43        30.57 o                         
   9   3   5       1787.28       1841.15        42.21 o                         
  10   3   5         27.35         38.47        14.94 o                         
  11   3   5         87.62         95.11        23.27 o                         
  12   3   5        109.56        117.38        20.62 o                         
  13   3   5        320.83        336.38        14.10 o                         
  14   3   5         37.68         64.64        15.15 o                         
  15   3   5       1550.06       1574.52        35.05 o                         
  16   3   5        877.59        875.21        28.02 o                         
  17   3   5         46.40         87.75        20.76 o                         
  18   3   5        608.32        571.07        26.59 o                         
  19   3   5        202.12        171.92        25.25 o                         
  20   3   5       1010.20       1128.93        57.75 o                         
  21   3   5         30.45         50.38        37.58 o                         
 -22   4   5        171.60        198.82        32.11 o                         
 -21   4   5        115.79         69.57        33.90 o                         
 -20   4   5       1259.05       1320.80        53.39 o                         
 -19   4   5         23.95         37.73        26.73 o                         
 -18   4   5        978.52       1026.24        42.02 o                         
 -17   4   5         22.72         28.79        24.53 o                         
 -16   4   5        461.46        455.83        26.53 o                         
 -15   4   5          0.27        -11.92        22.47 o                         
 -14   4   5        493.97        515.31        23.23 o                         
 -13   4   5        472.91        512.16        30.70 o                         
 -12   4   5         34.60         12.28        11.48 o                         
 -11   4   5        731.25        687.46        23.63 o                         
 -10   4   5       5704.17       5734.82        77.66 o                         
  -9   4   5       1572.33       1644.60        37.25 o                         
  -8   4   5       6246.72       5926.22        64.16 o                         
  -7   4   5       3513.99       3591.50        40.38 o                         
  -6   4   5      24917.36      24356.75       216.43 o                         
  -5   4   5       4143.56       3934.74        42.09 o                         
  -4   4   5      65741.04      66647.70       525.70 o                         
  -3   4   5       7637.83       7340.13        67.13 o                         
  -2   4   5      63510.17      63467.73       514.53 o                         
  -1   4   5       4711.44       4484.43        44.58 o                         
   0   4   5      56579.74      60472.45       462.88 o                         
   1   4   5       5407.85       5442.30        51.58 o                         
   2   4   5      21910.43      22532.37       206.43 o                         
   3   4   5        755.43        754.00        14.30 o                         
   4   4   5       2463.31       2312.29        33.28 o                         
   5   4   5        146.21        140.35        11.63 o                         
   6   4   5       1892.01       1735.85        32.25 o                         
   7   4   5       1786.15       1999.95        70.89 o                         
   8   4   5        366.02        342.10        20.95 o                         
   9   4   5         61.24         76.35        20.12 o                         
  10   4   5       1642.30       1714.87        35.15 o                         
  11   4   5         15.45          6.58        13.30 o                         
  12   4   5        835.71        806.47        24.13 o                         
  13   4   5         45.20         48.43        14.49 o                         
  14   4   5       1858.36       1888.66        37.22 o                         
  15   4   5         81.65         91.74        17.31 o                         
  16   4   5       1085.67       1065.83        30.78 o                         
  17   4   5         48.86         18.17        22.02 o                         
  18   4   5        581.44        602.35        29.23 o                         
  19   4   5         61.26         42.17        28.46 o                         
  20   4   5        873.59        815.54        36.13 o                         
  21   4   5         73.31         73.25        41.74 o                         
 -22   5   5         83.28        104.69        30.19 o                         
 -21   5   5         12.31         -0.08        28.44 o                         
 -20   5   5        339.46        292.26        30.62 o                         
 -19   5   5          3.02          2.11        25.86 o                         
 -18   5   5        466.00        433.64        30.44 o                         
 -17   5   5        498.60        502.26        28.55 o                         
 -16   5   5          7.47          5.24        21.17 o                         
 -15   5   5        150.94        156.18        15.02 o                         
 -14   5   5        630.39        655.79        27.93 o                         
 -13   5   5       2361.42       2399.10        63.68 o                         
 -12   5   5       1817.15       1802.59        43.35 o                         
 -11   5   5       1883.97       1941.01        40.23 o                         
 -10   5   5         35.54         98.83        28.37 o                         
  -9   5   5       1083.64       1065.14        20.60 o                         
  -8   5   5        331.31        350.19        16.47 o                         
  -7   5   5        517.97        596.24        23.08 o                         
  -6   5   5         72.99         69.49        13.46 o                         
  -5   5   5       7005.74       7201.47        70.80 o                         
  -4   5   5        461.40        409.96        10.50 o                         
  -3   5   5        628.11        594.07        13.06 o                         
  -2   5   5        183.44        176.31         7.10 o                         
  -1   5   5       3575.80       3714.41        38.84 o                         
   0   5   5       1477.24       1530.26        17.81 o                         
   1   5   5       2474.89       2519.20        27.52 o                         
   2   5   5        226.88        236.60        12.64 o                         
   3   5   5       6579.64       6798.17        81.92 o                         
   4   5   5        243.46        271.27        13.96 o                         
   5   5   5      11746.67      12378.59       143.40 o                         
   6   5   5        198.58        201.99        11.93 o                         
   7   5   5       5839.66       5463.98        71.08 o                         
   8   5   5        396.03        375.64        20.50 o                         
   9   5   5         53.84         55.86        22.66 o                         
  10   5   5         66.95         70.12        33.06 o                         
  11   5   5         15.70         33.80        26.79 o                         
  12   5   5        913.94        932.97        70.98 o                         
  13   5   5         54.98         63.06        20.01 o                         
  14   5   5       1288.44       1311.75        34.20 o                         
  15   5   5          2.75         15.73        16.93 o                         
  16   5   5        742.81        729.75        28.49 o                         
  17   5   5        266.48        293.80        26.52 o                         
  18   5   5       1134.15       1181.66        55.17 o                         
  19   5   5        212.12        150.58        26.49 o                         
  20   5   5        637.78        517.40        34.04 o                         
 -22   6   5        290.02        299.18        45.68 o                         
 -21   6   5        540.96        502.45        33.77 o                         
 -20   6   5         15.68        -24.68        30.07 o                         
 -19   6   5        166.02        110.17        34.84 o                         
 -18   6   5         36.55         43.68        25.85 o                         
 -17   6   5        347.84        428.33        27.76 o                         
 -16   6   5         39.96         44.07        21.86 o                         
 -15   6   5        260.53        229.13        16.97 o                         
 -14   6   5        265.62        228.27        16.17 o                         
 -13   6   5        254.84        262.39        31.93 o                         
 -12   6   5         11.59         21.08        16.86 o                         
 -11   6   5         80.24         60.46        15.99 o                         
 -10   6   5       2033.68       2017.39        39.52 o                         
  -9   6   5        121.93        143.58        10.62 o                         
  -8   6   5      10487.03      10695.60       104.66 o                         
  -7   6   5       2188.42       1960.81        25.37 o                         
  -6   6   5      10329.02       9613.71       113.55 o                         
  -5   6   5       3934.84       3612.19        49.15 o                         
  -4   6   5      17397.68      17639.28       178.02 o                         
  -3   6   5       7277.17       7062.24        83.22 o                         
  -2   6   5      32176.37      32389.21       288.53 o                         
  -1   6   5       6782.59       6635.29        68.37 o                         
   0   6   5       2918.86       2886.96        34.37 o                         
   1   6   5         21.88         34.82         5.20 o                         
   2   6   5       3130.49       3042.86        37.25 o                         
   3   6   5          5.23         10.13        11.18 o                         
   4   6   5       8925.47       9199.01        94.83 o                         
   5   6   5        650.51        671.83        22.67 o                         
   6   6   5       4250.24       4275.02        59.41 o                         
   7   6   5        878.80        852.65        34.98 o                         
   8   6   5        153.02        227.04        21.81 o                         
   9   6   5         56.10         49.60        12.92 o                         
  10   6   5        675.99        687.93        29.49 o                         
  11   6   5        920.13        976.07        39.08 o                         
  12   6   5         42.44         35.51        11.23 o                         
  13   6   5       1763.08       1729.09        42.39 o                         
  14   6   5        119.26        104.35        13.37 o                         
  15   6   5        429.70        440.51        36.91 o                         
  16   6   5        179.92        187.01        20.48 o                         
  17   6   5       1143.27       1148.91        37.79 o                         
  18   6   5        186.70        172.39        23.63 o                         
  19   6   5        250.03        234.73        25.26 o                         
  20   6   5         44.69         39.03        36.27 o                         
 -22   7   5         42.92         90.84        54.02 o                         
 -21   7   5        114.59         68.25        39.02 o                         
 -20   7   5        159.35        122.72        29.86 o                         
 -19   7   5        129.25         98.54        36.10 o                         
 -18   7   5        310.91        311.50        27.77 o                         
 -17   7   5       1877.25       1906.80        51.61 o                         
 -16   7   5        939.21        943.14        35.66 o                         
 -15   7   5       3615.59       3872.98        75.34 o                         
 -14   7   5       2144.59       2233.62        50.77 o                         
 -13   7   5       5878.56       6088.12       134.51 o                         
 -12   7   5       1542.89       1652.03        44.80 o                         
 -11   7   5       2244.38       2261.16        44.89 o                         
 -10   7   5        178.68        238.68        25.87 o                         
  -9   7   5       1612.56       1577.62        36.23 o                         
  -8   7   5        278.52        263.04        20.66 o                         
  -7   7   5        535.01        553.22        23.29 o                         
  -6   7   5        796.89        751.32        18.67 o                         
  -5   7   5       4393.79       4411.20        61.71 o                         
  -4   7   5       1383.64       1470.57        41.48 o                         
  -3   7   5         33.59         60.50        12.54 o                         
  -2   7   5        333.79        340.65        15.57 o                         
  -1   7   5       2956.49       3073.53        36.71 o                         
   0   7   5       2426.60       2424.52        28.52 o                         
   1   7   5       4164.18       3850.69        49.92 o                         
   2   7   5         17.85          9.47         9.02 o                         
   3   7   5       2771.64       2387.96        35.04 o                         
   4   7   5        732.22        605.22        24.77 o                         
   5   7   5      13035.69      12809.70       150.78 o                         
   6   7   5       2632.25       2611.20        42.72 o                         
   7   7   5       2613.47       2772.10        46.03 o                         
   8   7   5         96.68        102.54        13.41 o                         
   9   7   5       3325.58       3363.34        70.44 o                         
  10   7   5        475.92        511.06        45.17 o                         
  11   7   5       3208.85       3187.24        64.92 o                         
  12   7   5       1741.68       1798.67        53.42 o                         
  13   7   5        182.90        201.40        35.31 o                         
  14   7   5        486.13        478.16        27.15 o                         
  15   7   5         11.62         64.86        29.76 o                         
  16   7   5        919.95        892.60        37.23 o                         
  17   7   5         99.72         82.84        25.87 o                         
  18   7   5        475.90        445.19        30.97 o                         
  19   7   5         58.78         58.79        28.21 o                         
  20   7   5          3.60        -29.46        36.65 o                         
 -21   8   5        302.22        195.75        40.79 o                         
 -20   8   5         75.16         60.61        27.23 o                         
 -19   8   5        177.04        159.42        33.51 o                         
 -18   8   5        361.32        400.12        28.87 o                         
 -17   8   5         82.26         72.17        23.36 o                         
 -16   8   5        604.48        634.56        30.88 o                         
 -15   8   5        297.71        305.36        28.31 o                         
 -14   8   5        465.20        452.51        28.84 o                         
 -13   8   5        551.68        530.19        24.02 o                         
 -12   8   5         28.90         44.53        18.95 o                         
 -11   8   5          1.25         -7.83        22.08 o                         
 -10   8   5          3.04         10.44        20.00 o                         
  -9   8   5        248.48        238.49        17.52 o                         
  -8   8   5       4343.61       4147.66        53.72 o                         
  -7   8   5       1921.01       1808.45        26.30 o                         
  -6   8   5       2924.54       2719.00        42.96 o                         
  -5   8   5       2151.18       2009.32        48.03 o                         
  -4   8   5        288.89        249.60        18.48 o                         
  -3   8   5        229.68        215.62        13.90 o                         
  -2   8   5         17.29         36.61        12.70 o                         
  -1   8   5         10.26         32.78        12.48 o                         
   0   8   5         20.52         34.37         8.07 o                         
   1   8   5         49.49         64.01         9.44 o                         
   2   8   5       1221.17       1397.56        26.35 o                         
   3   8   5        105.64        182.32        21.83 o                         
   4   8   5       7548.17       7581.02       110.81 o                         
   5   8   5        413.26        399.69        20.95 o                         
   6   8   5       2483.28       2385.98        41.38 o                         
   7   8   5         41.74         88.16        18.08 o                         
   8   8   5        853.79        920.31        40.98 o                         
   9   8   5       1380.69       1345.96        42.30 o                         
  10   8   5       2851.05       2858.71        67.37 o                         
  11   8   5       1987.24       2076.40        57.29 o                         
  12   8   5       1628.27       1612.05        51.91 o                         
  13   8   5       1584.83       1575.95        58.14 o                         
  14   8   5         39.38         62.50        32.02 o                         
  15   8   5        654.66        669.99        32.09 o                         
  16   8   5          2.66         21.47        25.15 o                         
  17   8   5        289.56        252.36        29.27 o                         
  18   8   5          2.25         31.17        31.30 o                         
  19   8   5          0.64         -1.24        36.35 o                         
 -21   9   5         93.19         74.32        37.44 o                         
 -20   9   5         11.24        -34.15        35.17 o                         
 -19   9   5        709.75        656.04        42.81 o                         
 -18   9   5        926.99        985.57        57.85 o                         
 -17   9   5       1207.31       1139.17        51.62 o                         
 -16   9   5       1694.42       1781.20        60.08 o                         
 -15   9   5       3267.07       3196.92        78.85 o                         
 -14   9   5       4183.71       4324.89        95.70 o                         
 -13   9   5       4268.36       4363.11        94.74 o                         
 -12   9   5       3122.05       3222.67        73.80 o                         
 -11   9   5       1556.89       1585.75        65.10 o                         
 -10   9   5        753.40        749.89        49.50 o                         
  -9   9   5       3003.21       2926.04        57.12 o                         
  -8   9   5        772.91        746.70        26.86 o                         
  -7   9   5       2005.95       2104.17        31.59 o                         
  -6   9   5       4093.40       3973.92        69.79 o                         
  -5   9   5       2279.20       2521.74        63.11 o                         
  -4   9   5        349.17        343.39        19.14 o                         
  -3   9   5         30.67         12.56        12.06 o                         
  -2   9   5       1351.29       1258.89        29.12 o                         
  -1   9   5        728.70        725.23        28.14 o                         
   0   9   5       2033.63       1947.62        34.24 o                         
   1   9   5       3186.76       3068.90        59.02 o                         
   2   9   5       3706.37       3456.23        50.85 o                         
   3   9   5       2363.35       2282.26        42.09 o                         
   4   9   5       2519.73       2545.05        41.57 o                         
   5   9   5       5334.88       5009.13        75.99 o                         
   6   9   5       3975.59       4122.00        63.38 o                         
   7   9   5       2198.25       2245.37        69.86 o                         
   8   9   5       4949.69       5026.23        98.00 o                         
   9   9   5       8538.73       8467.83       116.34 o                         
  10   9   5       3153.98       3209.34        90.05 o                         
  11   9   5       4884.62       4655.79        85.03 o                         
  12   9   5       1454.96       1624.88        70.03 o                         
  13   9   5       1672.79       1757.57        62.34 o                         
  14   9   5        231.48        239.70        33.84 o                         
  15   9   5        180.84        176.86        29.89 o                         
  16   9   5        203.23        198.39        31.67 o                         
  17   9   5        215.55        176.67        33.50 o                         
  18   9   5         30.84         25.61        36.45 o                         
  19   9   5          1.73        -45.72        37.44 o                         
 -20  10   5        328.48        296.99        59.26 o                         
 -19  10   5        237.29        175.70        49.78 o                         
 -18  10   5        126.66         52.57        35.17 o                         
 -17  10   5          8.57         23.74        50.88 o                         
 -16  10   5        748.90        714.78        37.58 o                         
 -15  10   5        327.88        250.45        29.20 o                         
 -14  10   5        528.81        487.53        30.81 o                         
 -13  10   5        221.33        246.25        48.84 o                         
 -12  10   5        111.51         89.13        15.55 o                         
 -11  10   5        598.73        578.87        26.83 o                         
 -10  10   5         68.23         37.76        29.91 o                         
  -9  10   5       1035.37       1001.89        44.73 o                         
  -8  10   5         40.81         50.82        19.60 o                         
  -7  10   5        401.72        428.53        27.53 o                         
  -6  10   5       2739.33       2726.34        80.71 o                         
  -5  10   5       2825.14       2901.76        68.92 o                         
  -4  10   5       4614.38       4817.99        75.19 o                         
  -3  10   5      10928.74      10597.79       132.59 o                         
  -2  10   5       9647.52       9910.33       122.35 o                         
  -1  10   5       5609.94       5366.19        75.97 o                         
   0  10   5       1120.14       1183.09        24.54 o                         
   1  10   5       2773.89       2717.75        34.20 o                         
   2  10   5        279.46        324.77        27.22 o                         
   3  10   5        252.10        214.44        41.58 o                         
   4  10   5        977.21        933.19        30.26 o                         
   5  10   5        973.88        992.10        36.80 o                         
   6  10   5        288.64        314.29        35.34 o                         
   7  10   5       4105.83       4188.92        76.19 o                         
   8  10   5       2381.05       2316.06        52.60 o                         
   9  10   5       1019.80       1004.91        47.16 o                         
  10  10   5       1900.31       1821.03        45.79 o                         
  11  10   5         25.03         30.73        24.59 o                         
  12  10   5       2147.82       2115.54        76.92 o                         
  13  10   5         27.60         13.12        27.03 o                         
  14  10   5       1191.01       1164.22        44.64 o                         
  15  10   5        464.54        467.80        32.38 o                         
  16  10   5       1120.06       1140.82       119.38 o                         
  17  10   5        242.24        245.10        39.49 o                         
  18  10   5         85.49         56.05        38.37 o                         
  19  10   5         21.58          9.48        39.64 o                         
 -20  11   5        140.48         59.56        56.22 o                         
 -19  11   5        112.78         80.38        54.88 o                         
 -18  11   5         74.90         81.86        52.24 o                         
 -17  11   5        585.33        648.70        57.22 o                         
 -16  11   5        217.84        252.42        29.38 o                         
 -15  11   5         78.13         25.05        82.50 o                         
 -14  11   5        715.90        616.59        50.13 o                         
 -13  11   5        811.68        724.17       119.89 o                         
 -12  11   5       1852.89       1750.69        50.62 o                         
 -11  11   5        613.17        610.39        43.07 o                         
 -10  11   5        438.71        446.40        28.17 o                         
  -9  11   5        555.22        500.40        38.80 o                         
  -8  11   5         79.86         84.70        35.62 o                         
  -7  11   5         30.94         62.79        36.02 o                         
  -6  11   5        375.80        373.62        41.03 o                         
  -5  11   5        594.58        609.77        27.55 o                         
  -4  11   5          4.48        -21.74        14.49 o                         
  -3  11   5        265.21        282.69        26.61 o                         
  -2  11   5         35.38         25.24        26.68 o                         
  -1  11   5          1.17          1.58        18.40 o                         
   0  11   5        436.39        427.68        19.77 o                         
   1  11   5         97.61        108.64        16.20 o                         
   2  11   5       2287.64       2316.89        47.44 o                         
   3  11   5        692.95        669.43        26.71 o                         
   4  11   5       1046.25       1100.96        36.88 o                         
   5  11   5         41.53         59.82        24.53 o                         
   6  11   5       3383.30       3409.35       125.25 o                         
   7  11   5        244.99        184.72        57.11 o                         
   8  11   5       1216.14       1201.21        47.89 o                         
   9  11   5        483.49        464.48        88.72 o                         
  10  11   5         49.50         43.31        25.49 o                         
  11  11   5        740.59        645.01        34.53 o                         
  12  11   5         13.35          5.08        27.20 o                         
  13  11   5         70.86         58.52        33.90 o                         
  14  11   5         70.35         78.02        31.00 o                         
  15  11   5       1418.51       1580.03        72.86 o                         
  16  11   5        927.18        991.76        50.94 o                         
  17  11   5        331.26        301.08        42.60 o                         
  18  11   5        135.87        144.50        41.50 o                         
 -19  12   5        595.79        562.40        64.00 o                         
 -18  12   5        127.83        106.11        54.19 o                         
 -17  12   5        453.46        342.77        54.76 o                         
 -16  12   5        146.08         22.84        67.51 o                         
 -15  12   5          0.39        -64.41        42.94 o                         
 -14  12   5         42.33         58.15        46.55 o                         
 -13  12   5        117.47        104.59        47.44 o                         
 -12  12   5         18.95         41.78        37.10 o                         
 -11  12   5        994.31        985.59        60.04 o                         
 -10  12   5        882.89        884.72        39.82 o                         
  -9  12   5       2342.38       2323.47        80.82 o                         
  -8  12   5        241.78        221.49        41.29 o                         
  -7  12   5       4283.44       4359.46        83.19 o                         
  -6  12   5       2468.41       2350.84       101.97 o                         
  -5  12   5       6188.72       6284.77       101.64 o                         
  -4  12   5       2167.26       2068.85        46.05 o                         
  -3  12   5       3931.29       4012.97        70.09 o                         
  -2  12   5        425.00        484.32        32.21 o                         
  -1  12   5       5758.35       5746.45        96.50 o                         
   0  12   5       1415.02       1542.66        41.29 o                         
   1  12   5       4706.65       4716.35        68.12 o                         
   2  12   5        464.98        477.31        39.98 o                         
   3  12   5       1568.62       1549.44        45.67 o                         
   4  12   5         57.77         71.04        37.31 o                         
   5  12   5        804.85        806.25        45.78 o                         
   6  12   5        166.54        108.96        49.47 o                         
   7  12   5       1177.00       1096.75        44.28 o                         
   8  12   5         39.37         54.35        24.20 o                         
   9  12   5         28.71         39.33        25.79 o                         
  10  12   5        344.23        342.71        32.95 o                         
  11  12   5        251.40        278.53        41.21 o                         
  12  12   5        175.74        180.02        40.33 o                         
  13  12   5        789.13        884.20       119.40 o                         
  14  12   5        273.97        209.80        44.65 o                         
  15  12   5        789.19        786.53        50.65 o                         
  16  12   5        201.86        156.87        41.33 o                         
  17  12   5        659.86        570.37        48.43 o                         
 -19  13   5         59.09         56.64        57.02 o                         
 -18  13   5        115.33        137.36        60.48 o                         
 -17  13   5        133.40         32.81        51.28 o                         
 -16  13   5        129.33         99.00        50.59 o                         
 -15  13   5         13.34         18.82        59.56 o                         
 -14  13   5        271.86        319.88        48.41 o                         
 -13  13   5        204.13        229.25        45.37 o                         
 -12  13   5         67.17         77.29        39.86 o                         
 -11  13   5        102.56        105.04        43.56 o                         
 -10  13   5         21.91         12.07        24.72 o                         
  -9  13   5         35.13         15.97        37.02 o                         
  -8  13   5          6.46         21.86        22.38 o                         
  -7  13   5          4.01          8.56        21.83 o                         
  -6  13   5          0.74        -19.87        30.98 o                         
  -5  13   5        315.26        268.23        21.38 o                         
  -4  13   5         60.80         74.13        18.23 o                         
  -3  13   5         89.36         99.01        25.76 o                         
  -2  13   5          0.78         24.10        18.55 o                         
  -1  13   5        872.99        895.21        34.14 o                         
   0  13   5        140.86        154.79        22.16 o                         
   1  13   5        292.02        261.41        33.39 o                         
   2  13   5        835.26        854.87        44.16 o                         
   3  13   5         78.77         77.77        19.56 o                         
   4  13   5        197.64        129.63        59.47 o                         
   5  13   5        356.97        343.11        44.93 o                         
   6  13   5        109.35         74.53        35.92 o                         
   7  13   5        365.75        377.80        41.89 o                         
   8  13   5        127.07        156.07        40.09 o                         
   9  13   5         80.12         53.72        34.48 o                         
  10  13   5         96.80        114.33        37.89 o                         
  11  13   5          2.25        -14.93        63.76 o                         
  12  13   5         36.15        -19.75        38.69 o                         
  13  13   5        172.92        239.41        68.08 o                         
  14  13   5        299.58        223.18        39.64 o                         
  15  13   5        623.25        633.38        47.13 o                         
  16  13   5        360.44        316.43        44.11 o                         
  17  13   5        699.98        544.87        47.78 o                         
 -18  14   5         19.01         17.76        99.58 o                         
 -17  14   5        341.90        304.53        57.63 o                         
 -16  14   5          1.02         19.18        49.76 o                         
 -15  14   5        161.43        251.42        58.21 o                         
 -14  14   5         39.98         44.78        96.31 o                         
 -13  14   5         35.08         21.44        44.63 o                         
 -12  14   5        274.27        252.26        46.10 o                         
 -11  14   5        120.74        151.04        41.22 o                         
 -10  14   5        302.96        273.99        29.45 o                         
  -9  14   5       1280.22       1321.91        73.80 o                         
  -8  14   5        982.52        941.55        73.96 o                         
  -7  14   5       3779.48       3963.28        88.99 o                         
  -6  14   5        820.99        823.96        49.27 o                         
  -5  14   5       4533.12       4583.11        95.93 o                         
  -4  14   5        846.34        850.44        31.20 o                         
  -3  14   5       9785.09      10218.40       136.56 o                         
  -2  14   5        902.07       1001.67        46.64 o                         
  -1  14   5       7745.57       7752.92        99.16 o                         
   0  14   5        609.23        586.93        41.04 o                         
   1  14   5       2324.17       2282.16        60.65 o                         
   2  14   5        308.72        390.50        28.96 o                         
   3  14   5       1720.27       1698.39        55.93 o                         
   4  14   5       1009.95       1162.09        45.10 o                         
   5  14   5        219.93        336.54        49.08 o                         
   6  14   5       1514.47       1583.96        65.21 o                         
   7  14   5          0.07         15.72        32.47 o                         
   8  14   5        121.18        119.25        47.25 o                         
   9  14   5         10.46         29.22        35.35 o                         
  10  14   5        120.70        163.27        39.63 o                         
  11  14   5        322.23        268.49        43.79 o                         
  12  14   5        346.54        319.92        69.57 o                         
  13  14   5        758.11        809.10        78.19 o                         
  14  14   5        115.57        104.68        38.67 o                         
  15  14   5        286.77        316.85        43.85 o                         
  16  14   5         15.00         28.99        41.08 o                         
 -17  15   5         77.26         74.87        55.68 o                         
 -16  15   5       1318.41       1557.66        93.46 o                         
 -15  15   5        130.57         83.44        63.98 o                         
 -14  15   5       2607.43       2683.28       114.00 o                         
 -13  15   5        716.32        652.33        59.76 o                         
 -12  15   5       2111.75       2414.18        94.73 o                         
 -11  15   5        367.22        401.38        47.05 o                         
 -10  15   5       2345.84       2560.94        69.87 o                         
  -9  15   5        434.57        410.64        31.78 o                         
  -8  15   5       1791.05       1744.24        55.45 o                         
  -7  15   5        156.75        113.16        25.92 o                         
  -6  15   5       1061.33       1045.13        45.38 o                         
  -5  15   5        603.29        557.64        25.92 o                         
  -4  15   5       1118.73       1081.99        51.52 o                         
  -3  15   5         30.43         48.89        17.33 o                         
  -2  15   5        194.99        240.06        21.28 o                         
  -1  15   5       1042.62       1008.88        25.64 o                         
   0  15   5       1401.25       1506.87        72.50 o                         
   1  15   5        736.26        702.27        40.32 o                         
   2  15   5       1092.42       1069.34        48.41 o                         
   3  15   5        370.50        388.78        47.64 o                         
   4  15   5       3467.27       3423.60        93.21 o                         
   5  15   5        696.02        696.45        59.54 o                         
   6  15   5       3052.13       3076.22       133.16 o                         
   7  15   5        566.84        424.52        56.29 o                         
   8  15   5       1776.03       1775.34        75.80 o                         
   9  15   5        810.51        845.39        52.84 o                         
  10  15   5       2232.81       2374.30        91.25 o                         
  11  15   5        454.68        329.02        70.79 o                         
  12  15   5        612.56        577.47        53.45 o                         
  13  15   5         22.60         51.80        38.81 o                         
  14  15   5         54.24         12.85        39.90 o                         
  15  15   5        431.00        402.19        52.97 o                         
 -16  16   5        265.37        315.49        52.27 o                         
 -15  16   5         10.37         26.68        52.73 o                         
 -14  16   5         52.24         45.47        51.05 o                         
 -13  16   5          4.00         18.47        48.19 o                         
 -12  16   5        117.96         39.74        45.92 o                         
 -11  16   5          5.79         15.92        43.85 o                         
 -10  16   5         14.31         20.69        24.74 o                         
  -9  16   5         57.88         67.35        24.58 o                         
  -8  16   5         19.47         22.38        23.43 o                         
  -7  16   5        187.40        225.14        24.53 o                         
  -6  16   5          1.19        -26.70        21.76 o                         
  -5  16   5        727.42        814.13        36.83 o                         
  -4  16   5         13.68         14.89        19.49 o                         
  -3  16   5        509.26        564.39        24.29 o                         
  -2  16   5         17.77         -1.27        16.83 o                         
  -1  16   5        255.56        232.87        27.60 o                         
   0  16   5         16.93         15.68        18.70 o                         
   1  16   5         30.93         59.66        28.40 o                         
   2  16   5         55.23         78.39        28.12 o                         
   3  16   5          1.13        -30.87        49.80 o                         
   4  16   5        625.70        640.50        38.54 o                         
   5  16   5          0.24         20.91        46.80 o                         
   6  16   5        476.28        521.90        59.35 o                         
   7  16   5         62.42        147.57        52.97 o                         
   8  16   5        468.74        478.39        63.07 o                         
   9  16   5         29.40         43.91        40.67 o                         
  10  16   5       1192.92       1333.61        87.39 o                         
  11  16   5         21.95         22.18        43.63 o                         
  12  16   5        507.92        478.33        75.81 o                         
  13  16   5         78.83        117.18        40.77 o                         
  14  16   5        180.21        146.80        70.85 o                         
 -15  17   5          0.61         52.35        42.96 o                         
 -14  17   5       1150.95       1270.23        96.55 o                         
 -13  17   5         36.46        -25.22        38.57 o                         
 -12  17   5       1497.46       1796.60        71.78 o                         
 -11  17   5        225.01        249.95        45.55 o                         
 -10  17   5       1853.71       1865.15        56.95 o                         
  -9  17   5        111.42        102.24        43.45 o                         
  -8  17   5       1099.82       1050.78        43.11 o                         
  -7  17   5          5.50          9.95        23.44 o                         
  -6  17   5       1323.26       1469.22        59.81 o                         
  -5  17   5         23.74         23.44        22.17 o                         
  -4  17   5          1.89        -17.31        22.20 o                         
  -3  17   5          4.70          3.14        18.90 o                         
  -2  17   5        376.16        424.22        22.06 o                         
  -1  17   5         40.02         41.24        21.49 o                         
   0  17   5        301.90        359.29        37.61 o                         
   1  17   5         34.48         -6.09        30.05 o                         
   2  17   5       1275.99       1350.51       145.96 o                         
   3  17   5         57.39        103.75        29.08 o                         
   4  17   5       2014.24       2165.65        69.23 o                         
   5  17   5        183.19        157.95        52.76 o                         
   6  17   5       1047.78       1083.60        91.34 o                         
   7  17   5         36.17         25.65        54.98 o                         
   8  17   5       1657.18       1785.71       111.06 o                         
   9  17   5         89.17         87.57        58.61 o                         
  10  17   5       2201.30       2354.66       130.65 o                         
  11  17   5        106.75        118.17        62.82 o                         
  12  17   5        529.64        557.60        47.55 o                         
  13  17   5          7.16         63.59        41.86 o                         
 -14  18   5        258.31        220.46        45.14 o                         
 -13  18   5        101.10        140.85        42.56 o                         
 -12  18   5        245.63        158.82        50.90 o                         
 -11  18   5          3.31          3.15        36.80 o                         
 -10  18   5         54.10          2.49        35.12 o                         
  -9  18   5        154.30        141.70        30.19 o                         
  -8  18   5          0.31        -10.88        27.43 o                         
  -7  18   5        519.72        508.90        29.99 o                         
  -6  18   5        219.86        203.62        25.35 o                         
  -5  18   5        442.95        401.12        32.28 o                         
  -4  18   5         44.08         91.21        21.93 o                         
  -3  18   5        296.70        314.73        27.25 o                         
  -2  18   5          8.60          7.17        23.49 o                         
  -1  18   5        193.98        166.65        24.49 o                         
   0  18   5        145.48        148.75        21.91 o                         
   1  18   5         99.19         56.77        38.00 o                         
   2  18   5         41.68         52.29        32.49 o                         
   3  18   5          7.38         20.73        29.45 o                         
   4  18   5        192.27        210.56        32.34 o                         
   5  18   5        237.42        186.36        57.55 o                         
   6  18   5        139.18        188.99        58.95 o                         
   7  18   5         15.97        -19.27        66.59 o                         
   8  18   5       1437.24       1700.47       114.11 o                         
   9  18   5        326.11        336.15        67.16 o                         
  10  18   5        310.72        295.29        68.07 o                         
  11  18   5         13.63         15.58        62.92 o                         
  12  18   5        431.57        496.06        58.82 o                         
 -12  19   5        767.04        837.52        51.30 o                         
 -11  19   5          4.48         11.79        47.92 o                         
 -10  19   5        912.01        944.33        49.07 o                         
  -9  19   5        283.00        268.35        29.47 o                         
  -8  19   5          9.79        -10.75        25.66 o                         
  -7  19   5        180.87        183.66        38.44 o                         
  -6  19   5         26.37         19.39        24.22 o                         
  -5  19   5         21.44         24.52        23.32 o                         
  -4  19   5        163.13        172.77        23.44 o                         
  -3  19   5         97.82         47.86        26.35 o                         
  -2  19   5         27.65         13.17        24.82 o                         
  -1  19   5         19.62         -6.51        22.78 o                         
   0  19   5          3.41         49.82        35.42 o                         
   1  19   5        502.99        548.20        42.30 o                         
   2  19   5        111.78        132.78        54.42 o                         
   3  19   5         47.55         69.86        31.18 o                         
   4  19   5        851.65        831.65        90.90 o                         
   5  19   5        188.77        169.44        59.27 o                         
   6  19   5        957.27        849.59        81.38 o                         
   7  19   5          1.69         76.54        61.27 o                         
   8  19   5        520.27        542.92        73.48 o                         
   9  19   5          0.14          9.45        61.66 o                         
  10  19   5        480.94        495.74        77.16 o                         
 -11  20   5          6.04        -55.08        40.83 o                         
 -10  20   5          2.05         59.19        37.91 o                         
  -9  20   5        162.02        207.47        38.12 o                         
  -8  20   5         60.68         64.51        34.62 o                         
  -7  20   5       1851.41       1992.37        55.67 o                         
  -6  20   5         40.66          4.81        26.13 o                         
  -5  20   5       1808.13       1931.72        52.03 o                         
  -4  20   5         19.12          4.58        39.92 o                         
  -3  20   5       1139.29       1180.24        50.30 o                         
  -2  20   5         92.96         79.02        38.70 o                         
  -1  20   5       1479.53       1489.69        90.66 o                         
   0  20   5          1.03         38.03        36.89 o                         
   1  20   5       1003.91        983.06        66.96 o                         
   2  20   5          5.60         -8.11        44.56 o                         
   3  20   5        562.55        505.06        39.53 o                         
   4  20   5        226.97        257.46       109.61 o                         
   5  20   5        527.32        558.48        70.35 o                         
   6  20   5         76.60         77.08        60.34 o                         
   7  20   5         53.07        113.99        65.19 o                         
   8  20   5          7.06        -27.58        63.19 o                         
   9  20   5        211.89        214.42        70.59 o                         
  -8  21   5         43.26         54.51        49.68 o                         
  -7  21   5         47.95         26.00        37.70 o                         
  -6  21   5         94.20         84.61        31.27 o                         
  -5  21   5         18.99         82.12        30.22 o                         
  -4  21   5         17.23          2.00        31.96 o                         
  -3  21   5         28.63        -16.03        27.21 o                         
  -2  21   5         43.39         31.10        39.92 o                         
  -1  21   5         77.65         84.37        39.97 o                         
   0  21   5         53.77         43.11        37.87 o                         
   1  21   5        174.11        172.63        39.44 o                         
   2  21   5          8.51         46.06        67.72 o                         
   3  21   5         82.37          1.04        57.67 o                         
   4  21   5         65.11         -3.01        59.28 o                         
   5  21   5          7.21        -22.77        58.68 o                         
   6  21   5          8.25         74.51        63.06 o                         
   7  21   5          4.16         61.61        64.43 o                         
  -5  22   5        873.92        814.85        41.83 o                         
  -4  22   5        194.61        163.17        43.61 o                         
  -3  22   5        825.39        712.01        51.73 o                         
  -2  22   5        133.53        143.14        54.40 o                         
  -1  22   5       1373.41       1441.12       112.00 o                         
   0  22   5          2.68         -5.09        51.01 o                         
   1  22   5        403.73        294.98        59.15 o                         
   2  22   5        264.36        182.62        63.50 o                         
   3  22   5        107.47        133.61        62.72 o                         
 -22   0   6       1748.18       1834.93        87.91 o                         
 -20   0   6       2153.00       2303.65        89.37 o                         
 -18   0   6        908.64       1013.79        58.77 o                         
 -16   0   6         60.55          0.72        30.40 o                         
 -14   0   6        279.80        353.76        37.50 o                         
 -12   0   6       2184.18       2206.89        63.08 o                         
 -10   0   6       3993.95       3791.42       161.57 o                         
  -8   0   6       1122.34       1055.96        33.05 o                         
  -6   0   6       5276.60       5066.99        83.15 o                         
  -4   0   6      70903.07      71394.59       818.31 o                         
  -2   0   6      29124.44      27668.20       311.43 o                         
   0   0   6       4849.12       4710.96        62.25 o                         
   2   0   6      11847.32      11488.89       143.88 o                         
   4   0   6       2375.14       2254.25        59.44 o                         
   6   0   6        307.52        288.07        23.84 o                         
   8   0   6         58.91         81.30        15.94 o                         
  10   0   6        815.45        947.62        36.82 o                         
  12   0   6       3203.30       3122.90        71.34 o                         
  14   0   6        961.42        995.08        54.45 o                         
  16   0   6        890.55        924.87        34.00 o                         
  18   0   6        468.05        464.91        26.40 o                         
  20   0   6        299.35        217.76        31.09 o                         
 -23   1   6         73.69         56.91        34.40 o                         
 -22   1   6        319.04        249.23        41.06 o                         
 -21   1   6        225.27        179.91        33.53 o                         
 -20   1   6        719.12        748.40        37.98 o                         
 -19   1   6        328.85        394.11        40.87 o                         
 -18   1   6        368.63        384.88        29.39 o                         
 -17   1   6         96.49         68.89        23.91 o                         
 -16   1   6        100.14        107.52        22.66 o                         
 -15   1   6        346.19        391.83        29.39 o                         
 -14   1   6         75.97         76.25        37.87 o                         
 -13   1   6         67.33         71.93        33.50 o                         
 -12   1   6         20.72         27.41        21.06 o                         
 -11   1   6       2459.70       2613.54        52.97 o                         
 -10   1   6         56.67         43.21        12.66 o                         
  -9   1   6       3121.73       2890.99        70.80 o                         
  -8   1   6         65.44         85.12         8.70 o                         
  -7   1   6        485.49        555.53        13.56 o                         
  -6   1   6          0.56          5.27         4.26 o                         
  -5   1   6         79.58        101.88         5.47 o                         
  -4   1   6        567.37        588.97         9.92 o                         
  -3   1   6        520.41        584.26        24.85 o                         
  -2   1   6       1585.14       1577.73        19.88 o                         
  -1   1   6       2804.08       2949.77        30.68 o                         
   0   1   6        491.14        435.17        13.01 o                         
   1   1   6        462.18        504.22        12.43 o                         
   2   1   6       1634.44       1544.05        18.42 o                         
   3   1   6       3755.29       3744.80        40.28 o                         
   4   1   6       2065.80       2032.51        27.01 o                         
   5   1   6        529.69        571.67        17.34 o                         
   6   1   6        376.90        398.94        20.80 o                         
   7   1   6        461.23        367.49        13.59 o                         
   8   1   6       1071.34       1209.64        39.68 o                         
   9   1   6       4166.44       4026.71        58.73 o                         
  10   1   6        337.93        392.97        17.43 o                         
  11   1   6        772.07        789.19        25.19 o                         
  12   1   6       1539.13       1555.76        34.21 o                         
  13   1   6        263.47        326.10        15.03 o                         
  14   1   6       1780.96       1846.93        33.11 o                         
  15   1   6         25.41         38.53        14.23 o                         
  16   1   6        749.10        738.53        23.46 o                         
  17   1   6          2.28          0.58        13.77 o                         
  18   1   6       1997.85       2078.48        41.14 o                         
  19   1   6        106.30        109.06        15.90 o                         
  20   1   6       1794.03       1735.13        42.62 o                         
 -23   2   6        223.31        223.83        37.15 o                         
 -22   2   6        268.09        234.68        34.10 o                         
 -21   2   6        418.91        386.97        41.20 o                         
 -20   2   6       1246.98       1309.38        51.02 o                         
 -19   2   6        319.91        336.60        30.43 o                         
 -18   2   6        632.80        611.05        32.27 o                         
 -17   2   6        378.53        402.64        32.99 o                         
 -16   2   6        253.65        234.69        24.80 o                         
 -15   2   6        111.33         93.49        21.28 o                         
 -14   2   6         79.78         84.19        38.95 o                         
 -13   2   6         68.12         54.67        26.27 o                         
 -12   2   6       2096.27       2066.22        49.34 o                         
 -11   2   6         18.92         44.57        14.40 o                         
 -10   2   6       5231.93       5025.61        78.39 o                         
  -9   2   6          5.96          7.18        15.15 o                         
  -8   2   6       2262.51       2085.70        38.04 o                         
  -7   2   6        504.38        525.79        15.75 o                         
  -6   2   6      16490.43      16482.08       154.91 o                         
  -5   2   6        843.22        807.86        12.89 o                         
  -4   2   6      25260.36      24274.14       207.43 o                         
  -3   2   6        401.45        397.32        13.22 o                         
  -2   2   6      15646.26      15134.16       126.72 o                         
  -1   2   6         15.14         18.10         6.74 o                         
   0   2   6      12367.55      12121.42       102.96 o                         
   1   2   6         56.68         89.28         9.00 o                         
   2   2   6       6185.36       6132.88        58.72 o                         
   3   2   6        376.02        408.74        13.00 o                         
   4   2   6       1988.88       1973.70        32.67 o                         
   5   2   6       1705.86       1556.01        24.82 o                         
   6   2   6        339.90        469.23        25.08 o                         
   7   2   6       3500.45       3257.32        50.84 o                         
   8   2   6         97.62         67.96        12.19 o                         
   9   2   6       5262.92       5260.25        71.21 o                         
  10   2   6        514.91        510.96        20.71 o                         
  11   2   6       2501.79       2594.58        34.88 o                         
  12   2   6       1850.69       1889.54        33.64 o                         
  13   2   6       1601.95       1707.07        30.58 o                         
  14   2   6        675.93        676.01        20.78 o                         
  15   2   6        756.72        785.62        20.89 o                         
  16   2   6        311.54        312.61        18.81 o                         
  17   2   6         14.05         52.99        18.01 o                         
  18   2   6       1488.27       1511.48        38.56 o                         
  19   2   6         32.03         48.78        18.27 o                         
  20   2   6        638.15        591.79        27.66 o                         
 -22   3   6        424.76        409.84        58.86 o                         
 -21   3   6        970.02        951.88        45.14 o                         
 -20   3   6        392.10        382.82        34.23 o                         
 -19   3   6       1026.58       1101.66        44.01 o                         
 -18   3   6        233.05        194.69        27.33 o                         
 -17   3   6       2033.28       2123.47        54.37 o                         
 -16   3   6         19.28         15.85        22.89 o                         
 -15   3   6       3816.15       3861.07        75.03 o                         
 -14   3   6        298.80        275.30        36.16 o                         
 -13   3   6       8181.53       8128.47       138.64 o                         
 -12   3   6       2033.68       1977.60        41.41 o                         
 -11   3   6      12433.94      12705.21       155.73 o                         
 -10   3   6       1835.94       1832.03        36.53 o                         
  -9   3   6      13740.36      13371.63       144.41 o                         
  -8   3   6        302.11        327.92        13.26 o                         
  -7   3   6       2689.01       2639.18        33.04 o                         
  -6   3   6        207.69        232.40        11.92 o                         
  -5   3   6         51.23         64.10         6.93 o                         
  -4   3   6          1.18          8.54         4.62 o                         
  -3   3   6        497.69        484.01        13.01 o                         
  -2   3   6        386.66        677.91        32.66 o                         
  -1   3   6      10428.20      10502.89        88.07 o                         
   0   3   6          0.64          5.83         4.24 o                         
   1   3   6      20997.59      20964.83       178.11 o                         
   2   3   6         21.72         44.21         7.90 o                         
   3   3   6      12370.37      12422.31       106.93 o                         
   4   3   6         11.68          6.62         6.92 o                         
   5   3   6      10215.48       9647.30        96.93 o                         
   6   3   6        984.63       1014.87        20.58 o                         
   7   3   6      16181.08      15352.71       149.46 o                         
   8   3   6       1019.24       1021.49        26.05 o                         
   9   3   6      12842.96      12791.25       149.30 o                         
  10   3   6        791.60        787.26        31.25 o                         
  11   3   6       6338.32       6444.90        90.04 o                         
  12   3   6       1278.69       1348.63        41.08 o                         
  13   3   6       2002.89       2000.43        41.45 o                         
  14   3   6        633.30        751.81        26.19 o                         
  15   3   6        463.28        528.83        23.88 o                         
  16   3   6        230.08        264.50        22.00 o                         
  17   3   6        198.24        237.41        21.53 o                         
  18   3   6       1024.37       1064.16        35.87 o                         
  19   3   6        125.61        108.55        26.92 o                         
  20   3   6        422.03        345.97        28.17 o                         
 -22   4   6          0.41          5.33        39.56 o                         
 -21   4   6        406.03        375.71        35.04 o                         
 -20   4   6          0.66         -4.00        27.71 o                         
 -19   4   6        234.78        251.11        29.30 o                         
 -18   4   6        115.79        119.30        26.12 o                         
 -17   4   6        435.39        477.53        29.29 o                         
 -16   4   6        331.29        321.73        26.42 o                         
 -15   4   6        324.87        309.84        24.34 o                         
 -14   4   6          0.97         -5.41        24.68 o                         
 -13   4   6         11.73         38.78        30.90 o                         
 -12   4   6        582.41        582.92        42.15 o                         
 -11   4   6        453.80        469.52        41.71 o                         
 -10   4   6         60.58         67.47        15.96 o                         
  -9   4   6       1723.83       1677.60        26.96 o                         
  -8   4   6        106.37        131.13         9.60 o                         
  -7   4   6        317.06        347.11        21.50 o                         
  -6   4   6       2736.26       2823.88        29.62 o                         
  -5   4   6         45.87         36.29         8.53 o                         
  -4   4   6        120.12        191.16         9.42 o                         
  -3   4   6        172.69        210.20         6.94 o                         
  -2   4   6       3257.86       3801.48        39.32 o                         
  -1   4   6        295.28        288.75        11.38 o                         
   0   4   6        450.35        509.25        10.30 o                         
   1   4   6        533.23        491.19        12.81 o                         
   2   4   6       7148.60       7523.44        72.38 o                         
   3   4   6        572.44        557.03        22.44 o                         
   4   4   6        495.82        503.83        21.19 o                         
   5   4   6        974.61        957.30        30.31 o                         
   6   4   6         27.73         46.33        11.38 o                         
   7   4   6       4875.43       4765.07        63.02 o                         
   8   4   6       1123.55       1183.66        26.51 o                         
   9   4   6       5878.52       5899.91        84.99 o                         
  10   4   6        758.64        725.06        38.27 o                         
  11   4   6       3771.81       3905.98        75.30 o                         
  12   4   6        712.88        733.72        63.11 o                         
  13   4   6       1989.27       2096.63        47.40 o                         
  14   4   6        599.44        556.56        22.51 o                         
  15   4   6       1454.35       1537.68        43.64 o                         
  16   4   6         64.20         36.58        18.58 o                         
  17   4   6         12.46        -17.94        22.26 o                         
  18   4   6        170.02        134.38        21.22 o                         
  19   4   6          6.67          3.33        20.81 o                         
  20   4   6          1.84          6.10        25.35 o                         
 -22   5   6         13.36         38.65        30.54 o                         
 -21   5   6        541.98        451.80        34.88 o                         
 -20   5   6        127.40         93.03        29.23 o                         
 -19   5   6        559.05        547.72        33.17 o                         
 -18   5   6        428.06        486.47        32.13 o                         
 -17   5   6       2072.15       2084.29        54.12 o                         
 -16   5   6        185.28        197.77        32.34 o                         
 -15   5   6       5032.26       5255.83        96.85 o                         
 -14   5   6        899.79        853.27        27.16 o                         
 -13   5   6       9244.84       9216.88       137.29 o                         
 -12   5   6       2215.83       2125.11        46.43 o                         
 -11   5   6       8720.12       8719.53       109.24 o                         
 -10   5   6        900.03        855.47        28.75 o                         
  -9   5   6       9511.12       9021.60        98.11 o                         
  -8   5   6       1191.86       1051.29        22.80 o                         
  -7   5   6       1320.76       1045.91        30.06 o                         
  -6   5   6        366.03        308.23        15.54 o                         
  -5   5   6        107.35        119.03         7.51 o                         
  -4   5   6         50.97         30.62         8.99 o                         
  -3   5   6       1958.89       1958.80        25.15 o                         
  -2   5   6        380.33        370.28        10.51 o                         
  -1   5   6       1810.01       1821.12        27.30 o                         
   0   5   6       4732.15       4586.71        44.94 o                         
   1   5   6       8948.11       8609.26        78.93 o                         
   2   5   6       2611.64       2397.94        37.22 o                         
   3   5   6       7205.60       7110.34        81.41 o                         
   4   5   6        462.29        445.91        18.76 o                         
   5   5   6        933.64        877.71        24.46 o                         
   6   5   6       2814.32       2741.97        51.65 o                         
   7   5   6       7862.58       7958.16       110.23 o                         
   8   5   6       3198.73       3203.53        53.71 o                         
   9   5   6       4900.09       5145.86        76.89 o                         
  10   5   6       1455.16       1471.41        46.79 o                         
  11   5   6       2617.95       2540.20        47.16 o                         
  12   5   6        528.90        536.11        24.04 o                         
  13   5   6       2693.46       2562.72        46.43 o                         
  14   5   6         15.77          3.58        16.26 o                         
  15   5   6       1399.13       1465.36        37.41 o                         
  16   5   6         58.93         68.38        18.70 o                         
  17   5   6         19.07         18.50        20.15 o                         
  18   5   6          5.40         31.56        21.38 o                         
  19   5   6         21.08         38.55        21.20 o                         
  20   5   6          8.35        -14.10        46.61 o                         
 -22   6   6         30.99         19.16        45.43 o                         
 -21   6   6         21.08         10.68        29.78 o                         
 -20   6   6        828.59        825.78        41.00 o                         
 -19   6   6          6.52         -6.31        26.73 o                         
 -18   6   6       1176.38       1190.68        52.03 o                         
 -17   6   6         55.75         86.79        31.81 o                         
 -16   6   6       2237.38       2335.71        55.80 o                         
 -15   6   6        202.03        212.97        23.28 o                         
 -14   6   6          3.71          2.70        13.97 o                         
 -13   6   6       2067.33       2055.76        80.38 o                         
 -12   6   6       1186.08       1390.37        68.23 o                         
 -11   6   6       3192.20       2993.88        54.25 o                         
 -10   6   6       2452.58       2476.64        42.32 o                         
  -9   6   6        458.19        475.83        19.70 o                         
  -8   6   6        959.82        915.06        24.65 o                         
  -7   6   6        209.80        218.74        12.63 o                         
  -6   6   6       3109.65       2842.59        35.16 o                         
  -5   6   6        930.09        779.05        16.12 o                         
  -4   6   6       3057.80       2873.71        34.38 o                         
  -3   6   6       1462.17       1367.34        22.58 o                         
  -2   6   6       8574.58       8452.26        80.02 o                         
  -1   6   6       8061.15       7724.16        71.76 o                         
   0   6   6       8041.75       8047.27        74.01 o                         
   1   6   6       3280.95       3056.97        43.01 o                         
   2   6   6        173.10        235.72        11.66 o                         
   3   6   6        900.07        862.54        21.15 o                         
   4   6   6        139.59        180.29        18.17 o                         
   5   6   6       2446.76       2368.22        39.80 o                         
   6   6   6        116.89        344.07        27.41 o                         
   7   6   6       3407.85       3496.29        64.82 o                         
   8   6   6          8.66          9.09        15.18 o                         
   9   6   6       2301.82       2256.37        62.11 o                         
  10   6   6        463.98        485.46        37.71 o                         
  11   6   6        600.43        674.39        35.10 o                         
  12   6   6        455.03        516.92        25.48 o                         
  13   6   6        269.71        297.92        18.34 o                         
  14   6   6       2090.92       1969.37        60.99 o                         
  15   6   6         63.33         63.28        17.58 o                         
  16   6   6        327.05        297.54        20.69 o                         
  17   6   6          0.20         -2.25        18.74 o                         
  18   6   6        824.11        822.69        30.20 o                         
  19   6   6          3.72        -23.23        27.01 o                         
  20   6   6        218.62        212.16        58.44 o                         
 -22   7   6         55.94         13.13        54.61 o                         
 -21   7   6        296.91        279.40        31.07 o                         
 -20   7   6          8.22          5.06        27.20 o                         
 -19   7   6        564.73        598.54        48.77 o                         
 -18   7   6         71.82         85.05        31.87 o                         
 -17   7   6        495.14        511.76        31.67 o                         
 -16   7   6         77.09         93.12        28.23 o                         
 -15   7   6       2416.67       2437.74        55.85 o                         
 -14   7   6        284.73        261.25        22.43 o                         
 -13   7   6        401.42        432.32        31.34 o                         
 -12   7   6       1041.10       1072.87        34.57 o                         
 -11   7   6         12.61          9.31        15.28 o                         
 -10   7   6       1797.66       1767.02        53.05 o                         
  -9   7   6       1194.51       1165.01        37.68 o                         
  -8   7   6       1582.52       1622.39        30.09 o                         
  -7   7   6       4691.98       4541.65        63.40 o                         
  -6   7   6        879.82        814.13        24.36 o                         
  -5   7   6       1123.62       1112.76        30.59 o                         
  -4   7   6        431.52        413.95        22.30 o                         
  -3   7   6         31.60         55.72         8.85 o                         
  -2   7   6       2095.91       1933.33        33.98 o                         
  -1   7   6        207.93        259.41        15.86 o                         
   0   7   6       2401.72       2375.89        31.87 o                         
   1   7   6       4232.45       4556.67        61.12 o                         
   2   7   6       3750.32       3746.32        51.62 o                         
   3   7   6       1586.26       1614.24        37.25 o                         
   4   7   6       3715.47       3614.62        58.66 o                         
   5   7   6        996.98       1023.64        30.79 o                         
   6   7   6       1077.27       1111.15        35.57 o                         
   7   7   6       4706.54       4696.78        77.84 o                         
   8   7   6       1043.00        983.54        57.18 o                         
   9   7   6       5628.29       5386.69       114.51 o                         
  10   7   6        664.22        676.84        46.03 o                         
  11   7   6        311.59        310.54        52.69 o                         
  12   7   6          2.42         11.41        22.42 o                         
  13   7   6        691.83        690.94        70.31 o                         
  14   7   6       1634.50       1584.60        54.35 o                         
  15   7   6        473.59        454.26        28.88 o                         
  16   7   6       1277.99       1252.61        49.12 o                         
  17   7   6        573.70        561.55        44.64 o                         
  18   7   6       1083.85       1154.30        59.67 o                         
  19   7   6        480.64        413.13        32.59 o                         
 -21   8   6        203.09        251.20        41.66 o                         
 -20   8   6        565.09        444.88        38.57 o                         
 -19   8   6        140.56        166.45        27.89 o                         
 -18   8   6        269.15        247.93        72.82 o                         
 -17   8   6        265.34        281.11        28.22 o                         
 -16   8   6          9.69         27.25        22.53 o                         
 -15   8   6          5.73         12.63        21.06 o                         
 -14   8   6        127.85        143.92        21.08 o                         
 -13   8   6        109.33         93.87        19.25 o                         
 -12   8   6       2393.11       2422.03        66.22 o                         
 -11   8   6        623.23        590.56        19.67 o                         
 -10   8   6       4172.10       4182.03        73.01 o                         
  -9   8   6       1846.89       1825.36        36.29 o                         
  -8   8   6       2420.42       2504.97        47.16 o                         
  -7   8   6        941.33        942.76        34.46 o                         
  -6   8   6       2301.02       2060.47        67.35 o                         
  -5   8   6       3997.91       3873.27        73.48 o                         
  -4   8   6       7769.04       7762.33       110.44 o                         
  -3   8   6      15625.56      15050.89       164.61 o                         
  -2   8   6      21913.32      22304.80       225.72 o                         
  -1   8   6      11647.27      11660.46       128.34 o                         
   0   8   6      14412.35      14128.68       150.39 o                         
   1   8   6       8788.20       8559.27       105.29 o                         
   2   8   6       5127.48       5289.36        75.79 o                         
   3   8   6       2512.45       2573.61        46.14 o                         
   4   8   6       2566.59       2735.86        47.66 o                         
   5   8   6        309.71        351.64        32.10 o                         
   6   8   6          4.15          3.21        11.83 o                         
   7   8   6        213.66        188.22        20.98 o                         
   8   8   6       1662.79       1588.04        68.04 o                         
   9   8   6          9.53         12.33        21.11 o                         
  10   8   6        304.11        263.39        24.76 o                         
  11   8   6        465.65        501.97        31.42 o                         
  12   8   6       1266.90       1254.56        47.93 o                         
  13   8   6        454.27        407.36        41.06 o                         
  14   8   6       1189.73       1231.88        51.26 o                         
  15   8   6        744.74        753.47        34.08 o                         
  16   8   6       1618.87       1638.89        63.73 o                         
  17   8   6        307.42        315.26        30.45 o                         
  18   8   6        439.95        423.71        32.47 o                         
  19   8   6         13.79        -11.05        37.04 o                         
 -21   9   6         38.37         74.20        46.59 o                         
 -20   9   6        172.82        203.80        39.14 o                         
 -19   9   6         23.06         30.92        35.99 o                         
 -18   9   6         38.62         76.58        36.97 o                         
 -17   9   6         61.67         20.36        52.34 o                         
 -16   9   6        486.79        468.22        34.33 o                         
 -15   9   6         91.06        101.52        22.38 o                         
 -14   9   6         26.71         53.59        24.98 o                         
 -13   9   6        203.37        225.38        21.38 o                         
 -12   9   6        170.93        160.12        19.27 o                         
 -11   9   6       3065.78       2984.67        52.14 o                         
 -10   9   6       2097.92       2020.42        50.23 o                         
  -9   9   6        242.62        306.28        21.88 o                         
  -8   9   6         24.88         47.46        23.27 o                         
  -7   9   6        272.14        270.36        27.08 o                         
  -6   9   6         33.05         16.07        16.65 o                         
  -5   9   6         27.75         72.18        15.38 o                         
  -4   9   6       2008.37       1823.51        53.87 o                         
  -3   9   6        336.56        439.58        17.06 o                         
  -2   9   6         32.34         34.57        14.16 o                         
  -1   9   6       2832.28       2696.47        39.57 o                         
   0   9   6         74.95         61.48        13.98 o                         
   1   9   6       1814.94       1834.86        41.16 o                         
   2   9   6          6.25         13.01        17.03 o                         
   3   9   6       3226.01       3149.72        54.50 o                         
   4   9   6        401.52        385.20        32.82 o                         
   5   9   6       1185.28       1150.00        35.46 o                         
   6   9   6          1.47         11.61        12.43 o                         
   7   9   6        784.16        737.12        40.29 o                         
   8   9   6        294.52        291.39        20.25 o                         
   9   9   6        134.36        133.84        27.19 o                         
  10   9   6        814.47        773.83        54.70 o                         
  11   9   6        103.03        102.65        25.29 o                         
  12   9   6        420.76        397.34        30.63 o                         
  13   9   6        170.40        174.30        28.73 o                         
  14   9   6        405.56        445.87        34.20 o                         
  15   9   6        546.73        561.04        42.72 o                         
  16   9   6        604.71        528.60        33.65 o                         
  17   9   6        418.02        481.38        33.78 o                         
  18   9   6        365.59        298.27        33.84 o                         
  19   9   6        565.69        543.60        46.52 o                         
 -20  10   6        311.47        295.05        86.64 o                         
 -19  10   6        258.87        211.29        36.64 o                         
 -18  10   6         64.91        118.13        41.95 o                         
 -17  10   6        433.19        347.27        41.64 o                         
 -16  10   6          3.12         -2.92        28.64 o                         
 -15  10   6          7.65         41.62        27.37 o                         
 -14  10   6        100.81        105.10        25.73 o                         
 -13  10   6         52.55         19.64        22.77 o                         
 -12  10   6         69.40         76.64        15.32 o                         
 -11  10   6        497.11        495.94        26.30 o                         
 -10  10   6        617.34        644.85        41.81 o                         
  -9  10   6        884.29        889.80        44.75 o                         
  -8  10   6        907.08        889.88        35.02 o                         
  -7  10   6       2180.30       2250.19        73.03 o                         
  -6  10   6        312.41        350.09        27.07 o                         
  -5  10   6       2245.68       2178.44        49.49 o                         
  -4  10   6       2375.38       2494.68        57.25 o                         
  -3  10   6       4849.59       4877.49        70.55 o                         
  -2  10   6       6706.42       6810.31        90.28 o                         
  -1  10   6       6103.68       5940.11        70.24 o                         
   0  10   6       6751.05       6773.41        83.42 o                         
   1  10   6       2886.10       2770.78        55.62 o                         
   2  10   6       4505.17       4500.87        70.61 o                         
   3  10   6        134.73        156.59        14.34 o                         
   4  10   6        944.32        920.40        29.54 o                         
   5  10   6         69.85         64.05        13.97 o                         
   6  10   6        349.29        316.46        16.68 o                         
   7  10   6        209.83        221.39        33.14 o                         
   8  10   6         11.69          8.59        29.08 o                         
   9  10   6        709.65        705.05        26.22 o                         
  10  10   6        163.17        150.00        21.98 o                         
  11  10   6        747.16        722.66        28.56 o                         
  12  10   6         46.94         57.84        27.24 o                         
  13  10   6        402.91        370.95        33.58 o                         
  14  10   6         83.82         61.50        30.17 o                         
  15  10   6        682.10        681.60       100.13 o                         
  16  10   6          5.56         16.56        29.69 o                         
  17  10   6        447.71        348.34        43.58 o                         
  18  10   6        308.49        271.02        51.80 o                         
 -20  11   6        635.37        608.00        67.05 o                         
 -19  11   6          3.55        -32.42        53.72 o                         
 -18  11   6        831.24       1011.46       114.16 o                         
 -17  11   6        284.90        270.00        32.19 o                         
 -16  11   6       1221.88       1140.61        67.53 o                         
 -15  11   6       1143.78       1131.14        52.68 o                         
 -14  11   6       1569.50       1619.74        53.23 o                         
 -13  11   6        618.06        556.20        64.59 o                         
 -12  11   6       1570.50       1518.01        47.24 o                         
 -11  11   6       1506.55       1464.97        50.75 o                         
 -10  11   6       2508.71       2619.69        65.78 o                         
  -9  11   6       1233.40       1213.63        75.44 o                         
  -8  11   6       1045.48       1095.02        53.60 o                         
  -7  11   6        203.80        221.15        26.67 o                         
  -6  11   6        616.51        612.60        38.39 o                         
  -5  11   6       3411.57       3349.65        62.29 o                         
  -4  11   6        495.00        500.68        21.46 o                         
  -3  11   6        256.58        235.03        24.87 o                         
  -2  11   6        299.79        326.05        18.38 o                         
  -1  11   6       4026.82       3871.90        61.97 o                         
   0  11   6       3425.46       3230.96        58.26 o                         
   1  11   6       2947.58       3040.10        47.45 o                         
   2  11   6       1054.00       1115.02        39.24 o                         
   3  11   6       1924.96       1899.50        49.44 o                         
   4  11   6       1703.60       1716.82       104.06 o                         
   5  11   6       1333.97       1363.94        58.80 o                         
   6  11   6       3007.40       3052.36        77.19 o                         
   7  11   6        700.41        826.38        50.19 o                         
   8  11   6       2934.98       2881.65        70.99 o                         
   9  11   6        851.81        853.01        41.26 o                         
  10  11   6       3781.09       3770.71        88.18 o                         
  11  11   6        385.73        387.24        32.50 o                         
  12  11   6       1844.94       1771.53        60.86 o                         
  13  11   6         28.89         19.65        30.08 o                         
  14  11   6        166.63        123.56        34.15 o
[truncated: 699,436 more chars]
